# Supplementary material for: Crystal structures of dimethyl 5-iodo­iso­phthal­ate and dimethyl 5-ethynyl­iso­phthal­ate
Source: Acta Crystallogr E Crystallogr Commun. 2018 Jul 13;74(Pt 8):1093–6. doi: 10.1107/S205698901800912X (PMC6073011; doi:10.1107/S205698901800912X)
Supplement: Supplementary file 1 [file e-74-01093-sup1.cif]

##############################################################################
#                                                                            #
# This CIF contains the data in a paper accepted for publication in          #
# Acta Crystallographica Section E. It conforms to the requirements of       #
# Notes for Authors for Acta Crystallographica Section E, and has been       #
# peer reviewed under the auspices of the IUCr Commission on Journals.       #
#                                                                            #
# Full details of the Crystallographic Information File format               #
# are given in the paper "The Crystallographic Information File (CIF):       #
# a New Standard Archive File for Crystallography" by S. R. Hall, F. H.      #
# Allen and I. D. Brown [Acta Cryst. (1991), A47, 655-685].                  #
#                                                                            #
# The current version of the core CIF dictionary is obtainable from          #
# ftp://ftp.iucr.org/pub/cif_core.dic.                                       #
#                                                                            #
# Software is freely available for graphical display of the structure(s)     #
# in this CIF. For information consult the CIF software page                 #
# http://www.iucr.org/resources/cif/software.                                #
#                                                                            #
# This file may be used for bona fide research purposes within the           #
# scientific community so long as proper attribution is given to the journal # 
# article from which it was obtained.                                        #
#                                                                            #
##############################################################################
data_I
_audit_creation_method     'SHELXL-2018/3'
_database_code_depnum_ccdc_archive     'CCDC 780476'
_chemical_name_systematic
;
1,3-Dimethyl 1-iodocyclohexa-3,5-diene-1,3-dicarboxylate
;
_chemical_name_common
;
Dimethyl 5-iodoisophthalate
;
_chemical_formula_moiety     'C10 H9 I O4'
_chemical_formula_sum     'C10 H9 I O4'
_chemical_formula_iupac     'C10 H9 I O4'
_chemical_formula_weight     320.07
_chemical_melting_point     ?
_shelx_space_group_comment
;
The symmetry employed for this shelxl refinement is uniquely defined
by the following loop, which should always be used as a source of
symmetry information in preference to the above space-group names.
They are only intended as comments.
;
_space_group_crystal_system     orthorhombic
_space_group_name_H-M_alt     'P n a 21'
_space_group_name_Hall     'P 2c -2n'
loop_
    _space_group_symop_operation_xyz
    'x, y, z'
    '-x, -y, z+1/2'
    'x+1/2, -y+1/2, z'
    '-x+1/2, y+1/2, z+1/2'
_cell_length_a     7.7483(2)
_cell_length_b     19.3451(6)
_cell_length_c     7.2338(2)
_cell_angle_alpha     90
_cell_angle_beta     90
_cell_angle_gamma     90
_cell_volume     1084.29(5)
_cell_formula_units_Z     4
_cell_measurement_reflns_used     5755
_cell_measurement_theta_min     3.01
_cell_measurement_theta_max     33.70
_cell_measurement_temperature     143(2)
_exptl_crystal_description     irregular
_exptl_crystal_colour     colourless
_exptl_crystal_size_max     0.300
_exptl_crystal_size_mid     0.220
_exptl_crystal_size_min     0.150
_exptl_crystal_density_diffrn     1.961
_exptl_crystal_density_meas     ?
_exptl_crystal_density_method     ?
_exptl_crystal_F_000     616
_exptl_absorpt_coefficient_mu     2.944
_exptl_absorpt_correction_type     multi-scan
_exptl_absorpt_process_details
;
(SADABS; Sheldrick, 2008a)
;
_shelx_estimated_absorpt_T_min     0.472
_shelx_estimated_absorpt_T_max     0.666
_exptl_absorpt_correction_T_min     0.4719
_exptl_absorpt_correction_T_max     0.6663
_diffrn_ambient_temperature     143(2)
_diffrn_radiation_type     MoK\a
_diffrn_radiation_wavelength     0.71073
_diffrn_measurement_device_type     'Bruker APEXII CCD area detector'
_diffrn_measurement_method     '\f and \w scans'
_diffrn_detector_area_resol_mean     ?
_diffrn_reflns_number     22794
_diffrn_reflns_av_R_equivalents     0.0256
_diffrn_reflns_theta_min     1.053
_diffrn_reflns_theta_max     29.100
_diffrn_reflns_theta_full     25.242
_diffrn_measured_fraction_theta_max     0.999
_diffrn_measured_fraction_theta_full     0.998
_diffrn_reflns_limit_h_min     -10
_diffrn_reflns_limit_h_max     10
_diffrn_reflns_limit_k_min     -26
_diffrn_reflns_limit_k_max     26
_diffrn_reflns_limit_l_min     -9
_diffrn_reflns_limit_l_max     9
_refine_special_details
;
 Refined as a 2-component twin.
;
_reflns_number_total     2909
_reflns_number_gt     2806
_reflns_threshold_expression     'I > 2\s(I)'
_refine_ls_structure_factor_coef     Fsqd
_refine_ls_matrix_type     full
_refine_ls_R_factor_all     0.0164
_refine_ls_R_factor_gt     0.0154
_refine_ls_wR_factor_gt     0.0375
_refine_ls_wR_factor_ref     0.0379
_refine_ls_goodness_of_fit_ref     1.054
_refine_ls_restrained_S_all     1.054
_refine_ls_number_reflns     2909
_refine_ls_number_parameters     139
_refine_ls_number_restraints     1
_refine_ls_hydrogen_treatment     constr
_refine_ls_weighting_scheme     calc
_refine_ls_weighting_details
              'w=1/[\s^2^(Fo^2^)+(0.0190P)^2^+0.3689P] where P=(Fo^2^+2Fc^2^)/3'
_atom_sites_solution_hydrogens     geom
_atom_sites_solution_primary     ?
_atom_sites_solution_secondary     ?
_refine_ls_shift/su_max     0.002
_refine_ls_shift/su_mean     0.000
_refine_diff_density_max     0.471
_refine_diff_density_min     -0.443
_refine_ls_extinction_method     none
_refine_ls_extinction_coef     .
_refine_ls_abs_structure_details
;
Flack <i>x</i> determined using 1255 quotients
[(<i>I</i>^+^)-(<i>I</i>^-^)]/[(<i>I</i>^+^)+(<i>I</i>^-^)]
(Parsons et al., 2013)
;
_refine_ls_abs_structure_Flack     -0.004(8)
loop_
    _atom_type_symbol
    _atom_type_description
    _atom_type_scat_dispersion_real
    _atom_type_scat_dispersion_imag
    _atom_type_scat_source
    'C' 'C' 0.0033 0.0016
                         'International Tables Vol C Tables 4.2.6.8 and 6.1.1.4'
    'H' 'H' 0.0000 0.0000
                         'International Tables Vol C Tables 4.2.6.8 and 6.1.1.4'
    'O' 'O' 0.0106 0.0060
                         'International Tables Vol C Tables 4.2.6.8 and 6.1.1.4'
    'I' 'I' -0.4742 1.8119
                         'International Tables Vol C Tables 4.2.6.8 and 6.1.1.4'
_computing_data_collection
;
APEX2 (Bruker, 2014)
;
_computing_cell_refinement
;
SAINT (Bruker, 2014)
;
_computing_data_reduction
;
SAINT (Bruker, 2014)
;
_computing_structure_solution
;
SHELXT (Sheldrick, 2015a)
;
_computing_structure_refinement
;
SHELXL2018 (Sheldrick, 2015b)
;
_computing_molecular_graphics
;
ORTEP-3 for Windows (Farrugia, 2012)
;
_computing_publication_material
;
SHELXTL (Sheldrick, 2008b)
;
loop_
    _atom_site_type_symbol
    _atom_site_label
    _atom_site_fract_x
    _atom_site_fract_y
    _atom_site_fract_z
    _atom_site_U_iso_or_equiv
    _atom_site_adp_type
    _atom_site_calc_flag
    _atom_site_occupancy
    _atom_site_disorder_assembly
    _atom_site_disorder_group
    I I1 0.81504(2) 0.66115(2) 0.83115(6) 0.02386(5) Uani d 1 . .
    O O1 0.5202(3) 0.54751(11) 0.1864(3) 0.0327(5) Uani d 1 . .
    O O2 0.3831(3) 0.63417(11) 0.0411(3) 0.0260(4) Uani d 1 . .
    O O3 0.4971(3) 0.87789(10) 0.2029(3) 0.0281(5) Uani d 1 . .
    O O4 0.6557(3) 0.89701(11) 0.4576(3) 0.0282(5) Uani d 1 . .
    C C1 0.5514(4) 0.66267(12) 0.2993(4) 0.0190(8) Uani d 1 . .
    C C2 0.5347(3) 0.73272(14) 0.2585(4) 0.0198(5) Uani d 1 . .
    H H2 0.479369 0.746965 0.147720 0.024 Uiso calc 1 . .
    C C3 0.5994(3) 0.78152(14) 0.3805(3) 0.0194(5) Uani d 1 . .
    C C4 0.6796(3) 0.76086(15) 0.5445(4) 0.0206(5) Uani d 1 . .
    H H4 0.723931 0.794439 0.627770 0.025 Uiso calc 1 . .
    C C5 0.6940(3) 0.69088(15) 0.5850(4) 0.0207(5) Uani d 1 . .
    C C6 0.6295(4) 0.64128(15) 0.4637(4) 0.0209(5) Uani d 1 . .
    H H6 0.638485 0.593502 0.492478 0.025 Uiso calc 1 . .
    C C7 0.4856(4) 0.60819(14) 0.1721(4) 0.0223(5) Uani d 1 . .
    C C8 0.3221(5) 0.58545(18) -0.0951(5) 0.0330(7) Uani d 1 . .
    H H8A 0.418544 0.571014 -0.173823 0.049 Uiso calc 1 . .
    H H8B 0.232932 0.607288 -0.171341 0.049 Uiso calc 1 . .
    H H8C 0.273509 0.544937 -0.032593 0.049 Uiso calc 1 . .
    C C9 0.5768(3) 0.85636(11) 0.3323(8) 0.0214(4) Uani d 1 . .
    C C10 0.6363(5) 0.97101(16) 0.4293(5) 0.0338(7) Uani d 1 . .
    H H10A 0.688803 0.984036 0.311034 0.051 Uiso calc 1 . .
    H H10B 0.693716 0.995947 0.529896 0.051 Uiso calc 1 . .
    H H10C 0.513396 0.982919 0.427800 0.051 Uiso calc 1 . .
loop_
    _atom_site_aniso_label
    _atom_site_aniso_U_11
    _atom_site_aniso_U_22
    _atom_site_aniso_U_33
    _atom_site_aniso_U_12
    _atom_site_aniso_U_13
    _atom_site_aniso_U_23
    I1 0.02804(8) 0.02336(8) 0.02019(8) -0.00006(6) -0.00121(12) 0.00381(11)
    O1 0.0500(14) 0.0174(10) 0.0308(12) 0.0032(9) -0.0060(10) -0.0006(9)
    O2 0.0300(11) 0.0187(10) 0.0293(11) 0.0017(8) -0.0066(9) -0.0048(8)
    O3 0.0347(12) 0.0194(10) 0.0301(11) 0.0027(9) -0.0082(9) 0.0019(8)
    O4 0.0382(12) 0.0165(9) 0.0299(11) -0.0011(8) -0.0073(9) -0.0004(9)
    C1 0.0216(11) 0.0183(10) 0.017(2) 0.0009(9) 0.0020(10) -0.0004(9)
    C2 0.0196(12) 0.0190(12) 0.0209(11) 0.0022(10) 0.0042(10) 0.0019(10)
    C3 0.0191(11) 0.0183(11) 0.0208(13) 0.0013(9) 0.0025(9) 0.0012(8)
    C4 0.0217(13) 0.0191(13) 0.0211(12) -0.0014(10) 0.0017(10) -0.0012(10)
    C5 0.0224(13) 0.0217(13) 0.0181(12) 0.0022(10) 0.0023(10) 0.0017(10)
    C6 0.0242(13) 0.0183(12) 0.0201(12) 0.0016(10) 0.0024(11) 0.0013(10)
    C7 0.0256(13) 0.0197(12) 0.0217(13) -0.0011(10) 0.0035(11) -0.0011(10)
    C8 0.0409(19) 0.0257(15) 0.0323(15) 0.0005(13) -0.0088(13) -0.0075(13)
    C9 0.0218(10) 0.0173(9) 0.0250(10) -0.0001(8) 0.0096(18) -0.002(2)
    C10 0.0453(19) 0.0174(14) 0.0387(19) 0.0014(13) -0.0064(15) -0.0021(12)
_geom_special_details
;
 All esds (except the esd in the dihedral angle between two l.s. planes)
 are estimated using the full covariance matrix.  The cell esds are taken
 into account individually in the estimation of esds in distances, angles
 and torsion angles; correlations between esds in cell parameters are only
 used when they are defined by crystal symmetry.  An approximate (isotropic)
 treatment of cell esds is used for estimating esds involving l.s. planes.
;
loop_
    _geom_bond_atom_site_label_1
    _geom_bond_atom_site_label_2
    _geom_bond_site_symmetry_2
    _geom_bond_distance
    _geom_bond_publ_flag
    I1 C5 . 2.093(3) ?
    O1 C7 . 1.209(3) ?
    O2 C7 . 1.335(4) ?
    O2 C8 . 1.443(4) ?
    O3 C9 . 1.196(5) ?
    O4 C9 . 1.347(5) ?
    O4 C10 . 1.454(4) ?
    C1 C2 . 1.393(3) ?
    C1 C6 . 1.398(4) ?
    C1 C7 . 1.489(4) ?
    C2 C3 . 1.386(4) ?
    C2 H2 . 0.9500 ?
    C3 C4 . 1.398(4) ?
    C3 C9 . 1.499(4) ?
    C4 C5 . 1.390(4) ?
    C4 H4 . 0.9500 ?
    C5 C6 . 1.393(4) ?
    C6 H6 . 0.9500 ?
    C8 H8A . 0.9800 ?
    C8 H8B . 0.9800 ?
    C8 H8C . 0.9800 ?
    C10 H10A . 0.9800 ?
    C10 H10B . 0.9800 ?
    C10 H10C . 0.9800 ?
loop_
    _geom_angle_atom_site_label_1
    _geom_angle_atom_site_label_2
    _geom_angle_atom_site_label_3
    _geom_angle_site_symmetry_1
    _geom_angle_site_symmetry_3
    _geom_angle
    _geom_angle_publ_flag
    C7 O2 C8 . . 115.7(2) ?
    C9 O4 C10 . . 115.7(3) ?
    C2 C1 C6 . . 120.5(3) ?
    C2 C1 C7 . . 121.8(3) ?
    C6 C1 C7 . . 117.7(2) ?
    C3 C2 C1 . . 119.7(3) ?
    C3 C2 H2 . . 120.2 ?
    C1 C2 H2 . . 120.2 ?
    C2 C3 C4 . . 120.4(3) ?
    C2 C3 C9 . . 117.9(3) ?
    C4 C3 C9 . . 121.7(3) ?
    C5 C4 C3 . . 119.5(3) ?
    C5 C4 H4 . . 120.2 ?
    C3 C4 H4 . . 120.2 ?
    C4 C5 C6 . . 120.6(3) ?
    C4 C5 I1 . . 118.9(2) ?
    C6 C5 I1 . . 120.5(2) ?
    C5 C6 C1 . . 119.2(3) ?
    C5 C6 H6 . . 120.4 ?
    C1 C6 H6 . . 120.4 ?
    O1 C7 O2 . . 124.0(3) ?
    O1 C7 C1 . . 124.0(3) ?
    O2 C7 C1 . . 112.1(2) ?
    O2 C8 H8A . . 109.5 ?
    O2 C8 H8B . . 109.5 ?
    H8A C8 H8B . . 109.5 ?
    O2 C8 H8C . . 109.5 ?
    H8A C8 H8C . . 109.5 ?
    H8B C8 H8C . . 109.5 ?
    O3 C9 O4 . . 123.9(2) ?
    O3 C9 C3 . . 125.3(3) ?
    O4 C9 C3 . . 110.7(3) ?
    O4 C10 H10A . . 109.5 ?
    O4 C10 H10B . . 109.5 ?
    H10A C10 H10B . . 109.5 ?
    O4 C10 H10C . . 109.5 ?
    H10A C10 H10C . . 109.5 ?
    H10B C10 H10C . . 109.5 ?
loop_
    _geom_torsion_atom_site_label_1
    _geom_torsion_atom_site_label_2
    _geom_torsion_atom_site_label_3
    _geom_torsion_atom_site_label_4
    _geom_torsion_site_symmetry_1
    _geom_torsion_site_symmetry_2
    _geom_torsion_site_symmetry_3
    _geom_torsion_site_symmetry_4
    _geom_torsion
    _geom_torsion_publ_flag
    C6 C1 C2 C3 . . . . 1.3(4) ?
    C7 C1 C2 C3 . . . . -179.4(2) ?
    C1 C2 C3 C4 . . . . -0.6(4) ?
    C1 C2 C3 C9 . . . . -179.3(3) ?
    C2 C3 C4 C5 . . . . -0.1(4) ?
    C9 C3 C4 C5 . . . . 178.5(3) ?
    C3 C4 C5 C6 . . . . 0.1(4) ?
    C3 C4 C5 I1 . . . . 179.86(19) ?
    C4 C5 C6 C1 . . . . 0.7(4) ?
    I1 C5 C6 C1 . . . . -179.1(2) ?
    C2 C1 C6 C5 . . . . -1.3(4) ?
    C7 C1 C6 C5 . . . . 179.4(2) ?
    C8 O2 C7 O1 . . . . -4.1(4) ?
    C8 O2 C7 C1 . . . . 176.3(3) ?
    C2 C1 C7 O1 . . . . 168.0(3) ?
    C6 C1 C7 O1 . . . . -12.7(4) ?
    C2 C1 C7 O2 . . . . -12.5(4) ?
    C6 C1 C7 O2 . . . . 166.8(3) ?
    C10 O4 C9 O3 . . . . 1.1(5) ?
    C10 O4 C9 C3 . . . . -177.5(3) ?
    C2 C3 C9 O3 . . . . 5.3(5) ?
    C4 C3 C9 O3 . . . . -173.3(3) ?
    C2 C3 C9 O4 . . . . -176.1(3) ?
    C4 C3 C9 O4 . . . . 5.3(4) ?
loop_
    _geom_hbond_atom_site_label_D
    _geom_hbond_atom_site_label_H
    _geom_hbond_atom_site_label_A
    _geom_hbond_site_symmetry_A
    _geom_hbond_distance_DH
    _geom_hbond_distance_HA
    _geom_hbond_distance_DA
    _geom_hbond_angle_DHA
    _geom_hbond_publ_flag
    C8 H8A O1 2_664 0.98 2.55 3.257(4) 128.9 yes
_shelx_hkl_file
;
   0   0   1    0.27    0.09
   0   0  -1    0.29    0.08
   0   0  -1    0.31    0.09
   0   0   1    0.24    0.08
   0   0   1    0.36    0.08
   0   0  -1    0.25    0.08
   0   0  -1    0.50    0.09
   0   0   2  487.61   15.19
   0   0  -2  485.61   13.74
   0   0  -2  492.03   14.79
   0   0  -2  471.28   15.19
   0   0  -2  503.76   13.75
   0   0  -2  487.06   13.53
   0   0   2  489.85   13.75
   0   0   2  496.60   13.53
   0   0  -3   -0.14    0.09
   0   0   3    0.05    0.09
   0   0  -3    0.07    0.11
   0   0  -3    0.02    0.11
   0   0   3    0.13    0.12
   0   0   3   -0.12    0.08
   0   0  -3   -0.12    0.08
   0   0  -3   -0.07    0.09
   0   0   4  165.01    4.88
   0   0   4  168.66    5.48
   0   0  -4  164.95    5.35
   0   0  -4  163.60    5.47
   0   0   4  169.58    4.94
   0   0  -4  170.75    4.94
   0   0  -5   -0.16    0.11
   0   0   5    0.26    0.14
   0   0   5    0.06    0.13
   0   0   5    0.09    0.13
   0   0  -5    0.06    0.13
   0   0  -5    0.17    0.14
   0   0  -5   -0.06    0.13
   0   0   6  136.96    4.66
   0   0  -6  132.60    4.57
   0   0  -6  135.59    4.18
   0   0   6  130.13    4.15
   0   0   7    0.17    0.18
   0   0  -7    0.17    0.17
   0   0   7   -0.28    0.14
   0   0  -7   -0.09    0.16
   0   0  -8   85.82    2.56
   0   0  -8   84.88    2.52
   0   0   8   80.17    2.53
   0   0  -8   82.71    2.97
   0   0   8   80.38    2.95
   0   0  -9    0.29    0.24
   0   0   9    0.00    0.20
   0   0   9    0.13    0.23
   0   0  -9   -0.06    0.19
   0   0  -9    0.46    0.27
   0   0 -10   20.40    1.07
   0   0 -10   18.73    1.22
   0   0  10   20.37    1.26
   0   0 -10   19.64    1.03
   0   0  10   19.54    1.05
   0   0 -11    0.17    0.28
   0   0  11    0.17    0.28
   0   0 -12   10.66    0.87
   0   0  12   10.31    0.85
   1   0  -1    0.22    0.06
  -1   0   1    0.06    0.06
   1   0   1    0.12    0.06
   1   0  -1    0.07    0.06
  -1   0  -1    0.16    0.06
   1   0  -1    0.15    0.06
  -1   0  -1    0.02    0.05
   1   0   1    0.10    0.05
   1   0   1    0.16    0.06
   1   0   1    0.37    0.07
   1   0   1    0.07    0.06
   1   0  -1    0.12    0.06
  -1   0   1    0.16    0.06
   1   0   2    0.12    0.09
  -1   0   2    0.10    0.08
  -1   0   2    0.21    0.09
  -1   0  -2    0.02    0.08
   1   0  -2   -0.02    0.07
   1   0  -2    0.19    0.09
   1   0   2    0.36    0.10
   1   0   2    0.26    0.10
   1   0   2   -0.05    0.07
   1   0  -2   -0.12    0.08
   1   0   2   -0.07    0.07
   1   0  -2    0.03    0.08
  -1   0   2    0.00    0.08
  -1   0  -2   -0.04    0.08
  -1   0  -2    0.18    0.09
   1   0  -3   -0.01    0.07
   1   0   3   -0.06    0.07
  -1   0  -3   -0.03    0.06
  -1   0  -3    0.27    0.10
  -1   0   3    0.10    0.08
   1   0   3    0.08    0.09
   1   0  -3    0.05    0.09
   1   0  -3    0.11    0.08
  -1   0   3   -0.02    0.06
  -1   0  -3   -0.06    0.06
   1   0  -3    0.04    0.08
   1   0  -3    0.13    0.08
   1   0   3    0.12    0.08
   1   0   3    0.10    0.09
  -1   0  -4   -0.10    0.08
   1   0  -4    0.10    0.10
   1   0   4    0.00    0.09
   1   0  -4   -0.02    0.09
  -1   0   4   -0.02    0.05
   1   0   4    0.21    0.11
  -1   0   4    0.14    0.10
   1   0  -4    0.27    0.13
  -1   0  -4    0.08    0.10
   1   0  -4   -0.01    0.07
  -1   0  -4   -0.11    0.07
   1   0  -4    0.20    0.12
   1   0   4   -0.04    0.09
   1   0  -5   -0.06    0.11
   1   0   5   -0.08    0.12
   1   0   5    0.13    0.12
   1   0  -5   -0.23    0.07
   1   0  -5   -0.01    0.13
   1   0  -5    0.12    0.13
   1   0  -5   -0.07    0.11
  -1   0   5    0.00    0.11
   1   0   5   -0.09    0.10
  -1   0  -5   -0.08    0.10
  -1   0  -5    0.00    0.11
  -1   0   5   -0.02    0.08
   1   0   6   -0.04    0.13
  -1   0  -6   -0.03    0.12
   1   0   6   -0.14    0.11
   1   0  -6    0.13    0.16
  -1   0  -6    0.00    0.13
  -1   0   6   -0.04    0.12
  -1   0   6   -0.02    0.11
   1   0   7    0.08    0.16
   1   0  -7   -0.24    0.14
   1   0  -7   -0.11    0.15
  -1   0   7   -0.07    0.12
  -1   0  -7   -0.02    0.16
  -1   0  -7    0.01    0.16
  -1   0   7    0.02    0.16
   1   0   7    0.11    0.17
  -1   0  -7   -0.11    0.15
   1   0  -8    0.08    0.19
   1   0  -8    0.10    0.21
  -1   0  -8    0.15    0.20
   1   0   8    0.14    0.21
  -1   0   8    0.21    0.19
  -1   0  -8    0.26    0.20
  -1   0   8    0.04    0.18
  -1   0  -8   -0.01    0.18
   1   0   8   -0.23    0.14
   1   0   9    0.06    0.23
  -1   0  -9    0.02    0.22
  -1   0   9    0.02    0.20
  -1   0  -9   -0.09    0.20
   1   0  -9    0.02    0.22
   1   0  -9    0.18    0.26
   1   0   9   -0.16    0.17
  -1   0  -9   -0.05    0.19
  -1   0   9   -0.19    0.18
   1   0  10   -0.14    0.24
   1   0 -10   -0.05    0.24
  -1   0 -10    0.23    0.27
  -1   0 -10    0.03    0.24
  -1   0  10   -0.05    0.23
  -1   0 -10    0.05    0.22
  -1   0  10    0.01    0.22
   1   0  10    0.07    0.23
   1   0 -10   -0.35    0.20
   1   0 -11    0.00    0.27
  -1   0 -11    0.42    0.29
   1   0  11   -0.18    0.25
  -1   0  11   -0.29    0.22
  -1   0 -11    0.02    0.23
  -1   0  12   -0.09    0.25
   1   0 -12    0.31    0.32
  -1   0 -12   -0.15    0.27
   1   0  12    0.06    0.30
   2   0   1  970.89   29.49
   2   0  -1  983.78   26.50
   2   0  -1  939.23   29.84
   2   0   1  970.31   26.59
   2   0   1  954.69   27.14
   2   0   1  929.20   27.07
  -2   0  -1  934.05   29.40
  -2   0   1  957.66   26.90
  -2   0  -1  918.13   26.96
   2   0   1  966.98   29.89
  -2   0  -1  938.13   26.90
  -2   0   1 1000.00   27.10
   2   0  -2  201.47    6.11
  -2   0  -2  200.75    6.55
   2   0   2  229.20    6.78
  -2   0   2  229.57    6.75
   2   0  -2  196.96    6.75
  -2   0   2  222.73    6.01
   2   0   2  230.01    6.06
   2   0   2  223.56    6.14
  -2   0  -2  198.74    6.00
   2   0   2  224.16    6.12
  -2   0  -2  202.91    6.01
  -2   0   2  220.96    6.02
   2   0   2  224.01    6.57
   2   0  -2  201.06    6.02
   2   0   3  111.85    3.23
   2   0  -3  107.50    3.60
   2   0  -3  108.81    3.22
   2   0   3  113.30    3.61
   2   0   3  113.62    3.27
  -2   0  -3  107.87    3.46
   2   0  -3  107.02    3.58
  -2   0  -3  107.01    3.19
  -2   0   3  104.26    3.55
   2   0   3  108.03    3.46
   2   0  -3  108.31    3.24
  -2   0   3  110.41    3.19
  -2   0   3  112.08    3.19
   2   0  -3  105.70    3.24
  -2   0  -3  104.44    3.18
  -2   0  -4  167.72    5.38
  -2   0  -4  169.19    4.95
   2   0   4  175.77    5.60
   2   0  -4  167.25    4.98
   2   0  -4  175.23    5.53
   2   0  -4  167.38    5.58
   2   0   4  172.87    5.05
  -2   0   4  164.72    4.94
   2   0   4  169.43    4.99
   2   0  -4  175.72    5.05
   2   0  -4  169.07    5.03
  -2   0   4  166.39    5.52
   2   0  -5   93.95    3.33
   2   0  -5   91.50    2.97
  -2   0  -5   94.12    2.93
  -2   0   5   91.99    3.24
   2   0   5   91.33    2.97
  -2   0  -5   94.78    3.19
   2   0  -5   95.86    2.99
   2   0   5   94.06    3.00
   2   0  -5   96.13    2.99
   2   0   5   93.46    3.32
   2   0  -5   91.98    3.31
  -2   0   5   88.45    2.91
   2   0  -6   28.14    1.23
  -2   0   6   26.80    1.16
   2   0   6   29.30    1.37
   2   0   6   25.38    1.19
  -2   0  -6   29.26    1.30
  -2   0  -6   27.22    1.16
  -2   0   6   27.35    1.28
   2   0   6   27.63    1.21
  -2   0  -7   38.81    1.39
  -2   0  -7   40.60    1.35
   2   0   7   37.25    1.38
  -2   0  -7   39.00    1.56
  -2   0   7   35.56    1.52
   2   0  -7   37.68    1.37
   2   0  -7   38.71    1.61
   2   0   7   36.69    1.59
  -2   0   7   36.38    1.30
  -2   0  -8   23.56    1.03
   2   0   8   28.60    1.15
   2   0  -8   23.27    1.08
  -2   0  -8   24.25    1.09
   2   0   8   24.55    1.29
   2   0  -8   24.25    1.28
  -2   0   8   25.65    1.25
  -2   0   8   25.57    1.04
  -2   0  -8   24.28    1.22
  -2   0   9   24.04    1.08
   2   0  -9   25.09    1.39
  -2   0   9   23.70    1.28
   2   0   9   25.18    1.39
   2   0  -9   25.76    1.19
  -2   0  -9   22.90    1.26
  -2   0  -9   24.01    1.09
  -2   0  -9   25.81    1.16
   2   0   9   25.50    1.18
   2   0 -10   14.80    0.92
   2   0  10   15.85    1.15
  -2   0  10   15.65    1.06
  -2   0 -10   13.58    1.01
   2   0  10   15.20    0.94
  -2   0 -10   14.42    0.86
   2   0 -10   13.68    1.06
  -2   0  10   15.18    0.86
  -2   0 -10   14.24    0.90
  -2   0 -11    5.69    0.71
  -2   0  11    5.29    0.58
  -2   0 -11    4.08    0.53
   2   0 -11    5.44    0.64
  -2   0 -11    4.34    0.61
   2   0  11    4.39    0.59
   3   0   0   -0.08    0.04
   3   0  -1    0.67    0.08
   3   0   1    0.02    0.04
   3   0   1    0.25    0.07
   3   0   1    0.04    0.04
   3   0   1    0.22    0.06
   3   0   1    0.09    0.04
   3   0  -1    0.05    0.05
   3   0   2    0.12    0.07
  -3   0   2    0.03    0.05
  -3   0   2    0.01    0.04
   3   0   2    0.14    0.08
   3   0   2   -0.01    0.06
   3   0  -2    0.06    0.07
  -3   0  -2   -0.07    0.04
  -3   0  -2    0.02    0.05
   3   0   2    0.13    0.06
   3   0  -2   -0.02    0.06
   3   0   2    0.03    0.07
   3   0  -2    0.11    0.08
  -3   0  -2    0.02    0.04
   3   0   3   -0.05    0.08
   3   0   3    0.16    0.11
   3   0   3    0.31    0.10
   3   0   3    0.20    0.11
   3   0  -3    0.09    0.09
  -3   0  -3    0.01    0.06
  -3   0   3   -0.09    0.06
  -3   0  -3    0.12    0.08
   3   0  -3   -0.05    0.09
  -3   0   3    0.13    0.07
   3   0  -3    0.56    0.18
   3   0  -3    0.09    0.09
  -3   0  -3    0.04    0.07
   3   0  -3   -0.05    0.07
   3   0  -4    0.09    0.14
  -3   0   4    0.08    0.10
   3   0  -4   -0.07    0.09
   3   0   4    0.30    0.12
  -3   0  -4    0.03    0.09
  -3   0   4   -0.04    0.08
   3   0  -4    0.00    0.12
  -3   0  -4   -0.01    0.08
  -3   0  -4   -0.01    0.09
   3   0   4    0.06    0.12
   3   0   4    0.05    0.10
   3   0  -4   -0.11    0.08
   3   0  -4    0.08    0.11
   3   0   4   -0.11    0.11
  -3   0   4    0.01    0.08
  -3   0  -5   -0.02    0.11
  -3   0  -5    0.03    0.12
   3   0  -5    0.04    0.14
   3   0   5    0.24    0.16
  -3   0  -5    0.69    0.19
  -3   0   5   -0.16    0.11
  -3   0   5    0.48    0.17
   3   0  -5    0.24    0.16
   3   0  -5   -0.06    0.12
   3   0   5    0.08    0.14
   3   0  -5   -0.07    0.12
  -3   0  -6    0.06    0.15
   3   0  -6   -0.01    0.15
  -3   0   6    0.00    0.13
  -3   0  -6    0.04    0.13
  -3   0  -6    0.09    0.15
   3   0  -6   -0.05    0.15
   3   0   6   -0.09    0.15
  -3   0  -6    0.01    0.14
  -3   0   6    0.06    0.14
   3   0   6   -0.16    0.13
   3   0   7   -0.02    0.16
   3   0  -7    0.05    0.18
  -3   0   7    0.04    0.15
   3   0  -7   -0.04    0.16
  -3   0  -7   -0.02    0.15
  -3   0  -7    0.16    0.18
   3   0   7    0.30    0.22
  -3   0  -7    0.00    0.13
  -3   0  -7    0.15    0.18
  -3   0   7    0.01    0.17
   3   0   8    0.18    0.21
  -3   0  -8    0.01    0.19
   3   0   8   -0.07    0.20
   3   0  -8    0.07    0.22
  -3   0   8    0.06    0.19
  -3   0  -8   -0.26    0.17
  -3   0   8   -0.19    0.16
  -3   0  -8   -0.03    0.16
  -3   0  -8    0.08    0.20
   3   0  -8   -0.04    0.20
  -3   0  -9    0.09    0.23
  -3   0   9    0.01    0.19
  -3   0  -9    0.11    0.21
   3   0  -9    0.16    0.25
  -3   0  -9    0.06    0.23
  -3   0  -9   -0.06    0.19
   3   0   9   -0.32    0.21
  -3   0   9   -0.08    0.20
   3   0   9   -0.33    0.19
   3   0  -9   -0.26    0.22
   3   0  10    0.23    0.31
   3   0  10    0.05    0.27
  -3   0  10   -0.23    0.21
  -3   0 -10    0.25    0.28
   3   0 -10   -0.01    0.26
  -3   0  10    0.08    0.26
  -3   0 -10    0.05    0.26
  -3   0 -10    0.15    0.23
  -3   0 -10   -0.06    0.23
   3   0 -10   -0.01    0.24
  -3   0 -11    0.24    0.30
  -3   0  11    0.07    0.24
   3   0  11    0.21    0.32
  -3   0 -11   -0.02    0.30
   3   0 -11    0.10    0.28
  -3   0 -11    0.26    0.27
   4   0   0    4.97    0.22
   4   0   1  214.14    6.71
   4   0   1  227.76    6.86
   4   0   1  225.02    6.24
   4   0   1  220.81    6.13
   4   0   1  215.09    6.23
   4   0  -1  214.22    6.85
   4   0  -1  216.60    6.11
   4   0  -2   91.42    2.71
   4   0   2   89.67    2.74
   4   0   2   93.51    2.75
   4   0  -2   91.73    2.71
   4   0   2   94.44    3.02
   4   0  -2   91.11    3.02
   4   0   2   90.65    2.87
  -4   0   3  112.71    3.21
   4   0   3  112.37    3.36
   4   0   3  116.54    3.40
   4   0  -3  112.81    3.72
  -4   0  -3  110.26    3.52
   4   0  -3  110.43    3.34
   4   0  -3  110.91    3.33
  -4   0   3  112.66    3.19
  -4   0  -3  111.65    3.17
   4   0  -3  108.70    3.76
  -4   0  -3  108.91    3.18
   4   0  -3  111.10    3.35
   4   0   3  111.12    3.50
   4   0  -4    5.73    0.42
   4   0  -4    5.66    0.41
   4   0   4    5.80    0.42
  -4   0  -4    5.24    0.39
   4   0  -4    5.99    0.47
   4   0  -4    4.87    0.50
  -4   0  -4    5.31    0.37
  -4   0   4    5.51    0.35
   4   0  -4    6.10    0.41
   4   0   4    5.42    0.42
  -4   0  -4    6.16    0.34
   4   0   4    5.68    0.36
  -4   0  -5   82.01    2.87
  -4   0   5   87.19    2.65
  -4   0  -5   87.37    2.62
   4   0  -5   82.86    2.77
   4   0   5   89.33    2.82
  -4   0  -5   82.46    2.53
  -4   0  -5   83.31    2.47
   4   0  -5   86.04    2.77
   4   0  -5   80.36    2.75
   4   0   5   89.03    2.81
   4   0  -5   78.02    3.05
   4   0  -6    0.84    0.28
   4   0  -6    0.47    0.24
  -4   0  -6    0.80    0.24
  -4   0  -6    0.93    0.22
   4   0   6    0.57    0.26
  -4   0  -6    1.15    0.27
   4   0   6    0.93    0.28
  -4   0   6    0.98    0.24
  -4   0  -7   49.53    1.54
  -4   0  -7   51.03    1.79
  -4   0   7   46.62    1.51
  -4   0  -7   51.02    1.82
  -4   0  -7   50.09    1.76
   4   0   7   48.77    1.99
   4   0   7   46.88    1.69
   4   0  -7   52.47    2.00
  -4   0   7   48.55    1.82
   4   0  -7   48.88    1.70
  -4   0  -8    0.28    0.20
  -4   0  -8    0.34    0.22
  -4   0   8    0.20    0.21
   4   0   8    0.30    0.26
  -4   0   8    0.38    0.21
  -4   0  -8    0.26    0.25
   4   0  -8    0.20    0.25
   4   0  -8    0.23    0.26
  -4   0  -8   -0.18    0.17
   4   0   8    0.13    0.24
   4   0   9   33.37    1.69
   4   0  -9   31.86    1.40
  -4   0  -9   31.87    1.46
  -4   0   9   31.72    1.19
  -4   0   9   30.87    1.46
   4   0   9   34.33    1.44
   4   0  -9   31.70    1.64
  -4   0  -9   31.48    1.43
  -4   0  -9   30.75    1.44
   4   0  10    0.92    0.37
   4   0  10    1.08    0.45
  -4   0 -10    0.89    0.37
  -4   0 -10    1.08    0.38
  -4   0  10    0.81    0.34
  -4   0 -10    0.54    0.30
   4   0 -10    0.58    0.32
   4   0 -10    1.38    0.49
  -4   0 -11   12.73    0.98
   4   0  11   11.81    0.94
   4   0 -11   13.31    0.95
   5   0   0    0.05    0.06
   5   0  -1   -0.03    0.07
   5   0   1    0.62    0.11
   5   0  -1    0.27    0.08
   5   0  -1    0.13    0.06
   5   0   1    0.12    0.08
  -5   0   1   -0.01    0.10
   5   0   1    0.05    0.05
   5   0  -2    0.16    0.10
   5   0  -2   -0.12    0.10
   5   0  -2    0.08    0.09
   5   0   2    0.15    0.09
   5   0  -2    0.01    0.08
   5   0   2    0.15    0.12
   5   0   2    0.08    0.06
   5   0   3    0.41    0.09
   5   0  -3   -0.04    0.14
  -5   0  -3   -0.04    0.13
   5   0  -3    0.05    0.11
   5   0  -3    0.01    0.09
   5   0  -3    0.93    0.20
   5   0   3    0.50    0.15
   5   0  -3   -0.06    0.09
   5   0   3    0.11    0.12
  -5   0   4    0.11    0.06
   5   0  -4    0.12    0.15
  -5   0  -4    0.01    0.13
   5   0  -4    0.00    0.12
   5   0  -4    0.21    0.16
  -5   0  -4    0.07    0.05
   5   0  -4    0.43    0.16
  -5   0  -4    0.05    0.09
  -5   0   4   -0.02    0.06
   5   0   4   -0.03    0.12
   5   0   4    0.21    0.16
  -5   0  -4   -0.03    0.13
   5   0  -5   -0.13    0.13
  -5   0   5   -0.02    0.10
   5   0  -5    0.22    0.18
   5   0  -5   -0.11    0.13
  -5   0  -5    0.12    0.16
  -5   0  -5   -0.01    0.14
   5   0   5   -0.08    0.15
   5   0   5   -0.08    0.15
  -5   0  -5   -0.14    0.07
   5   0   6    0.30    0.22
   5   0  -6   -0.04    0.17
  -5   0  -6    0.01    0.18
   5   0  -6    0.10    0.20
  -5   0   6   -0.08    0.11
  -5   0  -6    0.08    0.12
  -5   0  -6    0.03    0.16
   5   0   6    0.02    0.19
  -5   0  -6    0.02    0.17
   5   0   7    0.32    0.24
   5   0   7   -0.16    0.20
  -5   0  -7   -0.01    0.16
  -5   0   7   -0.21    0.13
  -5   0  -7   -0.04    0.18
  -5   0  -7   -0.16    0.12
   5   0  -7   -0.12    0.18
   5   0  -7   -0.04    0.20
  -5   0   8    0.17    0.19
  -5   0  -8    0.18    0.19
  -5   0  -8   -0.09    0.19
  -5   0  -8    0.14    0.23
   5   0   8    0.00    0.24
   5   0  -8    0.01    0.21
  -5   0  -9    0.04    0.26
  -5   0   9    0.14    0.23
  -5   0  -9    0.08    0.24
  -5   0  -9   -0.07    0.17
   5   0  -9    0.02    0.26
   5   0   9   -0.29    0.23
   5   0 -10    0.11    0.28
  -5   0 -10   -0.10    0.24
  -5   0  10    0.13    0.26
  -5   0 -10    0.13    0.25
   5   0  10   -0.24    0.27
   5   0  11   -0.08    0.29
   5   0 -11   -0.17    0.30
  -5   0 -11    0.07    0.27
  -6   0   0  140.84    3.96
   6   0   0  143.09    4.04
   6   0   0  140.58    4.05
   6   0   1   51.72    1.64
   6   0  -1   55.05    1.62
   6   0   1   49.49    1.57
  -6   0  -1   54.50    1.73
   6   0   1   49.96    1.75
   6   0  -1   51.78    1.58
   6   0  -2   36.69    1.51
   6   0  -2   36.50    1.21
  -6   0  -2   37.17    1.32
   6   0   2   36.80    1.20
   6   0   2   34.84    1.23
  -6   0  -3   69.44    2.13
   6   0  -3   72.93    2.64
   6   0   3   67.19    2.27
  -6   0  -3   69.71    2.12
  -6   0  -3   69.56    2.19
   6   0  -3   69.38    2.22
   6   0  -3   68.83    2.23
  -6   0  -4   17.36    0.82
  -6   0  -4   17.11    0.80
   6   0  -4   16.40    0.78
   6   0  -4   17.31    0.80
   6   0   4   15.79    0.81
  -6   0  -4   16.38    0.81
   6   0   5   26.22    1.21
   6   0  -5   27.69    1.18
  -6   0  -5   26.19    1.14
   6   0  -5   26.83    1.17
  -6   0  -5   28.67    1.15
  -6   0  -5   26.32    1.10
  -6   0  -6   21.49    0.97
  -6   0  -6   20.32    1.01
   6   0  -6   20.03    1.05
   6   0   6   21.53    1.12
  -6   0  -6   20.89    1.03
  -6   0  -7   11.57    0.78
   6   0   7   11.63    0.75
   6   0  -7   12.31    0.75
  -6   0  -7   11.53    0.76
  -6   0  -8   21.15    1.13
   6   0  -8   19.39    1.04
   6   0   8   20.48    1.07
  -6   0  -9    5.29    0.66
   6   0  -9    4.65    0.58
   6   0   9    4.89    0.60
   6   0  10    5.01    0.66
   6   0 -10    5.20    0.65
  -6   0 -10    5.40    0.69
   7   0   0    0.05    0.08
  -7   0   0   -0.09    0.14
  -7   0   0    0.10    0.16
  -7   0   0    0.17    0.17
   7   0   0    0.02    0.12
   7   0  -1   -0.03    0.08
   7   0   1    0.01    0.10
  -7   0  -1   -0.18    0.14
  -7   0  -1    0.01    0.15
   7   0   1    0.06    0.09
   7   0  -1    0.08    0.14
  -7   0   1    0.14    0.17
  -7   0  -1    0.23    0.18
   7   0  -2   -0.02    0.09
  -7   0  -2    0.03    0.16
  -7   0  -2   -0.09    0.15
  -7   0   2    0.40    0.20
  -7   0  -2    0.23    0.17
   7   0  -2    0.02    0.17
   7   0   2   -0.10    0.09
   7   0   3    0.10    0.14
  -7   0  -3    0.05    0.14
  -7   0  -3   -0.11    0.16
   7   0  -3    0.04    0.12
  -7   0  -3    0.16    0.18
  -7   0   3   -0.18    0.14
   7   0  -3   -0.09    0.11
  -7   0  -4   -0.07    0.17
   7   0  -4   -0.02    0.14
  -7   0  -4   -0.06    0.17
   7   0   4    0.19    0.18
   7   0  -4   -0.07    0.13
  -7   0  -4   -0.13    0.16
  -7   0  -5    0.23    0.21
   7   0  -5   -0.02    0.17
  -7   0  -5    0.08    0.20
  -7   0  -5   -0.15    0.15
   7   0   5   -0.05    0.17
  -7   0  -6    0.06    0.21
  -7   0  -6    0.48    0.25
   7   0  -6    0.12    0.23
   7   0   6   -0.16    0.21
  -7   0  -6    0.24    0.23
  -7   0  -7   -0.03    0.22
  -7   0  -7    0.07    0.22
  -7   0  -8   -0.14    0.24
   7   0   9    0.20    0.34
   7   0  -9   -0.01    0.29
  -7   0  -9   -0.02    0.24
   7   0  10    0.01    0.33
  -7   0 -10   -0.19    0.25
   7   0 -10   -0.39    0.28
  -8   0   0   49.90    1.77
  -8   0   0   47.44    1.67
   8   0   0   46.70    1.54
  -8   0   0   47.06    1.66
   8   0  -1    1.86    0.21
  -8   0  -1    2.25    0.37
  -8   0   1    2.36    0.36
  -8   0  -1    2.06    0.36
   8   0   1    2.10    0.22
  -8   0   1    2.69    0.37
  -8   0  -1    2.44    0.37
  -8   0  -2   56.93    1.93
  -8   0  -2   56.88    1.96
   8   0   2   55.17    1.88
   8   0  -2   54.29    1.83
  -8   0  -2   55.01    1.91
  -8   0   2   58.25    1.88
  -8   0   2   55.44    1.87
  -8   0   3   -0.10    0.18
  -8   0  -3    0.20    0.20
   8   0  -3    0.30    0.18
   8   0   3    0.27    0.19
   8   0  -3    0.08    0.15
  -8   0  -3    0.47    0.22
  -8   0  -3    0.34    0.23
  -8   0  -4   66.17    2.21
   8   0  -4   65.27    2.23
   8   0  -4   66.43    2.25
   8   0   4   60.46    2.28
  -8   0   4   63.11    2.04
  -8   0  -4   65.02    2.18
  -8   0  -4   62.42    2.17
  -8   0  -5    1.81    0.37
   8   0  -5    1.91    0.35
  -8   0  -5    1.92    0.39
  -8   0  -5    1.98    0.41
   8   0   5    1.30    0.34
  -8   0  -6   17.99    1.05
  -8   0  -6   18.80    1.00
  -8   0  -7    0.88    0.36
  -8   0  -7    1.27    0.38
  -8   0  -8   12.50    0.98
  -8   0  -9    0.27    0.32
  -9   0   0   -0.05    0.20
   9   0   0   -0.04    0.11
  -9   0   0    0.14    0.22
  -9   0   0    0.19    0.21
  -9   0  -1    0.15    0.20
   9   0  -1   -0.02    0.12
  -9   0  -1    0.16    0.22
  -9   0   1    0.56    0.25
   9   0   1    0.04    0.12
  -9   0   1    0.03    0.19
  -9   0  -1    0.06    0.19
   9   0   2    0.06    0.15
  -9   0  -2   -0.05    0.18
   9   0  -2   -0.14    0.12
  -9   0   2   -0.18    0.19
  -9   0   2    0.11    0.24
  -9   0  -2    0.16    0.22
  -9   0  -2   -0.06    0.17
  -9   0  -3   -0.17    0.18
  -9   0  -3    0.11    0.21
  -9   0  -3    0.10    0.21
   9   0  -3    0.11    0.16
   9   0   3    0.12    0.17
  -9   0   3   -0.42    0.19
   9   0  -3    0.00    0.15
   9   0  -4    0.14    0.20
  -9   0  -4    0.13    0.23
  -9   0   4   -0.15    0.21
  -9   0  -4   -0.18    0.21
   9   0  -4    0.13    0.20
   9   0   4   -0.12    0.19
  -9   0  -4    0.05    0.22
  -9   0  -5   -0.18    0.18
   9   0  -5    0.13    0.23
   9   0   5    0.06    0.23
  -9   0  -5   -0.04    0.22
  -9   0  -6    0.22    0.25
  -9   0  -6    0.19    0.26
  -9   0  -7   -0.20    0.24
  -9   0  -7    0.12    0.27
  -9   0  -8   -0.31    0.25
 -10   0   0    9.40    0.74
 -10   0   0    9.32    0.74
  10   0   0    9.70    0.56
 -10   0   1   14.15    0.87
 -10   0  -1   13.56    0.87
 -10   0   1   12.92    0.84
  10   0   1   13.19    0.71
  10   0  -1   14.96    0.73
 -10   0  -1   15.72    0.92
 -10   0   2    3.57    0.50
 -10   0  -2    3.27    0.51
  10   0  -2    3.13    0.36
  10   0   2    3.32    0.38
 -10   0   2    2.86    0.45
 -10   0  -2    3.25    0.48
 -10   0  -2    3.06    0.49
  10   0  -3   15.51    0.83
  10   0  -3   14.24    0.79
 -10   0  -3   14.36    0.94
 -10   0  -3   14.74    0.93
 -10   0   3   14.02    0.87
 -10   0  -3   12.83    0.89
  10   0   3   12.57    0.81
  10   0   4    6.68    0.62
 -10   0   4    5.58    0.58
 -10   0  -4    6.57    0.69
  10   0  -4    6.45    0.56
 -10   0  -4    7.22    0.70
 -10   0  -5   11.12    0.89
 -10   0  -5   10.65    0.90
  10   0   5   11.59    0.87
  10   0  -5   13.20    0.87
 -10   0  -6    6.10    0.68
 -10   0  -6    3.13    0.56
 -10   0  -7    5.57    0.69
 -10   0  -7    6.00    0.73
  11   0   0    0.09    0.18
 -11   0   0   -0.13    0.23
 -11   0   0    0.21    0.27
  11   0   1    0.11    0.18
  11   0  -1   -0.12    0.18
 -11   0  -1    0.09    0.25
 -11   0   1    0.44    0.27
 -11   0   1   -0.08    0.23
 -11   0  -1   -0.08    0.22
 -11   0   2    0.08    0.27
  11   0   2   -0.05    0.19
 -11   0  -2    0.44    0.30
  11   0  -2   -0.12    0.19
 -11   0  -2   -0.09    0.23
 -11   0  -2    0.02    0.29
  11   0  -3    0.14    0.23
  11   0   3    0.20    0.22
 -11   0   3   -0.18    0.24
 -11   0  -3    0.10    0.25
 -11   0  -3    0.04    0.27
  11   0  -4    0.38    0.26
  11   0   4   -0.10    0.26
 -11   0  -4    0.32    0.29
 -11   0  -4   -0.03    0.22
 -11   0   4    0.06    0.27
 -11   0  -5    0.10    0.28
 -11   0  -5   -0.10    0.23
 -11   0  -6    0.08    0.30
 -11   0  -6   -0.25    0.23
 -12   0   0    0.33    0.31
 -12   0   0   -0.07    0.25
  12   0   0    0.18    0.22
 -12   0  -1    5.86    0.71
  12   0  -1    6.37    0.55
  12   0   1    6.30    0.57
 -12   0   1    5.89    0.69
 -12   0  -1    5.59    0.69
 -12   0  -2    0.34    0.28
 -12   0  -2    0.69    0.35
  12   0  -2    0.06    0.23
  12   0   2    0.65    0.30
 -12   0   2    0.41    0.32
 -12   0  -3    5.24    0.69
 -12   0  -3    5.43    0.70
 -12   0   3    5.01    0.63
 -12   0  -4    0.33    0.31
 -12   0  -4   -0.01    0.29
   0  -1   0    0.00    0.00
   0   1   0    0.07    0.02
   0   1   0    0.00    0.01
   0  -1   0    0.00    0.00
   0   1   0    0.00    0.01
   0  -1   0   -0.01    0.01
   0  -1   0    0.00    0.00
   0   1   1   43.20    1.41
   0  -1   1   45.11    1.28
   0   1   1   44.71    1.28
   0  -1  -1   44.80    1.41
   0   1  -1   43.76    1.28
   0   1  -1   41.91    1.27
   0  -1   1   41.67    1.28
   0  -1  -1   45.25    1.44
   0  -1  -1   40.82    1.28
   0  -1  -1   45.40    1.28
   0   1   1   41.81    1.28
   0   1   1   42.25    1.27
   0  -1   1   42.68    1.29
   0  -1   1   41.36    1.27
   0   1  -1   44.99    1.29
   0   1  -2    0.32    0.11
   0  -1   2    0.11    0.08
   0  -1  -2    0.08    0.08
   0   1   2    0.06    0.09
   0  -1   2    0.20    0.09
   0  -1  -2    0.36    0.10
   0   1   2    0.04    0.08
   0  -1   2    0.17    0.10
   0   1  -2    0.10    0.08
   0   1   2   -0.02    0.08
   0  -1   2    0.03    0.08
   0   1  -2    0.07    0.08
   0   1   2   -0.02    0.08
   0  -1  -2    0.26    0.11
   0   1  -2    0.16    0.09
   0   1   2   -0.07    0.07
   0  -1  -2    0.37    0.11
   0   1  -2    0.14    0.08
   0  -1  -3  305.93    9.89
   0  -1  -3  323.75    8.95
   0   1  -3  307.28    9.62
   0   1   3  330.25    8.82
   0   1   3  314.45    9.65
   0  -1   3  315.32    8.94
   0   1  -3  308.01    8.81
   0   1   3  323.17    8.94
   0  -1  -3  309.67    8.81
   0  -1  -3  311.91    9.64
   0  -1   3  312.85    9.88
   0   1   3  322.41    9.89
   0   1  -3  307.26    8.93
   0  -1  -3  310.52    8.94
   0   1  -3  305.18    8.93
   0  -1   4    0.05    0.09
   0  -1   4    0.13    0.11
   0   1  -4    0.05    0.10
   0   1   4    0.16    0.10
   0  -1  -4   -0.08    0.09
   0   1  -4    0.05    0.09
   0   1   4   -0.01    0.09
   0   1   4    0.11    0.10
   0  -1   4    0.05    0.10
   0  -1  -4    0.03    0.09
   0  -1  -4    0.40    0.14
   0   1  -4   -0.01    0.09
   0  -1  -4    0.13    0.11
   0  -1  -4    0.12    0.10
   0  -1   5  155.21    4.68
   0   1   5  151.57    4.67
   0  -1  -5  153.29    4.70
   0  -1  -5  153.12    4.72
   0  -1   5  159.66    4.73
   0   1   5  159.66    5.25
   0   1  -5  154.23    4.69
   0  -1  -5  156.80    5.24
   0   1  -5  155.86    5.13
   0   1   5  160.36    4.73
   0  -1   5  164.70    5.27
   0   1  -5  155.86    4.71
   0  -1  -5  152.37    5.13
   0   1   6   -0.21    0.11
   0   1   6   -0.07    0.13
   0  -1  -6   -0.02    0.13
   0   1  -6    0.19    0.16
   0  -1   6    0.01    0.15
   0  -1  -6    0.23    0.17
   0   1  -6    0.11    0.19
   0  -1   6    0.24    0.18
   0   1  -7   40.80    1.73
   0   1   7   44.32    1.77
   0  -1  -7   43.08    1.76
   0  -1   7   47.08    1.80
   0   1  -7   44.57    1.52
   0  -1   7   47.26    1.54
   0  -1  -7   43.02    1.51
   0   1   7   45.91    1.53
   0   1  -8    0.11    0.19
   0   1  -8    0.22    0.21
   0  -1   8   -0.27    0.14
   0   1  -8    0.03    0.20
   0  -1  -8    0.12    0.20
   0   1   8    0.04    0.21
   0   1   8   -0.13    0.17
   0  -1  -8    0.03    0.19
   0  -1   8   -0.13    0.17
   0   1  -9   32.62    1.31
   0  -1  -9   31.41    1.29
   0  -1   9   26.54    1.44
   0   1  -9   31.11    1.26
   0  -1   9   29.32    1.27
   0  -1  -9   32.21    1.31
   0   1   9   27.19    1.24
   0  -1  -9   30.51    1.53
   0   1  -9   28.44    1.48
   0   1   9   29.16    1.48
   0  -1 -10   -0.16    0.21
   0   1  10    0.21    0.26
   0  -1 -10   -0.11    0.23
   0  -1  10    0.18    0.23
   0   1  10    0.25    0.25
   0   1 -10    0.09    0.26
   0  -1 -10    0.00    0.23
   0  -1  10    0.13    0.26
   0   1 -10   -0.17    0.22
   0  -1 -11   15.74    0.98
   0  -1  11   16.52    1.01
   0  -1 -11   15.74    1.00
   0   1  11   15.82    0.99
   0   1 -11   18.07    1.03
   0   1  12   -0.10    0.28
   0  -1 -12    0.77    0.37
   0  -1  12    0.26    0.32
   0   1 -12   -0.27    0.27
   1   1   0    3.41    0.14
  -1  -1   0    3.55    0.15
   1   1   0    3.33    0.13
  -1  -1   0    4.24    0.14
   1   1   0    3.15    0.15
   1  -1   0    3.29    0.14
  -1   1   0    3.35    0.15
  -1   1   1  141.12    3.97
  -1  -1  -1  143.56    3.98
   1  -1   1  139.62    3.95
   1   1  -1  144.72    4.04
   1   1  -1  139.33    3.97
   1   1  -1  143.93    3.98
   1  -1   1  137.23    4.03
  -1  -1  -1  142.95    4.37
   1  -1   1  137.35    4.04
  -1   1   1  143.94    4.37
  -1  -1  -1  139.81    4.47
   1  -1   1  143.02    3.97
   1   1  -1  139.88    4.03
  -1  -1  -1  139.86    3.98
   1  -1  -1  141.81    4.47
   1   1   1  138.76    4.05
   1  -1  -1  147.08    3.98
   1   1   1  141.95    4.47
   1  -1  -1  142.18    4.03
  -1   1  -1  143.71    4.42
   1  -1  -1  143.87    3.96
   1   1   1  144.10    3.98
  -1   1  -1  139.82    3.97
  -1  -1   1  139.42    4.46
   1   1   1  140.92    4.36
   1   1   1  140.90    3.99
  -1  -1   1  143.19    3.97
  -1   1   2   68.56    2.21
   1   1  -2   64.91    1.99
   1   1  -2   65.63    2.00
   1   1  -2   65.80    2.22
  -1  -1  -2   65.44    1.98
   1  -1   2   68.13    2.00
  -1  -1  -2   63.96    1.99
  -1  -1  -2   66.29    2.16
  -1  -1  -2   65.17    2.22
   1  -1   2   66.66    1.98
   1   1  -2   64.46    2.00
  -1   1   2   67.52    1.97
   1  -1   2   65.21    2.00
  -1  -1  -2   65.88    1.98
  -1   1   2   68.83    2.21
  -1   1   2   71.91    1.99
   1  -1   2   67.23    2.22
  -1  -1   2   66.91    2.22
  -1  -1   2   68.83    1.99
  -1   1  -2   66.02    1.97
   1   1   2   69.07    2.02
   1   1   2   65.25    1.99
   1  -1  -2   65.29    1.98
   1  -1  -2   66.29    2.00
  -1   1  -2   66.38    2.14
   1   1   2   68.18    2.16
   1  -1  -2   66.05    2.22
   1  -1  -2   64.27    2.20
  -1  -1   2   68.89    2.00
   1   1   2   69.52    2.23
  -1   1  -2   64.74    1.96
   1   1  -3   84.83    2.68
   1  -1   3   89.21    2.69
   1  -1   3   88.01    2.66
  -1  -1  -3   89.40    2.91
  -1  -1  -3   85.75    2.97
  -1   1   3   88.99    2.65
   1  -1   3   92.48    2.69
   1   1  -3   89.12    2.67
   1   1  -3   87.20    2.95
  -1  -1  -3   89.17    2.67
  -1  -1  -3   90.98    2.68
   1   1  -3   87.94    2.98
  -1   1   3   92.94    2.97
   1  -1   3   89.46    2.99
  -1   1  -3   86.02    2.65
   1   1   3   85.86    2.67
  -1   1  -3   86.46    2.88
  -1  -1   3   91.65    2.68
   1  -1  -3   87.51    2.95
  -1  -1   3   88.54    2.66
   1   1   3   92.89    3.00
   1  -1  -3   90.62    2.69
   1   1   3   89.00    2.70
   1  -1  -3   87.73    2.67
   1  -1  -3   88.33    2.99
   1   1   3   88.65    2.90
   1   1  -4    9.84    0.52
  -1  -1  -4    9.17    0.51
   1  -1   4   10.27    0.53
  -1  -1  -4    9.72    0.57
   1   1  -4   10.62    0.52
   1   1  -4    9.37    0.57
  -1   1   4   10.21    0.52
   1   1  -4    9.99    0.54
   1  -1   4    9.15    0.52
  -1   1   4   10.17    0.56
   1  -1   4   10.05    0.58
   1   1  -4   10.11    0.60
  -1  -1  -4    9.54    0.56
   1   1   4   10.04    0.57
   1   1   4   10.13    0.54
  -1   1  -4   10.26    0.52
  -1  -1   4    9.54    0.51
   1  -1  -4    9.88    0.58
   1  -1  -4    9.85    0.53
   1  -1  -4    9.28    0.58
   1   1   4   10.38    0.59
   1   1   4   10.42    0.53
  -1   1  -4   10.65    0.56
   1  -1  -4   10.12    0.52
   1  -1   5   35.51    1.51
  -1  -1  -5   36.51    1.36
   1  -1   5   34.32    1.34
   1   1  -5   34.83    1.34
   1   1  -5   34.44    1.35
   1   1  -5   38.21    1.36
  -1  -1  -5   35.55    1.48
  -1  -1  -5   37.36    1.49
  -1   1   5   33.00    1.31
   1  -1   5   35.32    1.36
   1   1  -5   38.12    1.54
  -1  -1   5   32.27    1.31
  -1   1  -5   37.07    1.46
  -1   1  -5   35.30    1.33
   1  -1  -5   36.73    1.53
  -1  -1   5   36.04    1.49
   1   1   5   34.40    1.50
   1   1   5   35.50    1.35
   1  -1  -5   37.30    1.35
   1  -1  -5   35.22    1.36
   1  -1  -5   35.57    1.51
   1  -1  -5   37.44    1.36
   1   1   5   32.37    1.33
   1  -1   6    3.31    0.42
  -1  -1  -6    2.98    0.36
   1   1  -6    2.78    0.36
  -1   1   6    3.11    0.37
  -1  -1  -6    3.25    0.41
   1  -1   6    2.81    0.37
   1  -1  -6    2.33    0.34
   1  -1  -6    2.53    0.38
  -1  -1   6    3.11    0.40
  -1   1  -6    3.40    0.41
  -1   1  -6    2.84    0.36
   1   1   6    2.91    0.37
  -1  -1   6    1.99    0.31
   1   1   6    2.36    0.38
   1  -1   7   25.46    1.22
  -1  -1  -7   25.21    1.21
   1  -1   7   26.02    1.05
  -1   1   7   26.52    1.20
  -1  -1  -7   25.87    1.05
   1   1  -7   26.18    1.23
   1   1  -7   25.83    1.05
  -1   1   7   24.66    1.00
  -1  -1  -7   25.23    1.02
  -1  -1   7   25.31    1.02
   1  -1  -7   26.40    1.05
   1   1   7   25.67    1.23
  -1  -1   7   25.25    1.19
  -1   1  -7   25.29    1.18
  -1   1  -7   25.31    1.02
  -1   1  -7   27.45    1.04
   1   1   7   24.88    1.04
  -1  -1  -8    5.90    0.52
   1   1  -8    6.21    0.62
   1  -1   8    5.57    0.51
   1   1  -8    5.33    0.49
   1  -1   8    4.99    0.57
  -1   1   8    5.93    0.49
  -1  -1  -8    5.44    0.57
  -1   1   8    6.03    0.58
  -1  -1  -8    5.94    0.50
  -1  -1   8    5.39    0.56
   1  -1  -8    6.20    0.53
   1   1   8    6.23    0.62
   1  -1  -8    5.00    0.58
  -1  -1   8    6.25    0.51
  -1   1  -8    5.95    0.58
  -1   1  -8    4.41    0.45
   1   1   8    5.80    0.52
  -1   1  -8    6.27    0.53
  -1  -1  -9   11.29    0.74
   1   1  -9   10.01    0.82
   1   1  -9   10.74    0.73
  -1   1   9   10.82    0.71
   1  -1   9   10.67    0.74
  -1  -1  -9   12.19    0.75
   1  -1   9    9.68    0.82
  -1   1   9   11.59    0.84
  -1  -1  -9   10.98    0.84
  -1   1  -9   11.54    0.85
   1   1   9   11.44    0.88
   1   1   9   11.47    0.73
  -1   1  -9   11.98    0.74
   1  -1  -9   10.90    0.72
  -1  -1   9   10.93    0.84
   1  -1  -9   10.89    0.87
  -1  -1   9   10.27    0.68
  -1   1  -9   10.09    0.69
  -1  -1 -10    2.41    0.46
   1  -1  10    2.77    0.55
   1   1 -10    2.66    0.54
   1  -1  10    1.87    0.41
   1   1 -10    2.57    0.45
  -1   1  10    3.65    0.48
  -1  -1 -10    3.21    0.46
  -1  -1 -10    3.50    0.57
  -1   1  10    3.13    0.55
  -1  -1  10    3.37    0.56
   1   1  10    2.22    0.51
  -1   1 -10    3.10    0.53
  -1  -1  10    2.83    0.44
  -1   1 -10    3.80    0.49
   1  -1 -10    3.09    0.47
   1   1  10    2.43    0.45
   1  -1 -10    2.64    0.47
   1  -1 -10    3.46    0.59
  -1   1 -10    3.68    0.49
  -1   1  11    4.86    0.56
  -1  -1 -11    4.63    0.56
  -1  -1 -11    4.48    0.59
   1   1 -11    3.51    0.54
   1  -1  11    3.55    0.55
  -1   1 -11    4.07    0.54
  -1  -1  11    3.85    0.54
   1  -1 -11    4.74    0.60
   1   1  11    4.37    0.59
  -1   1  12    0.44    0.33
   1   1 -12    0.09    0.30
   1  -1  12    1.07    0.42
  -1  -1 -12   -0.01    0.30
  -1   1 -12    0.29    0.32
   1   1  12    0.22    0.32
   1  -1 -12    1.04    0.40
  -1  -1  12    0.33    0.33
  -2  -1   0   18.93    0.58
   2   1   0   19.03    0.58
   2   1   0   19.11    0.60
  -2  -1   0   18.66    0.57
   2   1   0   19.04    0.59
   2  -1   1  448.02   12.51
   2   1  -1  463.13   14.04
  -2  -1  -1  457.66   13.70
  -2  -1  -1  445.65   12.62
   2  -1   1  435.46   12.56
   2   1  -1  473.12   12.49
   2   1  -1  463.39   12.77
  -2  -1  -1  462.65   12.61
  -2  -1  -1  448.56   14.32
   2  -1  -1  474.95   12.50
   2  -1  -1  466.07   12.53
   2   1   1  440.44   13.71
   2   1   1  431.60   12.84
   2   1   1  441.88   14.02
   2   1   1  453.50   12.51
  -2  -1   1  426.05   12.52
   2  -1  -1  472.53   13.68
  -2  -1   1  451.96   12.53
  -2  -1   1  436.07   14.23
   2  -1   2   95.03    3.05
   2   1  -2  102.51    2.88
  -2  -1  -2   99.35    2.86
   2   1  -2   98.30    3.20
  -2   1   2   97.49    2.82
   2   1  -2  102.12    2.90
   2  -1   2   95.89    3.17
   2  -1   2   96.01    2.88
  -2  -1  -2   97.53    2.84
  -2  -1  -2  100.49    3.17
   2  -1   2   96.15    2.85
  -2  -1  -2  100.49    3.11
   2  -1   2   94.50    2.86
   2   1  -2  101.10    2.89
   2  -1  -2  102.43    2.87
  -2   1  -2  102.03    3.07
   2   1   2   99.95    2.88
   2   1   2   94.75    3.09
   2  -1  -2   94.57    3.18
   2  -1  -2  102.74    2.85
  -2   1  -2   97.55    2.81
  -2  -1   2   95.50    2.85
   2  -1  -2  102.51    3.20
   2   1   2   94.70    2.91
  -2  -1   2   98.04    2.83
   2   1   2   98.32    3.21
  -2  -1   2   93.85    3.16
  -2  -1  -3  105.74    3.50
   2   1  -3  104.34    3.54
   2  -1   3  105.70    3.18
  -2   1   3  105.25    3.13
  -2  -1  -3  110.45    3.17
  -2   1   3  107.49    3.49
  -2  -1  -3  104.95    3.15
  -2  -1  -3  108.55    3.43
   2   1  -3  107.54    3.20
  -2   1   3  110.05    3.14
   2  -1   3  104.52    3.19
   2   1  -3  108.23    3.20
   2  -1   3  106.93    3.17
   2  -1   3  112.15    3.55
   2   1  -3  109.02    3.18
   2  -1  -3  109.79    3.19
   2  -1  -3  109.01    3.55
   2  -1  -3  105.76    3.16
  -2  -1   3  102.13    3.50
  -2  -1   3  109.58    3.15
  -2   1  -3  110.57    3.40
  -2   1  -3  105.15    3.13
   2   1   3  104.06    3.42
   2   1   3  107.76    3.56
  -2  -1   3  105.31    3.15
  -2   1  -3  103.25    3.12
   2  -1  -3  103.28    3.52
   2   1   3  105.76    3.21
   2   1   3  104.13    3.18
  -2   1   4   83.94    2.89
   2  -1   4   87.37    2.67
   2   1  -4   85.07    2.96
  -2  -1  -4   83.45    2.84
  -2   1   4   82.82    2.59
   2   1  -4   84.33    2.96
  -2  -1  -4   84.48    2.90
   2   1  -4   82.80    2.65
   2   1  -4   87.27    2.66
   2  -1   4   85.16    2.95
  -2  -1  -4   85.85    2.62
   2   1  -4   84.86    2.65
   2  -1   4   81.85    2.63
   2  -1  -4   81.95    2.94
   2   1   4   83.20    2.67
  -2  -1   4   82.24    2.61
   2   1   4   84.10    2.66
   2   1   4   84.52    2.84
   2   1   4   86.40    2.97
   2  -1  -4   83.39    2.65
   2  -1  -4   82.14    2.94
  -2  -1   4   83.21    2.90
   2  -1  -4   88.97    2.66
  -2   1  -4   84.29    2.81
   2  -1  -4   84.30    2.64
  -2   1  -4   86.42    2.60
   2   1  -5   47.87    1.92
   2  -1   5   47.92    1.70
  -2  -1  -5   47.73    1.67
  -2   1   5   46.44    1.82
   2   1  -5   48.26    1.70
   2   1  -5   44.91    1.69
   2  -1   5   48.71    1.71
   2  -1   5   50.26    1.91
  -2  -1  -5   45.81    1.80
  -2   1   5   48.53    1.65
   2   1  -5   47.25    1.69
  -2  -1   5   47.70    1.67
   2  -1  -5   45.24    1.69
  -2  -1   5   46.59    1.83
  -2   1  -5   45.50    1.64
  -2   1  -5   46.34    1.78
   2  -1  -5   48.07    1.90
   2  -1  -5   45.63    1.91
   2   1   5   45.29    1.70
   2   1   5   48.73    1.91
   2  -1  -5   49.99    1.70
   2   1   5   46.55    1.70
   2  -1  -5   45.09    1.68
   2  -1   6   47.38    1.75
   2  -1   6   49.39    1.96
  -2   1   6   44.52    1.66
   2   1  -6   44.42    1.72
   2  -1   6   43.99    1.70
  -2  -1  -6   44.35    1.68
  -2  -1  -6   45.08    1.84
  -2   1   6   44.35    1.83
  -2  -1   6   44.73    1.68
   2  -1  -6   43.13    1.69
   2  -1  -6   44.13    1.72
   2  -1  -6   44.04    1.90
   2   1   6   45.74    1.92
   2   1   6   44.28    1.73
  -2   1  -6   45.34    1.67
  -2   1  -6   45.17    1.82
   2   1  -7   31.40    1.23
  -2   1   7   31.96    1.17
  -2  -1  -7   31.71    1.24
   2   1  -7   32.27    1.44
  -2  -1  -7   33.22    1.20
   2  -1   7   33.50    1.25
   2  -1   7   35.47    1.48
  -2  -1  -7   31.72    1.39
  -2   1   7   31.81    1.38
   2  -1  -7   31.24    1.22
  -2   1  -7   34.49    1.25
   2  -1  -7   33.24    1.46
   2   1   7   33.17    1.47
   2   1   7   31.58    1.23
  -2  -1   7   32.23    1.39
  -2   1  -7   31.90    1.37
  -2  -1   7   32.50    1.18
  -2   1  -7   30.64    1.17
   2   1  -8   12.27    0.75
  -2   1   8   12.86    0.71
  -2  -1  -8   14.43    0.80
  -2  -1  -8   13.12    0.86
   2  -1   8   12.38    0.76
   2   1  -8   13.06    0.89
   2  -1   8   14.75    0.94
  -2   1   8   13.69    0.86
  -2  -1  -8   14.55    0.75
   2  -1  -8   14.46    0.79
   2   1   8   12.54    0.76
  -2  -1   8   12.50    0.83
  -2   1  -8   12.35    0.73
  -2   1  -8   13.96    0.73
   2  -1  -8   15.18    0.95
   2   1   8   15.02    0.95
  -2   1  -8   14.46    0.87
  -2  -1   8   13.70    0.73
  -2  -1  -9    8.23    0.73
   2   1  -9    8.41    0.79
  -2   1   9    8.54    0.62
   2  -1   9    8.40    0.80
  -2  -1  -9    9.31    0.67
  -2   1   9    7.63    0.71
   2  -1   9    8.58    0.69
  -2  -1  -9    9.22    0.64
   2   1  -9    9.45    0.68
   2   1   9    8.05    0.78
   2   1   9    7.69    0.66
   2  -1  -9    8.13    0.68
   2  -1  -9    9.18    0.83
  -2   1  -9   10.19    0.77
  -2  -1   9    8.43    0.61
  -2   1  -9    9.32    0.70
  -2  -1   9    7.27    0.70
  -2   1  -9    9.71    0.64
  -2  -1 -10   12.79    0.96
   2  -1  10   11.83    0.84
  -2  -1 -10   12.30    0.83
  -2  -1 -10   12.75    0.80
  -2   1  10   12.00    0.77
   2   1 -10   12.82    0.86
   2  -1  10   12.93    1.03
   2   1 -10   13.71    1.05
  -2   1  10   13.04    0.96
  -2   1 -10   12.11    0.78
   2   1  10   11.50    0.83
  -2  -1  10   11.56    0.93
  -2   1 -10   12.13    0.82
  -2  -1  10   12.93    0.80
   2   1  10   12.15    1.02
  -2   1 -10   12.07    0.93
   2  -1 -10   14.56    0.89
   2  -1 -10   10.72    0.97
  -2   1  11    5.20    0.56
   2   1 -11    4.85    0.61
  -2  -1 -11    4.41    0.54
  -2  -1 -11    4.55    0.61
   2  -1  11    5.50    0.64
  -2   1 -11    5.87    0.66
   2  -1 -11    4.15    0.59
  -2   1 -11    5.62    0.71
  -2   1 -11    3.99    0.52
   2   1  11    5.11    0.63
  -2  -1  11    4.26    0.54
   3   1   0  131.09    3.62
   3   1   0  126.31    3.69
   3   1  -1    9.57    0.37
   3   1  -1    9.18    0.34
   3  -1   1    8.56    0.34
   3  -1   1    9.02    0.33
   3   1  -1    9.44    0.40
   3   1   1    9.37    0.40
   3  -1  -1    9.33    0.45
   3   1   1    9.63    0.39
   3   1   1    9.65    0.35
   3   1   1    9.13    0.41
   3  -1  -1    9.64    0.33
  -3  -1  -2   88.89    2.48
   3   1  -2   86.73    2.83
   3  -1   2   84.53    2.51
   3   1  -2   88.07    2.55
   3  -1   2   85.07    2.79
   3  -1   2   84.72    2.52
  -3   1   2   86.39    2.45
  -3   1   2   86.01    2.44
  -3  -1  -2   86.45    2.74
  -3  -1  -2   87.88    2.49
   3  -1   2   83.38    2.54
   3  -1   2   83.55    2.67
   3   1  -2   88.91    2.54
   3   1   2   85.16    2.73
   3   1   2   86.74    2.84
   3   1   2   85.49    2.58
  -3   1  -2   82.70    2.68
   3  -1  -2   88.76    2.81
  -3  -1   2   84.99    2.50
   3  -1  -2   85.75    2.52
   3  -1  -2   85.70    2.85
  -3  -1   2   83.38    2.47
   3  -1  -2   84.19    2.51
   3   1   2   85.32    2.57
  -3   1  -2   84.97    2.43
   3   1  -3    6.87    0.39
   3   1  -3    6.55    0.37
  -3  -1  -3    6.64    0.36
   3  -1   3    4.96    0.35
  -3  -1  -3    7.15    0.35
   3  -1   3    5.74    0.39
   3   1  -3    6.81    0.37
  -3  -1  -3    6.37    0.38
   3   1  -3    6.95    0.42
   3  -1   3    5.77    0.36
  -3   1   3    5.45    0.31
   3  -1   3    6.13    0.35
  -3  -1   3    5.31    0.32
   3  -1  -3    7.91    0.44
   3   1   3    6.00    0.41
  -3   1  -3    6.20    0.31
   3  -1  -3    6.26    0.35
   3  -1  -3    6.31    0.46
  -3  -1   3    5.87    0.34
  -3  -1   3    5.65    0.34
   3   1   3    5.93    0.38
   3  -1  -3    7.40    0.39
  -3   1  -3    7.11    0.34
   3   1   3    5.67    0.38
   3   1   3    7.62    0.38
   3   1  -4   26.01    1.05
   3   1  -4   27.56    1.05
   3   1  -4   25.00    1.21
  -3   1   4   27.80    0.99
  -3  -1  -4   25.02    1.07
   3  -1   4   27.57    1.05
   3  -1   4   26.67    1.16
  -3  -1  -4   25.47    0.99
   3  -1   4   26.57    1.05
   3   1  -4   25.40    1.03
   3   1  -4   25.71    1.16
  -3   1   4   29.89    1.01
  -3  -1  -4   26.04    1.02
  -3  -1   4   26.38    1.01
  -3   1  -4   27.76    0.98
  -3   1  -4   25.75    1.04
  -3  -1   4   27.03    1.00
   3   1   4   27.67    1.08
  -3  -1   4   26.82    1.08
   3  -1  -4   27.09    1.23
   3   1   4   27.88    1.08
   3   1   4   28.69    1.20
   3  -1  -4   26.42    1.16
   3  -1  -4   27.78    1.06
  -3   1  -4   25.50    0.98
   3  -1  -4   27.39    1.04
   3   1   4   28.06    1.09
   3  -1  -4   26.07    1.02
   3  -1   5    6.22    0.47
  -3   1   5    6.49    0.44
   3   1  -5    7.11    0.49
  -3  -1  -5    6.67    0.45
  -3  -1  -5    6.59    0.44
   3   1  -5    7.23    0.50
   3   1  -5    6.13    0.48
   3  -1   5    6.71    0.49
  -3  -1  -5    7.20    0.51
   3   1   5    6.13    0.49
   3  -1  -5    7.45    0.49
  -3  -1   5    6.61    0.45
  -3  -1   5    6.99    0.49
  -3   1  -5    7.03    0.47
   3  -1  -5    7.31    0.49
   3   1   5    6.61    0.48
   3  -1  -5    7.51    0.51
   3   1   5    6.66    0.49
   3  -1  -5    6.41    0.54
  -3   1  -5    6.83    0.47
  -3   1  -5    7.20    0.45
   3   1  -6   36.17    1.47
  -3  -1  -6   36.49    1.31
   3  -1   6   34.89    1.47
  -3   1   6   33.47    1.37
  -3  -1  -6   36.72    1.33
  -3  -1  -6   37.83    1.56
   3   1  -6   35.72    1.47
   3  -1   6   35.68    1.48
  -3  -1  -6   35.47    1.40
  -3   1  -6   34.95    1.35
  -3   1  -6   38.45    1.32
  -3  -1   6   35.37    1.41
  -3   1  -6   36.88    1.51
  -3   1  -6   36.70    1.39
  -3  -1   6   35.96    1.54
   3   1   6   36.27    1.50
   3   1   6   37.87    1.50
   3  -1  -6   37.94    1.48
   3  -1  -6   34.11    1.46
   3   1  -7    1.39    0.30
   3  -1   7    1.18    0.28
  -3  -1  -7    1.07    0.28
  -3   1   7    1.39    0.30
   3  -1   7    1.43    0.34
  -3  -1  -7    2.33    0.36
  -3  -1  -7    1.71    0.29
  -3   1   7    1.76    0.27
  -3  -1  -7    1.16    0.29
   3   1  -7    1.75    0.36
   3  -1  -7    2.30    0.35
   3   1   7    1.55    0.36
   3  -1  -7    0.90    0.29
  -3   1  -7    1.53    0.30
  -3  -1   7    0.97    0.25
   3   1   7    1.99    0.33
  -3   1  -7    1.00    0.25
  -3   1  -7    1.63    0.33
  -3   1  -7    1.37    0.29
  -3  -1   7    1.44    0.31
   3   1  -8   12.93    0.90
  -3  -1  -8   12.29    0.80
  -3  -1  -8   12.75    0.77
  -3  -1  -8   13.15    0.80
   3   1  -8   13.64    0.78
   3  -1   8   12.05    0.87
  -3   1   8   12.05    0.79
  -3  -1  -8   13.09    0.71
   3  -1   8   10.64    0.72
  -3   1   8   12.47    0.66
  -3   1  -8   13.22    0.77
  -3  -1   8   11.98    0.66
  -3   1  -8   12.42    0.79
   3   1   8   12.55    0.90
  -3  -1   8   12.80    0.82
  -3   1  -8   12.37    0.80
   3  -1  -8   12.74    0.88
   3   1   8   12.39    0.76
   3  -1  -8   13.36    0.78
  -3   1  -8   12.35    0.68
   3  -1   9    0.70    0.30
   3  -1   9    0.59    0.32
  -3  -1  -9    1.10    0.31
  -3   1   9    1.00    0.28
   3   1  -9    1.03    0.36
  -3   1   9    1.30    0.36
  -3  -1  -9    0.79    0.32
  -3  -1  -9    1.71    0.40
  -3  -1  -9    0.64    0.30
   3   1  -9    0.83    0.32
   3  -1  -9    0.78    0.34
   3  -1  -9    0.96    0.32
  -3   1  -9    0.61    0.30
   3   1   9    0.94    0.36
   3   1   9    0.65    0.31
  -3   1  -9    0.78    0.30
  -3  -1   9    1.28    0.30
  -3   1  -9    0.76    0.32
  -3  -1   9    0.95    0.32
  -3   1  -9    0.94    0.29
   3   1 -10    4.66    0.70
   3  -1  10    4.62    0.58
  -3  -1 -10    3.47    0.55
  -3  -1 -10    4.44    0.50
  -3  -1 -10    4.02    0.57
   3   1 -10    3.68    0.52
  -3   1  10    5.69    0.65
   3  -1  10    4.63    0.71
  -3   1  10    4.86    0.50
  -3  -1 -10    4.79    0.61
  -3   1 -10    5.15    0.60
   3   1  10    5.79    0.63
   3  -1 -10    4.28    0.68
  -3  -1  10    4.98    0.51
  -3  -1  10    3.72    0.57
  -3   1 -10    5.01    0.63
  -3   1 -10    4.65    0.49
   3   1  10    5.39    0.74
   3  -1 -10    4.87    0.60
  -3   1 -10    4.21    0.56
   3   1 -11    0.36    0.34
   3  -1  11    0.23    0.31
  -3  -1 -11   -0.03    0.28
  -3   1  11    0.52    0.29
  -3  -1 -11   -0.22    0.26
   3  -1 -11    0.04    0.28
  -3   1 -11   -0.02    0.26
  -3  -1  11    0.11    0.27
  -3   1 -11    0.16    0.32
  -3   1 -11   -0.20    0.25
   3   1  11    0.43    0.34
   4   1   0  191.06    5.43
   4   1   0  191.24    5.35
   4   1  -1    9.40    0.39
   4   1  -1    9.97    0.37
   4  -1   1    9.16    0.37
   4  -1   1    9.69    0.36
   4   1   1    8.93    0.36
   4  -1  -1    9.55    0.35
   4   1   1    9.32    0.41
   4   1   1    9.43    0.43
   4   1   1    9.54    0.45
   4  -1  -1    9.68    0.49
   4  -1   2  330.53   10.14
   4  -1   2  323.40    9.08
   4   1  -2  320.44    9.09
   4  -1   2  322.03    9.20
   4   1  -2  325.49    9.21
   4  -1   2  323.61    9.17
   4   1   2  335.94   10.19
   4  -1  -2  335.41    9.06
   4   1   2  311.74    9.88
   4   1   2  324.54    9.14
   4  -1  -2  327.08   10.03
   4  -1  -2  328.50   10.15
   4   1   2  315.03    9.23
  -4   1   3   16.70    0.55
  -4   1   3   16.78    0.55
   4   1  -3   17.66    0.72
   4  -1   3   17.31    0.71
   4   1  -3   15.70    0.70
  -4  -1  -3   17.32    0.61
   4   1  -3   17.27    0.71
   4   1  -3   16.79    0.79
  -4  -1  -3   17.70    0.72
  -4  -1  -3   17.25    0.63
   4  -1   3   17.94    0.73
   4  -1   3   16.02    0.67
   4   1   3   17.27    0.70
   4  -1  -3   16.80    0.87
   4   1   3   16.52    0.73
  -4   1  -3   16.82    0.53
   4  -1  -3   16.95    0.68
  -4  -1   3   16.12    0.61
  -4   1  -3   17.87    0.65
   4   1   3   16.33    0.74
   4  -1  -3   17.66    0.78
  -4  -1   3   16.75    0.64
   4  -1  -3   17.20    0.71
  -4   1   4  109.41    3.22
  -4  -1  -4  100.68    3.25
   4   1  -4  106.93    3.37
   4  -1   4  114.72    3.42
   4   1  -4  109.65    3.40
  -4   1   4  108.01    3.23
   4   1  -4  108.65    3.82
  -4  -1  -4  109.77    3.58
  -4  -1  -4  107.49    3.24
   4  -1   4  113.82    3.39
  -4   1   4  110.70    3.22
   4   1  -4  111.78    3.39
  -4  -1   4  112.02    3.28
   4   1   4  108.66    3.55
  -4  -1   4  111.21    3.26
   4   1   4  115.68    3.45
  -4   1  -4  106.75    3.12
   4  -1  -4  110.56    3.82
  -4   1  -4  107.56    3.22
  -4   1  -4  110.05    3.20
  -4   1  -4  109.82    3.52
   4  -1  -4  110.39    3.38
   4  -1  -4  109.64    3.36
   4  -1  -4  108.64    3.37
   4   1   4  113.09    3.43
   4  -1  -4  110.52    3.77
  -4  -1  -5    1.61    0.26
   4   1  -5    1.77    0.30
  -4  -1  -5    1.81    0.28
   4  -1   5    1.76    0.30
   4   1  -5    1.72    0.28
  -4  -1  -5    1.35    0.22
   4   1  -5    2.19    0.30
  -4   1   5    1.57    0.23
   4  -1   5    1.60    0.28
  -4  -1  -5    1.72    0.29
   4  -1  -5    1.51    0.28
   4   1   5    2.02    0.27
   4  -1  -5    1.51    0.26
   4  -1  -5    1.65    0.26
  -4   1  -5    1.30    0.27
  -4   1  -5    1.73    0.28
  -4   1  -5    1.23    0.22
   4   1   5    1.37    0.29
  -4   1  -5    1.52    0.21
   4   1   5    1.35    0.27
  -4  -1   5    1.58    0.24
   4  -1   6   62.26    2.31
  -4  -1  -6   62.39    2.16
   4   1  -6   64.38    2.31
  -4  -1  -6   66.16    2.09
   4  -1   6   62.31    2.32
  -4  -1  -6   66.26    2.09
  -4   1   6   64.11    2.16
   4   1  -6   65.95    2.34
  -4   1  -6   66.38    2.08
   4  -1  -6   66.25    2.31
   4  -1  -6   66.80    2.34
  -4   1  -6   65.19    2.15
   4   1   6   64.78    2.35
  -4   1  -6   65.21    2.13
  -4  -1   6   64.93    2.21
   4   1   6   65.23    2.36
   4  -1   7    0.25    0.21
   4   1  -7    0.11    0.20
  -4  -1  -7    0.34    0.23
  -4   1   7    0.19    0.18
  -4  -1  -7    0.29    0.20
   4  -1   7   -0.10    0.18
  -4  -1  -7   -0.07    0.18
   4   1  -7    0.20    0.23
  -4  -1  -7    1.10    0.27
   4  -1  -7   -0.06    0.20
  -4   1  -7    0.11    0.15
  -4  -1   7    0.01    0.17
   4   1   7    0.14    0.20
  -4   1  -7   -0.10    0.16
  -4  -1   7    0.02    0.17
  -4   1  -7    0.45    0.23
   4   1   7    0.15    0.22
   4  -1  -7    0.23    0.23
   4   1  -8   22.93    1.25
  -4  -1  -8   23.61    1.10
  -4  -1  -8   22.07    0.91
   4  -1   8   20.48    1.20
  -4   1   8   19.89    1.05
  -4  -1  -8   20.43    1.05
   4  -1   8   23.12    1.06
  -4  -1  -8   20.73    1.06
   4   1  -8   20.49    1.02
  -4   1  -8   20.73    1.08
   4  -1  -8   21.37    1.20
   4   1   8   20.54    1.03
  -4   1  -8   19.77    1.03
   4  -1  -8   22.56    1.06
  -4   1  -8   22.10    1.06
   4   1   8   22.17    1.25
  -4  -1   8   22.64    0.90
  -4  -1   8   20.78    1.09
  -4  -1  -9    0.84    0.31
   4  -1   9    0.95    0.33
  -4  -1  -9    0.76    0.33
  -4   1   9    1.11    0.34
   4  -1   9    0.70    0.35
  -4  -1  -9    0.74    0.27
   4   1  -9    0.90    0.36
  -4  -1  -9    1.23    0.37
   4   1  -9    0.70    0.31
   4   1   9    0.64    0.35
  -4  -1   9    0.59    0.27
   4  -1  -9    0.49    0.30
  -4   1  -9    0.47    0.26
  -4  -1   9    0.81    0.28
   4   1   9    0.86    0.35
  -4   1  -9    1.21    0.37
  -4   1  -9    0.34    0.28
   4  -1  -9    0.70    0.36
  -4  -1 -10   13.76    0.93
   4  -1  10   11.31    0.87
   4   1 -10   11.62    1.02
  -4   1  10   11.38    0.86
   4  -1  10   12.61    1.10
   4   1 -10   10.59    0.85
  -4  -1 -10   11.29    0.85
   4  -1 -10   11.44    0.85
   4   1  10   13.36    0.91
   4   1  10   11.52    1.05
  -4   1 -10   11.78    0.85
   4  -1 -10   11.94    1.04
  -4  -1  10   12.34    0.91
  -4   1 -10   13.77    0.90
  -4   1 -10   12.22    0.91
  -4  -1 -11    0.38    0.30
   4  -1  11   -0.13    0.27
   4   1 -11    0.12    0.31
   4  -1 -11    0.24    0.30
   4   1  11   -0.07    0.26
  -4   1 -11    0.35    0.31
  -5   1   0   31.85    1.15
   5   1   0   32.23    1.00
   5  -1   0   31.21    0.96
   5   1   0   32.56    1.04
   5  -1   0   32.71    1.15
  -5   1   1   17.46    0.77
   5   1  -1   17.81    0.62
   5  -1   1   17.19    0.62
   5  -1   1   17.12    0.65
   5   1  -1   18.36    0.66
   5   1   1   17.42    0.62
   5  -1  -1   18.09    0.79
   5   1   1   17.73    0.68
   5  -1  -1   18.60    0.61
   5   1   1   16.36    0.72
   5  -1  -1   18.15    0.63
   5  -1   2   28.17    0.91
   5   1  -2   25.99    0.97
   5  -1   2   28.65    0.99
   5  -1   2   28.60    0.94
   5   1  -2   25.99    0.95
  -5   1  -2   27.05    1.04
   5  -1  -2   27.96    1.04
   5  -1  -2   28.98    1.19
   5   1   2   28.15    1.04
   5  -1  -2   26.38    0.94
   5   1   2   27.61    0.99
   5   1   2   27.69    1.00
   5   1  -3    5.75    0.50
   5   1  -3    5.46    0.37
   5   1  -3    5.80    0.39
   5   1  -3    5.85    0.39
   5  -1   3    6.36    0.41
   5  -1   3    6.08    0.38
   5  -1  -3    5.40    0.41
   5   1   3    5.77    0.40
   5  -1  -3    6.27    0.38
   5  -1  -3    5.54    0.35
   5   1   3    5.84    0.33
   5  -1  -3    5.95    0.51
  -5   1  -3    5.74    0.42
   5   1   3    6.48    0.44
   5  -1  -3    6.62    0.38
   5  -1   4   24.66    1.05
  -5  -1  -4   26.49    1.03
  -5  -1  -4   25.17    1.02
   5   1  -4   26.48    1.08
   5   1  -4   26.19    1.06
  -5  -1  -4   27.61    1.03
   5  -1   4   24.10    1.06
   5   1  -4   26.22    1.05
  -5  -1  -4   26.51    0.86
   5   1   4   24.40    1.08
  -5  -1   4   24.81    0.89
   5  -1  -4   26.24    1.06
  -5   1  -4   27.24    0.95
   5   1   4   25.71    1.10
   5  -1  -4   26.41    1.04
  -5   1  -4   26.99    1.06
   5   1   4   25.05    1.00
  -5   1  -4   27.03    1.04
   5  -1  -4   26.01    1.04
   5  -1  -4   28.27    1.20
   5  -1   5    1.76    0.31
   5   1  -5    2.47    0.34
   5   1  -5    2.72    0.36
   5   1  -5    2.73    0.33
   5  -1   5    2.18    0.34
  -5  -1  -5    3.00    0.25
  -5  -1  -5    2.84    0.34
  -5   1   5    1.69    0.19
  -5  -1  -5    2.41    0.35
  -5   1  -5    2.29    0.19
   5  -1  -5    2.06    0.30
   5   1   5    1.79    0.32
  -5   1  -5    2.57    0.36
  -5   1  -5    2.92    0.37
   5  -1  -5    2.01    0.32
   5  -1  -5    2.25    0.30
   5   1   5    2.26    0.35
  -5  -1   5    2.07    0.24
   5   1  -6   12.95    0.81
  -5  -1  -6   12.30    0.74
   5   1  -6   11.79    0.76
  -5   1   6   13.14    0.64
  -5  -1  -6   13.09    0.64
   5  -1   6   13.47    0.81
  -5  -1  -6   12.40    0.67
  -5  -1  -6   13.93    0.74
   5  -1   6   14.20    0.83
   5   1   6   12.19    0.81
   5  -1  -6   13.81    0.79
  -5   1  -6   13.63    0.75
  -5   1  -6   12.74    0.76
   5   1   6   12.95    0.82
   5  -1  -6   12.77    0.80
  -5  -1   6   13.30    0.68
  -5   1  -6   13.63    0.68
  -5   1  -6   13.11    0.60
  -5   1   7    3.50    0.36
  -5  -1  -7    3.89    0.38
   5  -1   7    2.90    0.40
  -5  -1  -7    3.51    0.44
   5   1  -7    3.92    0.51
   5   1  -7    4.37    0.46
  -5  -1  -7    4.73    0.52
   5   1   7    3.39    0.42
   5  -1  -7    4.06    0.44
  -5   1  -7    3.64    0.35
  -5   1  -7    3.87    0.48
   5   1   7    3.32    0.49
  -5  -1   7    3.93    0.41
  -5   1  -7    4.14    0.49
   5   1  -8    7.76    0.76
   5   1  -8    6.48    0.61
  -5  -1  -8    7.77    0.69
   5  -1   8    7.04    0.62
  -5  -1  -8    6.79    0.54
  -5   1   8    7.99    0.57
  -5  -1  -8    7.81    0.66
  -5   1  -8    7.64    0.68
  -5   1  -8    7.15    0.66
  -5  -1   8    7.29    0.58
  -5   1  -8    7.59    0.53
   5   1   8    8.66    0.67
   5  -1  -8    8.01    0.64
  -5   1   9    1.72    0.35
   5  -1   9    1.22    0.38
  -5  -1  -9    2.31    0.46
  -5  -1  -9    1.70    0.34
   5   1  -9    1.47    0.38
  -5   1  -9    2.02    0.34
  -5   1  -9    1.44    0.41
   5   1   9    0.60    0.32
  -5  -1   9    1.39    0.35
  -5   1  -9    1.09    0.35
   5  -1  -9    2.91    0.47
  -5  -1 -10    4.94    0.64
  -5  -1 -10    4.48    0.52
  -5   1  10    4.84    0.54
   5   1 -10    4.19    0.59
   5  -1  10    3.50    0.56
   5  -1 -10    4.72    0.60
  -5   1 -10    4.73    0.51
   5   1  10    3.95    0.60
  -5   1 -10    4.60    0.63
  -5  -1  10    5.02    0.58
  -5  -1 -11    0.39    0.34
   5  -1  11    0.56    0.37
   5   1 -11    0.42    0.33
   5   1  11    0.70    0.36
  -5   1 -11   -0.01    0.32
   5  -1 -11    0.33    0.36
  -6  -1   0   18.70    0.83
   6  -1   0   20.43    0.81
   6   1   0   18.66    0.68
   6   1   0   18.82    0.72
  -6   1   0   20.46    0.89
  -6  -1  -1   49.79    1.63
   6   1  -1   51.22    1.58
   6   1  -1   49.12    1.54
   6  -1   1   48.55    1.46
   6  -1   1   51.50    1.62
   6  -1   1   48.12    1.63
   6  -1  -1   51.31    1.82
   6   1   1   49.91    1.61
  -6   1  -1   50.37    1.67
   6   1   1   47.28    1.72
   6   1   1   47.18    1.54
  -6  -1  -2   41.23    1.44
   6   1  -2   42.16    1.42
   6  -1   2   41.98    1.36
   6   1  -2   40.08    1.38
   6  -1  -2   41.76    1.67
  -6   1  -2   40.68    1.47
   6   1   2   41.51    1.42
   6   1   2   41.36    1.43
   6  -1  -2   40.45    1.34
   6  -1  -2   44.57    1.53
   6   1   2   45.03    1.49
   6   1  -3   86.16    2.71
   6   1  -3   86.47    2.73
  -6  -1  -3   83.30    2.52
   6   1  -3   89.66    3.16
   6  -1   3   88.13    2.73
  -6  -1  -3   84.28    2.57
  -6  -1  -3   83.88    2.52
   6  -1  -3   83.88    2.66
   6   1   3   86.52    2.77
   6  -1  -3   91.15    3.13
   6  -1  -3   86.42    2.98
  -6   1  -3   84.74    2.54
   6   1   3   85.77    2.74
   6  -1  -3   88.17    2.69
  -6   1  -3   86.18    2.63
  -6   1  -3   85.67    2.53
   6   1  -4   10.35    0.61
  -6  -1  -4   11.28    0.64
  -6  -1  -4   10.15    0.63
   6  -1   4   14.14    0.70
  -6  -1  -4   10.76    0.63
   6   1  -4   11.73    0.64
   6   1   4   13.63    0.71
  -6   1  -4   11.13    0.66
   6  -1  -4   11.46    0.61
  -6   1  -4   11.03    0.63
   6  -1  -4   11.27    0.61
  -6   1  -4    9.82    0.63
  -6  -1  -5   29.69    1.22
   6  -1   5   30.52    1.30
  -6  -1  -5   28.86    1.17
  -6  -1  -5   30.10    1.19
   6   1  -5   30.10    1.28
   6  -1  -5   28.50    1.24
   6   1   5   28.60    1.30
  -6   1  -5   30.43    1.18
  -6   1  -5   29.70    1.23
  -6   1  -5   29.57    1.24
   6  -1  -5   32.60    1.27
  -6  -1  -6   18.17    0.95
  -6  -1  -6   19.26    0.68
   6   1  -6   17.94    0.98
   6  -1   6   17.92    1.00
  -6  -1  -6   18.19    0.89
  -6  -1  -6   18.09    0.93
  -6  -1   6   18.49    0.72
  -6   1  -6   19.87    0.99
  -6   1  -6   18.83    0.96
  -6   1  -6   17.32    0.87
   6  -1  -6   19.20    1.00
   6   1   6   19.27    1.06
  -6  -1  -7   13.85    0.63
   6   1  -7   14.60    0.83
  -6  -1  -7   13.69    0.85
   6   1   7   14.46    0.82
  -6  -1   7   13.99    0.68
  -6   1  -7   14.06    0.87
  -6   1  -7   13.70    0.86
  -6  -1  -8    9.16    0.78
   6  -1   8    9.35    0.72
   6   1  -8    7.91    0.68
   6  -1  -8    8.75    0.70
  -6   1  -8    7.19    0.70
   6   1   8    7.72    0.68
  -6   1  -8    8.86    0.76
  -6  -1  -9    7.00    0.73
   6   1  -9    6.25    0.65
   6  -1   9    5.00    0.60
   6  -1  -9    5.87    0.63
  -6   1  -9    5.66    0.67
   6   1   9    6.35    0.66
   6  -1  10    2.07    0.48
  -6  -1 -10    3.28    0.58
   6   1 -10    3.14    0.55
  -6   1 -10    2.14    0.52
   6  -1 -10    2.64    0.51
   6   1  10    2.83    0.54
   7   1   0    2.44    0.20
  -7   1   0    1.54    0.29
   7  -1   0    1.80    0.15
  -7  -1   0    1.57    0.29
   7  -1   0    2.53    0.25
  -7   1   0    1.84    0.33
  -7   1   0    2.09    0.31
  -7  -1   0    2.00    0.32
   7   1  -1   15.89    0.64
  -7  -1  -1   15.23    0.78
  -7  -1  -1   15.21    0.76
   7  -1   1   15.87    0.58
  -7   1   1   18.00    0.88
  -7  -1  -1   14.56    0.76
  -7   1   1   15.17    0.75
  -7  -1   1   16.93    0.78
  -7   1  -1   15.25    0.78
   7   1   1   16.28    0.74
   7  -1  -1   16.87    0.81
  -7   1  -1   15.77    0.77
   7  -1  -1   15.99    0.58
  -7   1  -1   16.51    0.83
   7   1   1   15.98    0.65
   7   1  -2    1.75    0.21
  -7  -1  -2    1.72    0.30
  -7  -1  -2    1.56    0.29
   7  -1   2    1.41    0.19
  -7   1   2    1.41    0.28
   7   1  -2    1.39    0.31
  -7  -1  -2    0.77    0.25
   7  -1  -2    1.62    0.19
  -7  -1   2    0.96    0.25
  -7   1  -2    1.50    0.30
   7   1   2    1.41    0.21
   7  -1  -2    1.66    0.31
  -7   1  -2    1.55    0.30
  -7   1  -2    1.34    0.29
  -7  -1  -3   11.50    0.67
  -7  -1  -3   10.22    0.65
  -7   1   3    9.26    0.57
   7  -1   3   11.19    0.60
   7   1  -3    9.61    0.57
   7   1  -3   10.90    0.58
  -7  -1  -3   10.94    0.64
  -7   1  -3   10.71    0.64
  -7  -1   3   11.04    0.61
   7  -1  -3   10.39    0.55
   7   1   3   10.56    0.62
   7  -1  -3   10.39    0.54
  -7   1  -3   10.34    0.63
  -7   1  -3   10.97    0.67
   7   1  -4    2.75    0.34
  -7   1   4    2.47    0.34
   7   1  -4    2.91    0.34
  -7  -1  -4    3.35    0.40
   7  -1   4    2.48    0.33
  -7  -1  -4    2.82    0.40
  -7  -1  -4    2.37    0.37
  -7   1  -4    2.51    0.38
   7   1   4    2.34    0.34
   7  -1  -4    2.23    0.30
  -7   1  -4    3.17    0.42
   7  -1  -4    2.27    0.30
  -7   1  -4    2.27    0.37
   7   1  -5   13.07    0.78
  -7  -1  -5   14.17    0.79
  -7  -1  -5   12.87    0.77
  -7  -1  -5   14.33    0.82
   7  -1   5   12.85    0.79
  -7   1  -5   13.48    0.80
   7   1   5   13.73    0.84
  -7   1  -5   14.40    0.82
   7  -1  -5   12.58    0.75
   7  -1  -5   15.06    0.80
  -7   1  -5   14.68    0.79
  -7  -1  -6    2.07    0.38
   7  -1   6    2.95    0.44
  -7  -1  -6    2.00    0.40
  -7   1  -6    2.61    0.40
   7  -1  -6    2.77    0.42
  -7   1  -6    4.02    0.49
  -7   1  -6    2.50    0.44
  -7  -1  -7    6.82    0.68
  -7  -1  -7    6.62    0.60
  -7   1  -7    7.14    0.69
  -7   1  -7    6.18    0.58
  -7   1  -7    7.68    0.68
   7   1  -8    0.26    0.29
  -7  -1  -8    0.26    0.26
  -7   1  -8    0.48    0.32
   7   1   8    0.05    0.31
  -7  -1  -9    4.71    0.66
   7   1  -9    3.23    0.53
   7  -1   9    4.05    0.59
   7   1   9    4.35    0.60
  -7   1  -9    3.60    0.61
   7  -1  -9    3.40    0.54
   7   1 -10    0.09    0.31
  -7  -1 -10    0.35    0.34
   7  -1  10    0.30    0.36
   7  -1 -10    0.07    0.32
   7   1  10    0.13    0.34
  -7   1 -10    0.53    0.34
   8   1   0    0.12    0.12
  -8   1   0   -0.03    0.17
  -8   1   0   -0.05    0.16
  -8  -1   0    0.37    0.22
  -8  -1   0    0.43    0.22
  -8   1   0    0.43    0.24
  -8  -1   0    0.15    0.19
   8  -1   0    0.25    0.10
  -8   1   1   37.54    1.41
  -8  -1  -1   39.22    1.47
  -8  -1  -1   38.02    1.43
   8  -1   1   36.83    1.25
  -8   1   1   37.79    1.42
  -8  -1  -1   40.43    1.46
   8   1  -1   37.89    1.31
   8  -1  -1   37.14    1.24
  -8  -1   1   37.33    1.39
  -8   1  -1   38.23    1.50
   8   1   1   35.45    1.31
  -8  -1   1   37.51    1.40
  -8   1  -1   39.14    1.46
  -8   1  -1   38.59    1.44
  -8  -1  -2    1.74    0.34
  -8  -1  -2    1.53    0.33
  -8   1   2    1.44    0.30
  -8  -1  -2    0.93    0.29
   8   1  -2    1.20    0.21
   8  -1   2    1.30    0.21
  -8   1   2    1.25    0.31
   8   1   2    1.42    0.24
  -8   1  -2    1.21    0.32
  -8   1  -2    1.10    0.30
   8  -1  -2    0.79    0.17
  -8  -1   2    0.95    0.28
  -8  -1   2    1.60    0.31
  -8   1  -2    1.50    0.32
   8   1  -3   23.04    0.98
  -8  -1  -3   21.72    1.04
   8   1  -3   22.43    1.00
  -8   1   3   24.63    1.04
  -8  -1  -3   22.29    1.06
   8  -1   3   24.52    1.03
  -8  -1  -3   22.03    1.05
  -8   1  -3   22.90    1.07
   8  -1  -3   21.97    0.96
   8  -1  -3   22.89    0.96
  -8   1  -3   23.41    1.10
  -8  -1   3   24.54    1.03
   8   1   3   24.46    1.07
  -8   1  -3   22.69    1.06
  -8  -1  -4    3.24    0.47
   8   1  -4    3.65    0.41
  -8   1   4    4.07    0.43
  -8  -1  -4    2.73    0.41
   8   1  -4    3.20    0.39
   8  -1   4    3.93    0.42
  -8  -1  -4    2.44    0.41
  -8  -1   4    3.63    0.44
  -8   1  -4    3.58    0.46
  -8   1  -4    2.92    0.44
   8  -1  -4    2.27    0.33
   8   1   4    3.91    0.44
  -8   1  -4    3.19    0.45
   8  -1  -4    2.99    0.36
  -8  -1  -5   12.54    0.81
   8  -1   5   12.18    0.77
   8   1  -5   10.54    0.72
  -8  -1  -5   11.06    0.75
  -8   1  -5   10.54    0.76
   8  -1  -5    9.87    0.69
  -8   1  -5   12.12    0.76
   8   1   5   11.92    0.80
  -8   1  -5   10.57    0.74
  -8  -1  -6    0.63    0.29
  -8  -1  -6    0.34    0.26
  -8   1  -6    0.92    0.33
  -8   1  -6    1.09    0.35
  -8   1  -6    0.67    0.31
  -8  -1  -7   17.19    1.05
  -8  -1  -7   16.77    0.98
  -8   1  -7   16.91    1.05
  -8   1  -7   18.44    1.01
  -8  -1  -8    0.09    0.28
  -8   1  -8    0.22    0.29
  -8  -1  -9    4.30    0.66
   8   1  -9    4.10    0.61
  -8   1  -9    5.07    0.72
   8   1   9    5.93    0.69
  -9  -1   0    3.45    0.45
   9  -1   0    3.24    0.27
   9   1   0    3.47    0.32
  -9   1   0    3.74    0.47
  -9  -1   0    3.43    0.45
  -9   1   0    2.87    0.45
  -9   1   0    4.08    0.48
   9  -1   1    7.15    0.43
  -9   1   1    6.89    0.60
  -9  -1  -1    8.18    0.65
  -9   1   1    8.77    0.66
   9   1  -1    7.52    0.47
  -9  -1  -1    7.80    0.64
  -9  -1  -1    7.18    0.62
  -9  -1   1    7.31    0.61
  -9   1  -1    9.00    0.65
  -9  -1   1    7.15    0.60
  -9   1  -1    8.52    0.66
   9   1   1    7.63    0.48
   9  -1  -1    7.91    0.44
  -9   1  -1    7.91    0.67
  -9  -1  -2    0.34    0.24
  -9   1   2    0.30    0.25
   9   1  -2    0.70    0.20
  -9   1   2    1.09    0.32
   9  -1   2    1.46    0.24
  -9  -1  -2    1.40    0.33
  -9  -1  -2    1.01    0.30
   9   1   2    1.01    0.24
  -9   1  -2    0.51    0.27
  -9   1  -2    1.23    0.33
  -9   1  -2    0.92    0.30
  -9  -1   2    0.97    0.32
   9  -1  -2    1.19    0.21
  -9  -1   2    0.74    0.29
  -9   1   3    7.30    0.61
  -9  -1  -3    5.95    0.61
   9   1  -3    6.48    0.50
  -9  -1  -3    7.24    0.64
   9   1  -3    7.32    0.55
   9  -1   3    6.94    0.53
  -9  -1  -3    8.23    0.66
   9  -1  -3    6.88    0.50
   9   1   3    6.54    0.55
   9  -1  -3    6.88    0.49
  -9  -1   3    6.82    0.58
  -9   1  -3    6.21    0.62
  -9   1  -3    7.74    0.67
  -9   1  -3    8.23    0.68
   9  -1   4    1.89    0.34
   9   1  -4    1.56    0.31
  -9  -1  -4    1.21    0.37
  -9  -1  -4    0.87    0.33
  -9   1   4    1.73    0.36
   9  -1  -4    1.30    0.30
  -9  -1   4    1.01    0.33
  -9   1  -4    1.77    0.38
  -9   1  -4    0.81    0.31
  -9   1  -4    0.88    0.33
   9   1   4    1.52    0.34
   9  -1  -4    1.29    0.28
   9  -1   5    6.11    0.58
  -9  -1  -5    4.91    0.59
   9   1  -5    5.31    0.55
  -9  -1  -5    6.01    0.62
   9   1   5    5.02    0.58
   9  -1  -5    5.34    0.52
  -9   1  -5    4.24    0.55
  -9   1  -5    4.45    0.56
  -9   1  -5    5.68    0.62
  -9  -1  -6    1.53    0.40
  -9  -1  -6    1.85    0.47
  -9   1  -6    1.60    0.41
  -9   1  -6    1.78    0.42
  -9  -1  -7    2.56    0.54
  -9  -1  -7    3.13    0.53
  -9   1  -7    2.60    0.51
  -9   1  -7    2.23    0.47
  -9  -1  -8    1.32    0.43
  -9   1  -8    0.45    0.34
 -10  -1   0    6.65    0.63
 -10   1   0    6.65    0.64
  10  -1   0    6.39    0.43
 -10  -1   0    7.79    0.67
 -10   1   0    6.60    0.64
  10   1   0    6.67    0.48
 -10   1   1    6.24    0.61
 -10  -1  -1    6.09    0.61
  10  -1   1    5.43    0.40
 -10  -1  -1    5.60    0.60
 -10   1   1    3.88    0.52
  10   1  -1    6.56    0.47
  10  -1  -1    5.16    0.40
 -10   1  -1    5.66    0.60
  10   1   1    4.59    0.42
 -10  -1   1    4.76    0.55
 -10  -1   1    6.30    0.61
 -10   1  -1    4.46    0.56
 -10   1  -1    5.82    0.61
 -10  -1  -2   11.51    0.82
  10  -1   2   12.37    0.70
  10   1  -2   11.81    0.69
 -10   1   2   12.73    0.82
 -10  -1  -2   13.74    0.86
 -10  -1  -2   12.24    0.83
 -10   1  -2   13.48    0.87
  10   1   2   12.17    0.74
  10  -1  -2   12.23    0.66
 -10   1  -2   11.72    0.83
 -10   1  -2   12.55    0.87
 -10  -1   2   12.45    0.81
 -10  -1  -3    4.12    0.56
  10   1  -3    5.01    0.49
  10   1  -3    4.36    0.45
 -10  -1  -3    4.72    0.59
 -10   1   3    4.99    0.55
  10  -1   3    4.02    0.45
 -10   1  -3    4.17    0.57
 -10   1  -3    4.38    0.57
 -10  -1   3    4.84    0.54
  10   1   3    4.11    0.48
  10  -1  -3    3.81    0.41
  10  -1  -3    4.23    0.43
 -10   1  -3    6.03    0.65
 -10  -1  -4    2.95    0.51
  10   1  -4    3.85    0.47
  10  -1   4    3.99    0.48
 -10   1   4    2.96    0.48
 -10  -1  -4    3.61    0.55
  10   1   4    2.52    0.44
  10  -1  -4    3.61    0.44
 -10   1  -4    3.05    0.51
 -10   1  -4    3.93    0.58
 -10  -1   4    2.79    0.45
 -10   1  -4    3.59    0.55
 -10  -1  -5    3.63    0.57
 -10  -1  -5    5.07    0.63
  10  -1   5    3.17    0.49
 -10   1  -5    4.15    0.61
 -10   1  -5    3.66    0.57
  10   1   5    3.86    0.55
  10  -1  -5    5.01    0.55
 -10  -1  -6    4.39    0.61
 -10  -1  -6    4.17    0.61
 -10   1  -6    3.73    0.58
 -10   1  -6    4.17    0.63
 -10  -1  -7    0.57    0.35
 -10  -1  -7    2.40    0.52
 -10   1  -7    1.66    0.45
 -10   1  -7    1.76    0.47
 -11   1   0    4.12    0.58
 -11   1   0    4.38    0.58
 -11  -1   0    3.83    0.56
  11  -1   0    4.89    0.41
  11   1   0    3.97    0.41
 -11  -1   0    3.49    0.53
 -11   1   1   -0.04    0.24
 -11   1   1    0.11    0.24
 -11  -1  -1    0.17    0.27
  11   1  -1    0.28    0.21
  11  -1   1   -0.07    0.16
 -11  -1  -1    0.15    0.26
  11   1   1    0.26    0.22
 -11  -1   1    0.11    0.25
 -11   1  -1    0.09    0.26
  11  -1  -1    0.15    0.18
 -11  -1   1    0.12    0.25
 -11   1  -1    0.09    0.25
 -11   1   2    2.79    0.51
 -11  -1  -2    4.06    0.57
  11   1  -2    4.05    0.44
 -11  -1  -2    2.82    0.51
  11  -1   2    3.49    0.41
  11   1   2    3.53    0.45
 -11   1  -2    4.11    0.59
  11  -1  -2    3.83    0.41
 -11   1  -2    3.98    0.59
 -11  -1   2    3.00    0.50
 -11  -1  -3    0.48    0.30
  11  -1   3    0.56    0.26
 -11   1   3    0.23    0.27
  11   1  -3    0.58    0.27
 -11  -1  -3    0.38    0.30
 -11   1  -3    0.47    0.31
 -11   1  -3    0.24    0.32
 -11   1  -3    0.12    0.27
  11  -1  -3    0.28    0.23
  11   1   3    0.33    0.26
 -11  -1   3    0.09    0.27
  11  -1  -3    0.18    0.22
 -11   1   4    2.69    0.48
  11  -1   4    2.55    0.45
 -11  -1  -4    3.13    0.58
  11   1  -4    2.74    0.45
 -11  -1  -4    1.98    0.47
  11   1   4    2.44    0.46
 -11  -1   4    2.89    0.49
 -11   1  -4    1.88    0.47
 -11   1  -4    2.26    0.51
  11  -1  -4    2.65    0.43
 -11  -1  -5    0.09    0.28
 -11  -1  -5    0.21    0.28
  11  -1   5    0.34    0.34
 -11   1  -5    0.04    0.27
 -11   1  -5    0.04    0.27
 -11  -1  -6    2.56    0.55
 -11  -1  -6    3.46    0.63
 -11   1  -6    1.68    0.48
 -11   1  -6    1.59    0.46
 -12  -1   0    4.10    0.59
 -12  -1   0    3.24    0.56
 -12   1   0    3.79    0.59
  12   1   0    3.85    0.46
  12  -1   0    4.41    0.44
  12  -1   1    0.21    0.23
 -12   1   1   -0.01    0.25
 -12  -1  -1    0.63    0.36
 -12  -1  -1    0.40    0.30
 -12   1   1    0.62    0.39
  12   1  -1    0.26    0.25
  12  -1  -1    0.06    0.20
 -12   1  -1    0.22    0.28
  12   1   1    0.67    0.29
 -12   1  -1   -0.05    0.23
 -12  -1   1    0.07    0.30
 -12  -1   1    0.32    0.32
 -12  -1  -2    5.04    0.67
  12  -1   2    4.48    0.51
 -12  -1  -2    5.42    0.69
  12   1  -2    5.25    0.55
 -12   1   2    5.46    0.67
  12   1   2    5.25    0.58
 -12  -1   2    5.27    0.65
  12  -1  -2    5.28    0.51
 -12   1  -2    4.83    0.68
 -12   1   3    0.20    0.30
 -12  -1  -3    0.27    0.28
 -12  -1  -3    0.08    0.27
 -12   1  -3    0.45    0.32
 -12  -1   3    0.84    0.39
 -12   1  -3    1.35    0.44
 -12  -1  -4    2.28    0.54
 -12   1   4    2.04    0.47
 -12  -1  -4    2.34    0.52
 -12   1  -4    3.18    0.59
 -12   1  -4    1.83    0.49
   0   2  -1    0.03    0.06
   0  -2   1    0.27    0.06
   0  -2  -1    0.10    0.07
   0  -2  -1    0.13    0.06
   0  -2   1    0.05    0.05
   0   2  -1    0.15    0.06
   0   2  -1    0.11    0.06
   0   2   1    0.16    0.07
   0  -2   1    0.10    0.06
   0   2   1    0.09    0.06
   0  -2  -1    0.10    0.06
   0   2   1    0.09    0.06
   0   2   1    0.09    0.06
   0   2  -1    0.16    0.06
   0   2   1    0.07    0.06
   0  -2   2   80.58    2.31
   0   2   2   75.89    2.59
   0   2   2   77.96    2.31
   0  -2   2   78.97    2.33
   0   2  -2   80.04    2.32
   0   2   2   79.03    2.33
   0  -2   2   76.11    2.33
   0   2  -2   77.25    2.30
   0  -2  -2   79.94    2.55
   0  -2  -2   77.45    2.59
   0   2  -2   77.04    2.33
   0  -2  -2   78.52    2.32
   0   2  -2   80.89    2.31
   0   2   2   76.40    2.54
   0  -2  -2   78.81    2.33
   0  -2  -3   -0.06    0.08
   0  -2   3    0.15    0.10
   0   2   3   -0.08    0.08
   0  -2   3    0.02    0.08
   0   2   3    0.07    0.09
   0  -2  -3   -0.12    0.07
   0   2   3   -0.10    0.08
   0   2  -3    0.06    0.09
   0  -2   3   -0.05    0.08
   0  -2   3    0.06    0.09
   0  -2  -3    0.02    0.09
   0   2  -3   -0.09    0.07
   0  -2  -3   -0.15    0.06
   0   2  -3    0.01    0.08
   0   2   3   -0.12    0.07
   0   2   4  146.16    5.02
   0  -2   4  154.76    4.62
   0  -2   4  156.28    5.14
   0   2   4  157.59    4.63
   0  -2  -4  155.20    5.15
   0   2   4  150.79    4.58
   0   2   4  155.08    5.14
   0  -2   4  149.08    4.58
   0  -2   4  154.41    4.63
   0  -2  -4  160.13    5.05
   0   2  -4  159.93    4.63
   0   2  -4  159.60    5.03
   0  -2  -4  155.21    4.63
   0   2  -4  160.66    4.59
   0  -2  -4  154.55    4.60
   0  -2  -4  165.27    4.66
   0  -2   5    0.01    0.12
   0  -2  -5    0.02    0.13
   0  -2  -5   -0.12    0.10
   0  -2  -5   -0.12    0.11
   0  -2  -5    0.19    0.14
   0  -2   5   -0.02    0.12
   0   2  -5   -0.10    0.10
   0   2   5   -0.08    0.10
   0   2  -5   -0.10    0.12
   0  -2   5    0.21    0.13
   0   2   5   -0.03    0.10
   0   2  -5   -0.01    0.12
   0   2   5   -0.06    0.12
   0  -2  -6   14.60    0.83
   0  -2   6   16.90    0.94
   0   2  -6   16.26    0.92
   0   2  -6   16.91    0.85
   0   2   6   14.74    0.81
   0  -2   6   16.02    0.84
   0   2   6   15.83    0.92
   0  -2  -6   14.68    0.89
   0  -2  -7   -0.03    0.15
   0  -2  -7   -0.22    0.13
   0  -2   7    0.04    0.16
   0   2   7   -0.02    0.15
   0  -2  -7    0.10    0.18
   0   2  -7    0.10    0.16
   0   2  -7    0.14    0.17
   0  -2   7   -0.02    0.16
   0   2   7    0.18    0.16
   0   2   8    7.63    0.58
   0   2  -8    7.87    0.56
   0  -2   8    7.69    0.58
   0   2   8    8.55    0.68
   0  -2  -8    8.36    0.59
   0  -2  -8    7.24    0.67
   0   2  -8    8.24    0.56
   0   2  -8    8.27    0.67
   0  -2   8    8.38    0.68
   0  -2   9    0.15    0.21
   0   2   9   -0.29    0.16
   0   2  -9    0.05    0.20
   0  -2  -9    0.16    0.22
   0   2  -9    0.05    0.22
   0  -2  -9    0.25    0.23
   0  -2   9    0.05    0.21
   0  -2  -9    0.39    0.25
   0   2  -9   -0.05    0.20
   0   2   9    0.41    0.26
   0   2  10    4.03    0.52
   0   2 -10    3.64    0.60
   0  -2 -10    4.50    0.65
   0  -2 -10    4.62    0.54
   0   2  10    5.58    0.68
   0   2 -10    5.25    0.56
   0  -2  10    4.59    0.65
   0  -2 -10    4.67    0.56
   0  -2  10    5.41    0.57
   0   2 -11   -0.09    0.25
   0  -2  11    0.03    0.27
   0   2  11    0.04    0.27
   0  -2 -11    0.04    0.28
   0  -2 -11    0.29    0.29
   0   2  12    1.48    0.43
   0   2 -12    1.77    0.46
   0  -2  12    2.22    0.49
   0  -2 -12    1.48    0.43
   1   2   0  184.58    5.10
   1  -2   0  183.31    5.64
   1   2   0  182.23    5.09
  -1  -2   0  179.68    5.10
  -1  -2   0  180.00    5.16
  -1   2   0  185.26    5.64
  -1  -2   0  182.87    5.08
   1   2   0  179.11    5.17
   1   2  -1   58.00    1.64
   1   2  -1   62.23    1.66
   1  -2   1   52.04    1.62
   1   2  -1   58.90    1.67
   1  -2   1   53.64    1.60
  -1  -2  -1   55.08    1.66
  -1  -2  -1   57.94    1.84
  -1   2   1   52.95    1.80
  -1   2   1   51.06    1.59
  -1  -2  -1   58.60    1.82
  -1  -2  -1   58.10    1.66
   1  -2   1   50.92    1.62
  -1  -2  -1   61.04    1.66
   1  -2   1   52.88    1.60
   1   2  -1   57.27    1.65
  -1  -2   1   52.86    1.63
  -1   2  -1   46.15    1.58
   1   2   1   55.00    1.81
   1  -2  -1   60.38    1.61
   1   2   1   52.99    1.65
   1  -2  -1   59.97    1.63
  -1   2  -1   59.87    1.61
   1  -2  -1   60.76    1.63
   1   2   1   52.41    1.64
  -1  -2   1   51.76    1.64
   1  -2  -1   58.38    1.63
   1  -2  -1   58.96    1.81
  -1  -2   1   53.95    1.64
   1   2   1   50.34    1.66
  -1   2   2  273.67    7.54
  -1   2   2  257.58    8.28
  -1  -2  -2  268.76    7.56
   1  -2   2  272.66    7.65
   1  -2   2  269.57    7.66
  -1   2   2  259.58    7.52
   1   2  -2  272.61    7.56
  -1  -2  -2  274.36    7.56
   1  -2   2  261.57    7.53
   1   2  -2  282.61    7.68
  -1  -2  -2  265.23    8.48
  -1  -2  -2  275.83    8.26
   1  -2  -2  276.61    8.29
   1   2   2  264.45    8.26
  -1   2  -2  279.13    8.22
   1   2   2  258.08    7.68
  -1  -2   2  272.88    7.55
  -1  -2   2  270.94    7.66
   1  -2  -2  275.22    7.55
   1   2   2  262.32    8.48
  -1   2  -2  276.96    7.53
  -1   2  -2  268.41    7.53
   1   2   2  260.76    7.56
   1  -2  -2  279.44    8.48
   1  -2  -2  272.89    7.66
  -1   2   3   40.55    1.55
  -1  -2  -3   42.09    1.52
  -1  -2  -3   40.79    1.38
   1   2  -3   45.53    1.41
   1  -2   3   42.95    1.39
   1  -2   3   41.88    1.38
   1  -2   3   43.15    1.38
  -1  -2  -3   44.23    1.40
   1  -2   3   41.14    1.53
  -1  -2  -3   41.09    1.54
   1   2  -3   38.07    1.37
  -1   2   3   42.73    1.53
   1   2  -3   42.97    1.39
  -1   2   3   39.92    1.36
  -1  -2   3   40.59    1.37
   1  -2  -3   43.06    1.56
  -1  -2   3   40.90    1.38
   1  -2  -3   42.24    1.39
   1  -2  -3   41.85    1.38
   1  -2  -3   43.37    1.56
  -1   2  -3   42.48    1.48
   1   2   3   42.37    1.52
   1   2   3   41.30    1.40
  -1   2  -3   42.48    1.37
   1   2   3   42.73    1.56
   1   2   3   42.68    1.41
   1  -2   4  175.34    5.80
  -1  -2  -4  178.62    5.67
  -1  -2  -4  184.27    5.20
  -1  -2  -4  176.44    5.23
   1   2  -4  184.38    5.25
   1  -2   4  179.08    5.19
   1   2  -4  177.36    5.24
  -1  -2  -4  178.34    5.80
   1  -2   4  179.32    5.24
  -1   2   4  170.60    5.15
   1   2  -4  177.01    5.19
   1   2  -4  180.18    5.71
  -1   2   4  175.16    5.78
  -1  -2   4  173.63    5.79
   1  -2  -4  174.41    5.81
   1   2   4  173.60    5.25
   1  -2  -4  181.81    5.72
  -1  -2   4  182.12    5.23
   1   2   4  185.52    5.83
   1  -2  -4  181.86    5.20
   1   2   4  176.73    5.67
   1  -2  -4  182.47    5.25
  -1  -2   4  165.76    5.16
   1   2   4  172.55    5.19
  -1   2  -4  175.71    5.62
  -1   2  -4  176.44    5.16
   1  -2   5   24.49    1.13
   1  -2   5   22.03    0.98
   1   2  -5   24.43    1.14
  -1   2   5   22.13    1.07
   1  -2   5   23.13    1.00
  -1   2   5   23.41    0.98
  -1  -2  -5   21.92    0.99
  -1  -2  -5   22.17    1.09
  -1  -2  -5   25.61    1.12
   1   2  -5   23.22    1.00
   1   2  -5   23.84    1.00
   1   2  -5   23.68    0.99
   1  -2  -5   23.37    1.01
  -1  -2   5   24.61    1.11
  -1   2  -5   24.22    0.99
   1   2   5   24.87    1.14
   1   2   5   22.88    0.99
   1   2   5   23.52    1.01
  -1   2  -5   23.42    1.07
  -1  -2   5   21.54    0.97
   1  -2  -5   22.52    1.12
   1  -2  -5   23.96    1.00
   1  -2  -5   24.81    1.01
   1   2   5   21.95    1.08
   1  -2  -5   23.41    1.12
  -1   2   6   87.31    2.86
  -1  -2  -6   89.26    3.20
  -1  -2  -6   91.08    2.89
   1  -2   6   84.75    2.87
  -1   2   6   82.88    3.15
   1   2  -6   83.35    2.87
  -1  -2  -6   87.89    3.15
   1  -2   6   84.94    3.21
   1  -2  -6   86.87    2.90
  -1   2  -6   87.36    3.11
  -1  -2   6   83.46    2.85
  -1   2  -6   86.94    2.85
   1  -2  -6   85.70    3.21
   1   2   6   87.20    2.89
   1   2   6   91.84    3.25
   1  -2   7   17.19    0.81
  -1  -2  -7   18.93    0.84
   1  -2   7   15.23    0.92
  -1   2   7   17.76    0.81
   1   2  -7   16.72    0.82
  -1   2   7   16.72    0.93
   1   2  -7   19.11    1.00
  -1  -2  -7   17.93    0.97
  -1  -2   7   17.22    0.94
  -1   2  -7   19.44    0.97
  -1   2  -7   19.08    0.82
   1  -2  -7   17.93    0.84
   1   2   7   17.67    0.83
   1  -2  -7   17.87    1.09
   1   2   7   17.94    0.98
  -1  -2   7   15.41    0.78
  -1   2  -7   18.98    0.82
   1  -2  -7   17.59    0.98
  -1  -2  -8   45.05    1.87
  -1   2   8   44.77    1.57
   1  -2   8   43.51    1.60
   1  -2   8   44.55    1.88
  -1  -2  -8   44.77    1.58
  -1  -2  -8   45.06    1.62
   1   2  -8   44.45    1.60
   1   2  -8   45.72    1.89
  -1   2   8   40.26    1.78
   1  -2  -8   43.65    1.88
   1   2   8   44.27    1.60
  -1  -2   8   46.05    1.87
  -1   2  -8   43.39    1.55
   1  -2  -8   44.80    1.60
  -1   2  -8   42.03    1.55
  -1   2  -8   44.56    1.83
   1   2   8   44.90    1.89
  -1  -2   8   45.74    1.59
  -1  -2  -9    0.95    0.31
  -1  -2  -9    0.81    0.33
   1   2  -9    1.14    0.33
  -1   2   9    1.21    0.36
   1  -2   9    1.20    0.38
   1   2  -9    1.46    0.40
  -1  -2  -9    1.11    0.33
   1  -2   9    0.95    0.31
  -1   2   9    1.29    0.33
  -1   2  -9    1.22    0.33
  -1   2  -9    1.17    0.32
  -1  -2   9    1.14    0.36
   1  -2  -9    1.13    0.33
  -1  -2   9    1.07    0.31
   1   2   9    1.11    0.32
   1  -2  -9    1.07    0.35
  -1   2  -9    1.08    0.33
   1   2   9    1.21    0.37
  -1   2  10   13.39    0.83
   1  -2  10   11.08    0.80
  -1  -2 -10   11.79    0.80
   1  -2  10   11.74    0.97
   1   2 -10   12.91    1.00
  -1  -2 -10   12.71    0.85
  -1   2  10   11.79    0.93
  -1  -2 -10   12.88    0.98
   1   2 -10   11.56    0.81
   1  -2 -10   14.14    1.06
  -1  -2  10   10.35    0.92
   1  -2 -10   11.54    0.81
  -1  -2  10   12.21    0.80
  -1   2 -10   13.30    0.82
  -1   2 -10   11.76    0.78
   1   2  10   12.55    1.01
   1   2  10   12.78    0.85
  -1   2 -10   14.21    1.00
   1  -2 -10   11.87    0.82
  -1   2  11    1.71    0.41
  -1  -2 -11    1.41    0.40
   1   2 -11    1.33    0.40
   1  -2  11    1.44    0.43
  -1  -2 -11    1.37    0.41
   1   2  11    2.04    0.46
  -1   2 -11    1.91    0.43
  -1  -2  11    1.01    0.37
   1  -2 -11    1.62    0.41
  -1  -2 -12    5.91    0.71
  -1   2  12    8.41    0.75
   1  -2  12    8.00    0.79
   1   2  12    8.81    0.81
  -1  -2  12    8.82    0.77
  -2  -2   0   51.52    1.46
   2   2   0   49.43    1.46
  -2  -2   0   49.79    1.45
   2  -2   0   48.90    1.57
   2   2   0   46.94    1.45
  -2  -2  -1   55.34    1.87
   2  -2   1   59.18    1.65
  -2  -2  -1   55.07    1.68
   2  -2   1   58.32    1.64
  -2  -2  -1   55.94    1.87
   2   2  -1   56.68    1.70
   2   2  -1   54.85    1.70
   2  -2  -1   57.41    1.64
   2  -2  -1   59.17    1.66
   2   2   1   56.47    1.73
  -2  -2   1   57.94    1.87
   2   2   1   58.39    1.73
   2  -2  -1   58.65    1.66
   2  -2  -1   57.80    1.88
  -2  -2   1   58.64    1.72
   2   2   1   60.99    1.92
   2   2   1   55.29    1.88
  -2   2   2    2.62    0.16
  -2   2   2    1.99    0.15
   2  -2   2    2.64    0.18
   2  -2   2    2.56    0.17
   2  -2   2    2.31    0.17
  -2   2   2    1.98    0.15
  -2  -2  -2    3.83    0.23
   2   2   2    2.61    0.21
   2   2   2    2.55    0.21
   2   2   2    2.34    0.20
  -2  -2   2    2.29    0.19
  -2   2  -2    3.37    0.17
  -2  -2   2    2.33    0.18
  -2  -2   2    2.94    0.21
   2  -2  -2    3.78    0.28
   2   2   2    2.63    0.22
   2   2  -3   57.48    1.81
  -2   2   3   56.53    1.76
   2  -2   3   55.81    1.78
  -2   2   3   52.97    1.74
   2  -2   3   55.93    1.99
   2  -2   3   57.10    1.79
  -2  -2  -3   58.68    1.96
  -2  -2  -3   55.81    1.98
  -2  -2  -3   59.24    1.80
   2   2  -3   60.79    1.83
   2   2  -3   57.78    1.81
   2  -2   3   55.24    1.78
   2  -2  -3   57.06    2.03
   2  -2  -3   57.16    1.79
   2   2   3   53.46    1.93
  -2  -2   3   51.85    1.77
   2  -2  -3   57.41    2.00
   2   2   3   58.85    1.84
   2  -2  -3   57.94    1.79
   2   2   3   53.65    1.82
  -2   2  -3   59.22    1.89
  -2   2  -3   58.17    1.75
  -2   2  -3   56.50    1.74
  -2  -2   3   53.78    1.97
   2   2   3   56.29    2.02
  -2  -2  -4   17.85    0.85
   2   2  -4   18.42    0.80
   2  -2   4   19.30    0.80
   2   2  -4   19.37    0.81
  -2   2   4   18.63    0.77
  -2  -2  -4   18.16    0.79
   2   2  -4   18.84    0.80
   2  -2   4   19.19    0.79
  -2  -2  -4   17.16    0.85
   2  -2   4   19.96    0.91
   2  -2   4   18.74    0.80
   2   2  -4   18.64    0.93
   2  -2  -4   18.81    0.80
   2   2   4   18.29    0.82
  -2   2  -4   18.74    0.81
  -2  -2   4   19.45    0.87
  -2   2  -4   18.72    0.76
   2  -2  -4   17.39    0.88
   2  -2  -4   17.50    0.77
   2   2   4   19.24    0.82
   2  -2  -4   18.43    0.92
   2   2   4   21.12    0.94
   2   2   4   18.44    0.85
  -2  -2   4   19.18    0.80
   2   2  -5   32.54    1.29
  -2   2   5   32.21    1.23
   2   2  -5   32.69    1.28
   2   2  -5   33.99    1.49
   2  -2   5   33.76    1.44
  -2  -2  -5   31.86    1.26
   2  -2   5   33.74    1.28
  -2  -2  -5   31.39    1.37
  -2  -2  -5   31.08    1.36
   2  -2   5   33.27    1.29
  -2  -2   5   33.98    1.40
   2  -2  -5   33.51    1.28
   2   2   5   32.95    1.38
   2   2   5   32.74    1.30
   2  -2  -5   30.65    1.27
   2  -2  -5   30.62    1.41
  -2   2  -5   32.18    1.32
  -2   2  -5   34.80    1.25
   2   2   5   36.24    1.48
   2  -2  -5   31.94    1.26
   2   2   5   32.61    1.30
   2  -2  -5   31.21    1.45
  -2  -2   5   33.18    1.27
   2  -2   6   16.84    0.86
  -2  -2  -6   15.83    0.76
   2   2  -6   15.62    0.86
   2  -2   6   16.28    0.86
  -2   2   6   16.64    0.82
  -2  -2  -6   17.12    0.94
   2  -2   6   17.62    0.99
  -2  -2  -6   15.13    0.82
   2   2   6   17.58    0.91
   2   2   6   16.60    0.98
  -2  -2   6   16.70    0.84
   2  -2  -6   15.51    0.95
  -2   2  -6   15.56    0.81
   2  -2  -6   16.28    0.88
  -2   2  -6   16.55    0.89
   2  -2  -6   16.28    0.85
  -2   2   7    5.96    0.51
  -2  -2  -7    4.99    0.47
   2   2  -7    5.05    0.53
  -2   2   7    5.62    0.43
   2  -2   7    5.30    0.53
   2  -2   7    5.01    0.44
  -2  -2  -7    4.75    0.50
  -2  -2  -7    4.32    0.41
   2   2  -7    4.44    0.43
   2  -2  -7    4.64    0.44
   2   2   7    5.40    0.54
  -2   2  -7    4.73    0.40
   2  -2  -7    5.57    0.54
  -2  -2   7    5.44    0.44
  -2  -2   7    4.96    0.49
  -2   2  -7    4.44    0.45
  -2   2  -7    5.61    0.46
   2   2   7    5.13    0.46
  -2  -2  -8   10.31    0.74
  -2   2   8    8.99    0.68
   2  -2   8    9.67    0.75
  -2  -2  -8    9.84    0.62
   2   2  -8   10.97    0.69
   2  -2   8    9.36    0.64
  -2   2   8    9.31    0.59
   2   2  -8    9.25    0.75
  -2  -2  -8   10.94    0.70
  -2  -2   8    8.15    0.57
   2   2   8    9.73    0.76
   2   2   8    8.44    0.64
  -2   2  -8   10.73    0.73
  -2  -2   8    9.00    0.70
   2  -2  -8    8.68    0.61
  -2   2  -8    8.91    0.58
  -2   2  -8    8.65    0.59
   2  -2  -8   10.77    0.80
  -2   2   9    3.56    0.51
  -2  -2  -9    2.66    0.40
  -2  -2  -9    3.19    0.46
  -2  -2  -9    3.94    0.53
   2  -2   9    3.43    0.47
  -2   2   9    3.57    0.42
   2   2  -9    3.14    0.54
   2  -2   9    3.37    0.55
   2   2  -9    3.76    0.47
  -2   2  -9    2.56    0.42
  -2   2  -9    3.54    0.50
   2  -2  -9    2.79    0.51
   2   2   9    3.05    0.45
  -2  -2   9    2.79    0.41
  -2  -2   9    3.24    0.50
  -2   2  -9    2.93    0.39
   2   2   9    3.56    0.56
   2  -2  -9    2.41    0.42
   2  -2  10    1.59    0.46
   2   2 -10    1.74    0.43
   2   2 -10    1.87    0.50
  -2  -2 -10    1.24    0.37
  -2  -2 -10    1.58    0.39
  -2   2  10    1.61    0.37
  -2   2  10    0.89    0.36
  -2  -2 -10    1.41    0.42
   2  -2  10    1.25    0.37
   2  -2 -10    1.50    0.38
  -2   2 -10    1.91    0.37
  -2  -2  10    1.56    0.37
  -2   2 -10    1.66    0.40
  -2   2 -10    2.07    0.46
   2   2  10    1.40    0.46
   2   2  10    2.36    0.45
  -2  -2  10    0.65    0.33
   2  -2 -10    1.80    0.49
  -2  -2 -11    0.34    0.29
   2   2 -11    0.02    0.26
  -2   2  11    1.08    0.35
  -2  -2 -11    0.87    0.34
   2  -2  11    1.00    0.35
   2  -2 -11    0.87    0.36
  -2  -2  11    0.81    0.34
  -2   2 -11    0.63    0.33
   2   2  11    0.96    0.35
  -2   2 -11    0.50    0.35
  -2   2 -11    0.69    0.33
   3   2   0   64.46    1.91
   3  -2   0   64.71    2.06
  -3  -2   0   66.06    1.87
   3   2   0   65.43    1.92
  -3  -2   0   65.05    1.86
   3   2  -1  151.15    4.22
   3   2  -1  145.95    4.17
  -3  -2  -1  147.25    4.13
   3  -2   1  145.07    4.15
  -3  -2  -1  145.65    4.12
  -3  -2   1  145.84    4.12
  -3  -2   1  144.49    4.15
   3   2   1  144.86    4.59
   3   2   1  143.28    4.23
   3   2   1  147.75    4.20
   3  -2  -1  152.95    4.15
   3   2   1  150.68    4.68
   3  -2  -1  147.11    4.59
  -3  -2  -2   17.65    0.67
   3  -2   2   19.06    0.65
   3   2  -2   17.48    0.68
   3  -2   2   18.83    0.62
   3   2  -2   16.36    0.66
  -3  -2  -2   17.45    0.64
   3  -2   2   18.98    0.64
  -3  -2  -2   17.17    0.72
   3   2   2   18.07    0.72
   3  -2  -2   18.23    0.65
   3  -2  -2   16.67    0.78
  -3  -2   2   18.56    0.67
   3   2   2   18.63    0.73
   3  -2  -2   16.62    0.61
   3  -2  -2   17.69    0.70
   3   2   2   18.52    0.70
  -3  -2   2   18.37    0.68
   3   2   2   19.78    0.78
   3  -2   3  194.33    5.80
   3   2  -3  207.16    5.86
   3   2  -3  202.60    5.79
  -3   2   3  194.72    5.67
  -3  -2  -3  205.38    5.76
   3  -2   3  205.11    6.44
   3  -2   3  197.72    5.82
  -3  -2  -3  201.72    6.28
  -3   2   3  199.08    5.67
   3  -2   3  200.26    5.75
  -3  -2  -3  202.87    5.74
  -3  -2  -3  200.81    6.39
   3   2  -3  201.19    5.86
  -3   2   3  194.06    5.67
  -3  -2   3  195.70    6.39
   3  -2  -3  204.75    5.76
  -3   2  -3  203.85    5.67
  -3  -2   3  204.46    5.73
   3   2   3  205.22    5.90
   3  -2  -3  198.32    6.40
  -3   2  -3  204.93    6.18
   3   2   3  199.84    6.27
   3  -2  -3  206.40    5.82
   3  -2  -3  204.21    6.45
   3   2   3  200.78    6.49
  -3  -2   3  201.38    5.76
  -3   2  -3  206.79    5.66
   3   2   3  195.63    5.81
   3  -2   4   36.53    1.28
   3   2  -4   36.09    1.30
   3   2  -4   33.65    1.27
  -3   2   4   34.43    1.21
  -3  -2  -4   32.98    1.23
   3  -2   4   35.01    1.41
   3   2  -4   36.03    1.29
   3   2  -4   35.19    1.50
  -3   2   4   35.73    1.20
   3  -2   4   34.29    1.27
  -3  -2  -4   34.77    1.36
   3  -2   4   33.31    1.24
   3  -2  -4   34.78    1.27
   3   2   4   33.97    1.31
   3   2   4   34.42    1.31
  -3   2  -4   36.05    1.29
  -3   2  -4   35.70    1.21
  -3  -2   4   36.25    1.36
  -3   2  -4   33.77    1.18
   3  -2  -4   35.80    1.43
   3   2   4   33.75    1.34
   3  -2  -4   33.94    1.48
   3  -2  -4   33.78    1.25
   3   2   4   34.88    1.45
  -3  -2   4   34.77    1.25
  -3   2  -4   35.58    1.22
   3   2  -5   90.20    2.91
   3  -2   5   89.73    2.89
  -3  -2  -5   88.81    2.58
   3   2  -5   88.20    2.91
  -3  -2  -5   89.11    2.83
  -3   2   5   89.04    2.79
   3   2  -5   87.45    2.90
  -3  -2  -5   90.03    3.10
   3  -2   5   90.27    2.90
   3  -2  -5   92.31    3.24
   3   2   5   90.94    3.25
   3   2   5   90.56    2.94
  -3  -2   5   90.27    3.13
   3   2   5   88.16    2.93
   3  -2  -5   90.17    2.89
  -3   2  -5   88.88    2.66
  -3   2  -5   91.96    2.78
   3   2   5   86.72    3.08
   3  -2  -5   87.36    2.88
   3  -2  -5   89.35    2.89
  -3   2  -5   92.23    3.03
  -3  -2   5   87.56    2.84
   3   2  -6   12.38    0.77
  -3  -2  -6   13.57    0.69
   3  -2   6   13.08    0.76
   3  -2   6   12.64    0.77
  -3  -2  -6   13.59    0.81
  -3  -2  -6   11.27    0.66
  -3  -2  -6   12.07    0.70
  -3   2   6   12.53    0.69
  -3   2  -6   13.29    0.69
  -3   2  -6   11.41    0.69
  -3   2  -6   13.87    0.69
   3  -2  -6   13.37    0.78
  -3  -2   6   13.08    0.73
   3   2   6   12.87    0.78
   3  -2  -6   12.08    0.73
  -3   2  -6   13.67    0.76
   3   2  -7   61.02    2.27
  -3  -2  -7   59.64    2.17
  -3  -2  -7   58.95    1.98
  -3   2   7   58.87    2.13
  -3  -2  -7   58.32    1.97
   3  -2   7   61.93    2.28
  -3   2   7   61.31    1.82
   3   2  -7   56.06    1.93
   3  -2   7   62.29    1.95
  -3  -2  -7   59.81    1.88
  -3  -2   7   62.10    1.86
  -3   2  -7   59.98    1.95
  -3   2  -7   61.73    1.83
   3   2   7   54.30    1.91
  -3  -2   7   60.44    2.19
   3  -2  -7   59.70    1.93
   3  -2  -7   56.88    2.23
  -3   2  -7   58.16    2.11
  -3   2  -7   57.85    2.06
   3   2   7   59.07    2.27
   3  -2   8    3.79    0.46
  -3   2   8    5.27    0.52
  -3   2   8    5.05    0.43
  -3  -2  -8    4.91    0.52
   3   2  -8    4.99    0.51
  -3  -2  -8    5.60    0.53
  -3  -2  -8    4.54    0.51
  -3  -2  -8    5.28    0.47
   3  -2   8    3.72    0.53
   3   2  -8    4.60    0.57
   3   2   8    4.84    0.59
   3   2   8    3.33    0.44
  -3  -2   8    4.59    0.53
  -3   2  -8    4.88    0.43
  -3   2  -8    4.54    0.48
  -3   2  -8    4.87    0.50
  -3   2  -8    4.71    0.55
   3  -2  -8    5.69    0.62
   3  -2  -8    5.76    0.53
  -3  -2   8    4.54    0.42
  -3   2   9   26.40    1.08
   3  -2   9   26.27    1.45
  -3  -2  -9   24.81    1.21
  -3  -2  -9   24.81    1.32
   3   2  -9   26.46    1.24
   3  -2   9   27.92    1.25
  -3  -2  -9   25.99    1.13
  -3   2   9   26.61    1.32
  -3  -2  -9   24.14    1.21
   3   2  -9   26.65    1.45
   3  -2  -9   24.55    1.20
   3  -2  -9   25.46    1.42
  -3   2  -9   26.34    1.30
   3   2   9   25.57    1.23
  -3   2  -9   25.74    1.21
   3   2   9   25.09    1.43
  -3  -2   9   25.52    1.34
  -3   2  -9   26.85    1.32
  -3   2  -9   26.83    1.10
  -3  -2   9   27.46    1.12
   3  -2  10    2.95    0.60
  -3  -2 -10    3.68    0.47
  -3  -2 -10    2.68    0.49
  -3   2  10    3.43    0.42
  -3  -2 -10    2.36    0.50
   3   2 -10    4.43    0.56
   3  -2  10    3.38    0.52
   3   2 -10    3.21    0.63
  -3   2  10    2.56    0.50
  -3  -2  10    2.56    0.40
   3  -2 -10    2.63    0.56
  -3  -2  10    3.20    0.55
  -3   2 -10    2.95    0.50
   3   2  10    2.80    0.60
  -3   2 -10    2.83    0.53
  -3   2 -10    3.83    0.44
  -3   2 -10    4.28    0.56
   3   2  10    3.08    0.51
   3  -2 -10    2.68    0.49
  -3  -2 -11   10.77    0.89
  -3  -2 -11   10.01    0.73
  -3   2  11    9.47    0.70
   3   2 -11   10.77    0.88
   3  -2  11    9.21    0.82
   3  -2 -11   10.30    0.84
  -3   2 -11   10.60    0.72
   3   2  11    9.81    0.85
  -3   2 -11   10.66    0.94
  -3   2 -11   10.11    0.84
  -3  -2  11    9.63    0.71
   4   2   0    0.98    0.13
   4   2   0    1.10    0.11
   4  -2   0    1.28    0.13
   4  -2   1   19.96    0.59
   4   2  -1   17.79    0.66
   4   2  -1   18.55    0.69
   4   2   1   19.90    0.79
   4  -2  -1   18.07    0.78
   4  -2  -1   18.16    0.58
   4   2   1   18.92    0.68
   4   2   1   21.56    0.73
  -4  -2  -2    0.39    0.08
   4   2  -2    0.42    0.11
   4   2  -2    0.38    0.12
   4  -2   2    0.43    0.09
   4  -2   2    0.49    0.11
   4  -2   2    0.55    0.09
  -4  -2  -2    0.54    0.08
   4   2   2    0.71    0.16
   4  -2  -2    0.79    0.12
   4   2   2    0.43    0.12
   4   2   2    0.90    0.17
  -4  -2   2    0.33    0.08
   4  -2  -2    0.64    0.17
   4  -2  -2    0.53    0.12
   4   2   2    0.52    0.13
  -4  -2   2    0.51    0.08
   4  -2   3   18.27    0.77
   4   2  -3   21.58    0.82
  -4  -2  -3   16.22    0.69
   4  -2   3   17.50    0.72
  -4  -2  -3   20.04    0.71
   4   2  -3   21.75    0.82
   4   2  -3   20.99    0.80
  -4  -2  -3   19.41    0.82
   4  -2   3   18.71    0.76
  -4  -2   3   17.79    0.72
   4   2   3   18.49    0.80
  -4   2  -3   20.02    0.68
   4  -2  -3   19.87    0.74
   4  -2  -3   20.06    0.77
   4   2   3   17.63    0.80
   4   2   3   18.29    0.82
   4  -2  -3   20.57    0.96
   4  -2  -3   21.16    0.86
   4   2  -4    0.70    0.20
  -4  -2  -4    0.86    0.19
   4  -2   4    0.61    0.18
   4   2  -4    0.82    0.27
  -4   2   4    0.67    0.13
   4  -2   4    0.85    0.18
   4   2  -4    0.52    0.18
  -4   2   4    0.60    0.12
   4   2  -4    0.76    0.19
   4  -2   4    0.75    0.19
  -4  -2  -4    0.70    0.16
  -4  -2  -4    0.36    0.14
   4  -2  -4    0.65    0.23
   4  -2  -4    0.46    0.17
  -4  -2   4    0.61    0.14
   4   2   4    0.65    0.16
   4  -2  -4    0.63    0.17
   4   2   4    0.68    0.20
  -4  -2   4    1.05    0.19
   4  -2  -4    0.52    0.17
  -4   2  -4    0.77    0.12
  -4   2  -4    0.80    0.14
  -4   2  -4    0.59    0.19
  -4   2  -4    0.81    0.13
   4  -2  -4    0.46    0.19
   4   2   4    0.34    0.17
  -4  -2  -5   32.32    1.19
   4   2  -5   28.83    1.25
   4  -2   5   32.57    1.28
  -4  -2  -5   31.01    1.32
   4   2  -5   30.27    1.27
  -4  -2  -5   29.62    1.16
  -4  -2  -5   29.91    1.13
   4   2  -5   31.54    1.29
  -4   2   5   32.08    1.14
   4  -2   5   32.07    1.27
   4   2   5   32.56    1.33
  -4   2  -5   31.40    1.21
  -4   2  -5   30.31    1.15
   4  -2  -5   31.54    1.25
  -4  -2   5   32.16    1.28
   4   2   5   31.65    1.30
  -4   2  -5   31.69    1.11
  -4   2  -5   32.02    1.23
   4  -2  -5   30.20    1.24
   4  -2  -5   30.57    1.27
  -4  -2   5   31.95    1.21
   4   2   5   32.16    1.31
  -4  -2  -6    2.96    0.34
   4  -2   6    3.34    0.41
  -4  -2  -6    3.39    0.37
   4  -2   6    3.85    0.44
   4   2  -6    3.24    0.41
  -4   2   6    3.32    0.34
  -4  -2  -6    3.23    0.39
  -4   2  -6    2.95    0.31
   4  -2  -6    3.00    0.40
  -4  -2   6    3.57    0.37
   4   2   6    2.81    0.41
   4  -2  -6    3.58    0.42
  -4   2  -6    3.37    0.41
  -4  -2   6    3.24    0.37
  -4   2  -6    4.01    0.42
  -4  -2  -7   13.23    0.76
  -4  -2  -7   12.60    0.64
  -4   2   7   13.70    0.75
   4   2  -7   12.93    0.86
  -4  -2  -7   11.85    0.71
   4  -2   7   11.79    0.81
  -4  -2  -7   13.41    0.78
   4   2  -7   13.18    0.73
   4  -2   7   13.47    0.74
   4  -2  -7   13.61    0.74
   4   2   7   14.06    0.76
  -4   2  -7   13.38    0.72
  -4  -2   7   13.02    0.62
  -4   2  -7   13.13    0.76
   4   2   7   14.28    0.91
  -4  -2   7   13.34    0.78
   4  -2  -7   14.14    0.88
  -4   2  -7   12.67    0.78
  -4   2   8    0.00    0.17
  -4  -2  -8    0.02    0.21
  -4  -2  -8    0.05    0.20
   4  -2   8   -0.07    0.22
  -4  -2  -8    0.20    0.20
   4   2  -8   -0.24    0.20
  -4  -2  -8    0.45    0.27
   4   2  -8    0.05    0.21
   4  -2   8   -0.02    0.23
   4  -2  -8   -0.05    0.25
   4  -2  -8    0.01    0.21
   4   2   8   -0.02    0.21
  -4   2  -8   -0.08    0.17
  -4  -2   8   -0.14    0.17
   4   2   8   -0.06    0.21
  -4   2  -8    0.88    0.31
  -4  -2   8   -0.04    0.17
  -4   2  -8   -0.06    0.15
   4   2  -9    8.39    0.81
   4   2  -9    6.64    0.63
  -4  -2  -9    7.15    0.55
   4  -2   9    7.95    0.80
  -4   2   9    7.43    0.65
  -4  -2  -9    6.87    0.69
  -4  -2  -9    7.79    0.67
   4  -2   9    6.74    0.63
   4  -2  -9    7.30    0.65
   4   2   9    7.05    0.65
  -4  -2   9    7.46    0.54
  -4   2  -9    7.47    0.68
  -4   2  -9    7.91    0.74
   4   2   9    7.01    0.79
  -4  -2   9    6.97    0.67
   4  -2  -9    7.96    0.80
  -4   2  -9    6.92    0.60
  -4   2  10   -0.04    0.25
   4   2 -10    0.10    0.28
  -4  -2 -10    0.20    0.28
   4  -2  10    0.21    0.31
   4   2 -10    0.24    0.33
  -4  -2 -10    0.15    0.28
   4  -2  10   -0.19    0.28
  -4   2 -10   -0.13    0.25
   4  -2 -10   -0.02    0.28
  -4   2 -10   -0.19    0.22
  -4  -2  10    0.15    0.29
   4  -2 -10   -0.33    0.26
  -4  -2  10    0.32    0.28
   4   2  10    0.08    0.28
  -4   2 -10   -0.19    0.23
   4   2  10   -0.41    0.23
  -4  -2 -11    2.00    0.50
   4   2 -11    2.09    0.50
   4  -2  11    1.32    0.41
   4  -2 -11    2.62    0.53
  -4   2 -11    2.68    0.57
  -4   2 -11    1.98    0.47
   4   2  11    2.28    0.50
   5   2   0   10.35    0.46
  -5   2   0   10.44    0.57
   5   2   0   10.33    0.43
   5  -2   0   10.34    0.47
   5  -2   1  120.82    3.37
  -5   2   1  119.11    3.38
   5   2  -1  120.00    3.48
   5   2  -1  120.14    3.48
   5  -2  -1  122.74    3.36
   5   2   1  117.90    3.49
   5  -2  -1  117.93    3.84
  -5   2  -1  116.58    3.36
   5   2   1  117.66    3.50
   5   2   1  118.76    3.83
   5  -2   2   23.23    0.80
   5   2  -2   23.32    0.87
   5  -2   2   24.41    0.85
   5  -2   2   22.51    0.77
   5   2  -2   24.50    0.90
   5  -2  -2   23.35    0.82
   5  -2  -2   24.83    0.90
   5   2   2   22.76    0.93
   5   2   2   23.25    0.93
   5  -2  -2   23.72    1.05
  -5   2  -2   23.89    0.95
   5   2   2   23.53    0.90
   5   2  -3   91.36    2.87
   5  -2   3   90.13    2.80
   5   2  -3   96.69    2.91
   5  -2   3   88.40    2.83
   5   2  -3   95.90    2.88
  -5  -2  -3   94.26    2.63
   5  -2   3   90.03    2.85
  -5  -2   3   94.00    2.66
   5   2   3   91.12    3.02
   5  -2  -3   94.47    2.82
   5  -2  -3   92.58    2.82
  -5   2  -3   93.09    2.74
   5  -2  -3   96.50    3.27
   5   2   3   95.69    2.93
   5  -2  -3   95.76    3.15
  -5  -2   3   90.89    2.64
   5   2   3   87.91    2.92
  -5  -2  -4   20.15    0.87
  -5  -2  -4   21.97    0.93
   5   2  -4   22.45    0.96
   5  -2   4   22.72    0.95
  -5  -2  -4   21.95    0.78
   5  -2   4   22.84    0.94
   5   2  -4   20.54    0.95
  -5  -2  -4   20.81    0.90
   5   2  -4   21.60    0.94
  -5  -2   4   22.22    0.83
  -5   2  -4   21.57    0.91
   5  -2  -4   22.06    0.91
   5  -2  -4   22.96    0.92
   5  -2  -4   21.90    0.94
   5   2   4   22.29    0.99
   5   2   4   22.30    1.01
   5   2   4   21.14    0.91
  -5   2  -4   21.35    0.95
   5  -2  -4   22.26    1.04
   5  -2   5   86.59    2.81
  -5   2   5   86.04    2.48
   5  -2   5   84.83    2.80
   5   2  -5   85.46    2.82
   5   2  -5   82.08    2.80
  -5  -2  -5   86.76    2.60
  -5  -2  -5   82.72    2.54
   5   2  -5   84.87    2.81
  -5  -2  -5   85.41    2.54
  -5  -2   5   88.38    2.66
   5  -2  -5   85.27    2.79
   5   2   5   85.16    2.87
   5  -2  -5   81.56    2.76
   5   2   5   84.70    2.88
   5   2   5   82.57    2.85
  -5   2  -5   83.35    2.44
   5  -2  -5   82.80    2.77
  -5   2  -5   78.74    2.60
  -5   2  -5   84.38    2.54
  -5  -2  -6   15.12    0.80
   5  -2   6   17.22    0.93
  -5  -2  -6   16.23    0.86
  -5  -2  -6   16.58    0.79
  -5   2   6   15.98    0.71
   5   2  -6   16.57    0.93
  -5  -2  -6   16.88    0.77
   5  -2  -6   15.81    0.89
  -5  -2   6   17.16    0.82
  -5   2  -6   16.99    0.68
  -5   2  -6   16.51    0.88
  -5   2  -6   17.09    0.86
   5   2   6   16.21    0.96
   5  -2  -6   16.05    0.91
  -5   2  -6   15.40    0.76
   5   2  -7   27.63    1.18
  -5  -2  -7   26.31    1.18
   5   2  -7   29.19    1.39
  -5   2   7   27.31    1.11
   5  -2   7   28.22    1.17
  -5  -2  -7   28.62    1.26
  -5  -2  -7   30.07    1.19
   5   2   7   28.11    1.20
  -5   2  -7   27.80    1.08
   5  -2  -7   27.17    1.16
  -5   2  -7   26.89    1.21
  -5   2  -7   28.23    1.28
  -5  -2   7   27.88    1.21
   5   2   7   27.50    1.39
   5   2  -8    6.61    0.70
   5   2  -8    6.42    0.59
  -5   2   8    7.32    0.54
  -5  -2  -8    7.77    0.69
  -5  -2  -8    6.39    0.54
   5  -2   8    7.75    0.64
  -5   2  -8    6.19    0.62
  -5   2  -8    7.19    0.51
   5   2   8    6.86    0.73
  -5  -2   8    7.01    0.58
   5   2   8    7.89    0.65
  -5   2  -8    6.69    0.66
   5  -2  -8    7.52    0.62
   5  -2   9   11.55    0.83
  -5   2   9   11.28    0.74
   5   2  -9   11.10    0.81
  -5  -2  -9   10.82    0.87
  -5  -2  -9   11.99    0.78
  -5   2  -9   11.66    0.71
   5  -2  -9   11.25    0.81
  -5   2  -9   11.71    0.88
   5   2   9   12.33    0.86
  -5  -2   9   11.84    0.81
  -5   2  -9   10.35    0.83
  -5  -2 -10    1.77    0.47
   5   2 -10    2.07    0.46
   5  -2  10    2.16    0.48
   5   2  10    2.33    0.51
  -5   2 -10    1.45    0.44
   5  -2 -10    2.35    0.49
  -5   2 -10    3.05    0.57
   5  -2  11    8.87    0.84
  -5  -2 -11    6.04    0.75
   5   2 -11    7.31    0.78
   5   2  11    7.37    0.80
  -5   2 -11    7.39    0.80
   5  -2 -11    7.80    0.80
  -6   2   0    7.50    0.52
   6   2   0    6.74    0.36
   6  -2   0    7.35    0.39
   6   2   0    6.71    0.39
  -6  -2   0    6.44    0.44
  -6   2   1   13.51    0.73
   6   2  -1   14.17    0.61
  -6  -2  -1   13.52    0.66
   6   2  -1   13.90    0.58
   6  -2  -1   13.59    0.69
   6   2   1   14.48    0.59
   6   2   1   14.18    0.68
   6   2   1   14.17    0.63
  -6   2  -1   13.87    0.72
   6   2  -2    4.42    0.31
  -6  -2  -2    4.34    0.37
   6   2  -2    4.41    0.33
   6  -2   2    4.05    0.26
   6  -2   2    3.86    0.24
   6   2   2    3.61    0.30
  -6   2  -2    3.84    0.40
   6   2   2    3.90    0.32
   6  -2  -2    4.20    0.40
   6   2   2    4.08    0.36
   6  -2   3   11.18    0.56
  -6  -2  -3   11.25    0.61
   6   2  -3   11.65    0.62
   6   2  -3   11.79    0.59
  -6  -2  -3   10.82    0.62
   6   2  -3   11.91    0.61
  -6  -2  -3   10.23    0.62
   6   2   3   10.92    0.54
  -6   2  -3   10.79    0.62
   6  -2  -3   11.30    0.54
   6  -2  -3   12.07    0.63
  -6   2  -3   12.30    0.68
  -6   2  -3   10.72    0.62
   6   2   3   10.71    0.64
   6   2   3   10.45    0.62
   6  -2  -3   12.75    0.78
   6  -2  -3   11.62    0.55
   6   2  -4   15.99    0.78
   6  -2   4   15.36    0.77
  -6  -2  -4   15.62    0.75
   6   2  -4   16.08    0.79
  -6  -2  -4   15.01    0.76
  -6  -2  -4   15.58    0.79
   6  -2  -4   15.24    0.73
   6   2   4   14.64    0.81
  -6   2  -4   16.36    0.80
  -6   2  -4   16.34    0.77
   6  -2  -4   16.90    0.76
  -6   2  -4   15.73    0.81
  -6  -2  -5    4.29    0.46
   6   2  -5    4.37    0.44
  -6  -2  -5    4.61    0.45
  -6  -2  -5    4.20    0.42
   6  -2   5    4.41    0.43
  -6   2  -5    4.62    0.44
   6  -2  -5    4.22    0.41
   6   2   5    3.83    0.45
  -6   2  -5    4.15    0.46
   6  -2  -5    3.53    0.39
  -6   2  -5    4.74    0.49
  -6  -2  -6    4.13    0.29
   6  -2   6    4.12    0.48
  -6  -2  -6    3.53    0.46
  -6  -2  -6    3.80    0.44
   6  -2  -6    3.51    0.44
  -6   2  -6    3.61    0.47
  -6   2  -6    3.43    0.41
  -6   2  -6    3.84    0.48
  -6  -2   6    3.66    0.31
   6   2  -7    1.68    0.37
  -6  -2  -7    1.63    0.38
  -6  -2  -7    2.20    0.37
  -6  -2  -7    1.86    0.25
  -6  -2   7    1.56    0.26
  -6   2  -7    2.05    0.41
  -6   2  -7    1.66    0.39
   6   2   7    2.37    0.41
  -6  -2  -8    2.45    0.32
  -6  -2  -8    3.00    0.50
   6   2  -8    3.01    0.46
   6  -2   8    2.74    0.45
  -6   2  -8    2.43    0.47
  -6   2  -8    3.64    0.53
  -6  -2   8    3.01    0.37
   6  -2  -8    3.01    0.46
   6   2   8    3.98    0.51
   6  -2   9    1.86    0.43
  -6  -2  -9    1.93    0.45
   6   2  -9    1.31    0.40
   6  -2  -9    1.33    0.38
  -6   2  -9    2.39    0.49
   6   2   9    1.85    0.44
  -6   2  -9    1.63    0.45
   6  -2  10    1.76    0.46
   6   2 -10    2.08    0.49
  -6  -2 -10    1.41    0.43
   6   2  10    1.36    0.45
   6  -2 -10    1.80    0.45
  -6   2 -10    1.87    0.47
  -7   2   0   74.81    2.27
   7   2   0   74.33    2.31
  -7   2   0   73.46    2.40
  -7  -2   0   75.37    2.33
  -7   2   0   76.18    2.29
  -7  -2   0   73.66    2.26
  -7  -2  -1    5.32    0.46
  -7   2   1    5.06    0.49
  -7  -2  -1    5.05    0.44
   7   2  -1    4.83    0.34
  -7   2   1    5.93    0.47
  -7   2   1    5.45    0.46
  -7  -2  -1    4.93    0.44
   7   2   1    5.75    0.42
   7   2   1    5.93    0.37
   7  -2  -1    5.20    0.42
  -7   2  -1    5.19    0.46
  -7   2  -1    4.60    0.47
  -7  -2   1    6.00    0.47
  -7   2  -1    6.14    0.49
   7   2  -2   53.06    1.77
   7  -2   2   51.80    1.68
  -7  -2  -2   52.89    1.77
  -7  -2  -2   51.91    1.74
  -7   2   2   52.88    1.75
  -7  -2  -2   53.56    1.77
  -7   2   2   53.49    1.72
   7  -2  -2   54.08    1.66
  -7   2  -2   53.08    1.79
   7  -2  -2   55.87    2.06
   7   2   2   53.55    1.81
  -7  -2   2   50.94    1.70
  -7   2  -2   52.67    1.85
  -7   2  -2   51.18    1.75
  -7  -2  -3    3.76    0.39
  -7   2   3    3.71    0.39
   7  -2   3    3.34    0.32
   7   2  -3    3.67    0.34
   7   2  -3    2.92    0.32
  -7  -2  -3    3.53    0.41
  -7  -2  -3    3.72    0.42
   7  -2  -3    3.68    0.31
   7   2   3    3.34    0.36
  -7   2  -3    2.70    0.37
  -7   2  -3    3.32    0.40
  -7   2  -3    4.60    0.47
  -7  -2   3    2.72    0.34
   7  -2  -3    3.09    0.28
   7  -2   4   56.51    2.06
  -7  -2  -4   60.17    2.00
   7   2  -4   58.80    2.09
   7   2  -4   57.57    2.06
  -7  -2  -4   62.09    1.98
  -7   2   4   57.55    1.85
  -7  -2  -4   60.10    1.98
  -7   2  -4   60.26    1.97
   7  -2  -4   56.33    2.00
   7   2   4   54.45    2.12
  -7   2  -4   60.18    2.07
  -7   2  -4   61.27    2.01
   7  -2  -4   62.85    2.03
  -7  -2  -5    1.43    0.34
   7   2  -5    1.16    0.30
   7  -2   5    1.23    0.30
  -7  -2  -5    1.99    0.36
   7   2   5    1.83    0.36
   7  -2  -5    1.25    0.29
  -7   2  -5    1.26    0.32
  -7   2  -5    1.04    0.31
  -7   2  -5    1.41    0.34
   7  -2  -5    1.32    0.28
  -7  -2  -6   23.57    1.10
  -7  -2  -6   23.12    1.15
   7  -2   6   22.37    1.18
   7  -2  -6   23.52    1.16
  -7   2  -6   22.03    1.13
  -7   2  -6   25.83    1.19
  -7   2  -6   24.06    1.10
  -7  -2  -7    1.12    0.35
  -7  -2  -7    0.49    0.29
  -7   2  -7    0.19    0.24
  -7   2  -7    0.43    0.27
  -7   2  -7    0.96    0.34
   7   2  -8   12.80    0.86
  -7  -2  -8   11.80    0.93
   7   2   8   12.97    0.87
  -7   2  -8   13.37    0.91
  -7   2  -8   11.77    0.88
   7  -2   9    1.37    0.44
   7   2  -9    1.20    0.41
  -7  -2  -9    1.73    0.46
   7  -2  -9    1.25    0.41
   7   2   9    1.02    0.39
  -7   2  -9    1.48    0.41
  -7  -2 -10    5.15    0.72
   7   2 -10    5.29    0.67
   7  -2  10    7.95    0.79
   7   2  10    7.48    0.78
  -7   2 -10    5.86    0.75
   7  -2 -10    6.69    0.73
  -8   2   0   22.24    1.04
   8   2   0   18.98    0.80
  -8   2   0   18.56    0.90
  -8  -2   0   19.53    0.91
  -8  -2   0   18.29    0.90
  -8   2   0   20.32    0.95
   8  -2   0   18.77    0.65
   8  -2   1    0.13    0.09
  -8  -2  -1    0.49    0.22
  -8   2   1    0.45    0.25
  -8   2   1   -0.11    0.16
  -8  -2  -1    0.23    0.19
   8   2  -1    0.10    0.13
  -8   2   1    0.43    0.21
  -8  -2  -1    0.19    0.19
   8  -2  -1    0.14    0.09
  -8   2  -1    0.61    0.24
  -8   2  -1    0.15    0.21
  -8  -2   1    0.00    0.17
  -8   2  -1    0.21    0.19
   8   2   1    0.16    0.13
  -8  -2   1    0.07    0.18
  -8   2   2    6.20    0.54
  -8  -2  -2    6.09    0.53
  -8   2   2    6.55    0.53
   8   2  -2    6.05    0.43
  -8  -2  -2    6.85    0.54
   8  -2   2    5.69    0.38
  -8  -2  -2    6.46    0.56
  -8   2  -2    6.29    0.56
   8  -2  -2    6.16    0.36
  -8   2  -2    6.62    0.56
  -8  -2   2    6.49    0.53
   8   2   2    6.37    0.46
  -8  -2   2    6.47    0.52
  -8   2  -2    6.78    0.60
  -8  -2  -3    1.11    0.30
   8   2  -3    1.26    0.26
   8  -2   3    1.45    0.25
  -8   2   3    1.05    0.29
  -8  -2  -3    2.24    0.37
   8   2  -3    2.10    0.29
  -8  -2  -3    1.47    0.32
   8   2   3    1.33    0.27
  -8   2  -3    1.62    0.34
   8  -2  -3    1.50    0.23
  -8   2  -3    1.25    0.32
  -8   2  -3    1.96    0.38
   8  -2  -3    1.27    0.22
  -8  -2   3    1.08    0.28
   8  -2   4    9.19    0.62
   8   2  -4    9.68    0.63
  -8  -2  -4    9.99    0.70
  -8  -2  -4    9.92    0.69
   8   2  -4    9.88    0.65
  -8   2   4    8.60    0.61
  -8   2  -4    9.12    0.66
  -8   2  -4    8.83    0.69
  -8  -2   4    8.07    0.58
   8  -2  -4    9.23    0.58
   8  -2  -4    9.29    0.59
  -8   2  -4    9.65    0.70
   8   2   4   10.09    0.71
   8   2  -5    1.15    0.31
  -8  -2  -5    1.51    0.36
  -8  -2  -5    1.19    0.34
   8  -2   5    1.25    0.31
  -8   2  -5    1.61    0.37
   8  -2  -5    0.75    0.27
  -8   2  -5    1.06    0.33
   8   2   5    1.25    0.36
  -8   2  -5    1.06    0.32
  -8  -2  -6    3.56    0.49
   8  -2   6    3.86    0.52
  -8  -2  -6    3.62    0.53
  -8   2  -6    3.90    0.52
   8  -2  -6    4.22    0.51
  -8   2  -6    4.06    0.56
  -8   2  -6    3.86    0.50
  -8  -2  -7   -0.01    0.25
  -8  -2  -7    0.02    0.25
  -8   2  -7    0.07    0.25
  -8   2  -7    0.40    0.27
  -8   2  -7   -0.12    0.24
  -8  -2  -8    3.58    0.60
  -8   2  -8    2.90    0.56
  -8  -2  -9    0.19    0.31
   8   2  -9    0.03    0.33
   8   2   9   -0.16    0.36
  -8   2  -9    0.15    0.29
  -9   2   0   16.12    0.96
   9  -2   0   15.67    0.64
  -9   2   0   17.46    0.92
  -9   2   0   17.17    0.91
   9   2   0   15.25    0.75
  -9  -2   0   16.78    0.90
  -9  -2   0   16.96    0.88
   9  -2   1    6.29    0.38
  -9   2   1    9.32    0.65
  -9   2   1    8.50    0.65
  -9  -2  -1    6.84    0.61
  -9  -2  -1    6.88    0.60
  -9  -2  -1    7.09    0.61
   9   2  -1    7.14    0.48
  -9  -2   1    7.14    0.60
  -9   2  -1    8.70    0.70
   9   2   1    6.72    0.47
   9  -2  -1    7.69    0.40
  -9   2  -1    6.20    0.59
  -9   2  -1    5.83    0.58
  -9  -2   1    7.43    0.60
   9   2  -2    9.78    0.59
  -9  -2  -2    9.77    0.70
  -9   2   2   10.12    0.70
  -9  -2  -2   10.05    0.69
  -9   2   2    9.61    0.67
  -9  -2  -2    8.83    0.70
   9  -2   2    9.12    0.54
  -9   2  -2    9.32    0.73
  -9  -2   2   10.39    0.69
   9   2   2    9.96    0.62
   9  -2  -2    9.85    0.52
  -9   2  -2    9.16    0.71
  -9  -2   2    9.85    0.66
  -9   2  -2   11.69    0.79
  -9  -2  -3    8.16    0.67
  -9  -2  -3    7.96    0.68
  -9   2   3    7.25    0.61
   9  -2   3    7.25    0.53
   9   2  -3    6.70    0.56
   9   2  -3    8.34    0.57
   9  -2  -3    8.15    0.52
  -9   2  -3    9.38    0.72
   9   2   3    7.63    0.60
   9  -2  -3    7.88    0.52
  -9   2  -3    8.22    0.70
  -9   2  -3    8.27    0.70
  -9  -2   3    7.45    0.61
   9  -2   4   14.80    0.83
  -9  -2  -4   13.24    0.86
   9   2  -4   14.21    0.83
  -9   2   4   14.41    0.83
  -9  -2  -4   12.50    0.85
   9   2   4   13.10    0.87
  -9  -2   4   14.18    0.82
  -9   2  -4   15.02    0.93
  -9   2  -4   13.08    0.86
  -9   2  -4   14.48    0.91
   9  -2  -4   15.15    0.80
   9  -2  -4   14.20    0.78
  -9  -2  -5    5.38    0.61
   9  -2   5    6.21    0.59
  -9  -2  -5    5.67    0.62
   9   2  -5    5.99    0.58
  -9   2  -5    5.97    0.64
   9   2   5    6.08    0.63
   9  -2  -5    5.48    0.54
  -9   2  -5    5.59    0.61
  -9   2  -5    5.06    0.61
  -9  -2  -6    6.59    0.73
  -9  -2  -6    7.73    0.71
  -9   2  -6    8.53    0.74
  -9   2  -6    7.84    0.75
  -9   2  -6    7.43    0.73
  -9  -2  -7    2.04    0.48
  -9  -2  -7    1.53    0.42
  -9   2  -7    2.15    0.47
  -9   2  -7    1.85    0.45
  -9  -2  -8    4.75    0.71
  -9   2  -8    5.23    0.70
  10  -2   0    2.66    0.27
 -10  -2   0    2.98    0.46
 -10   2   0    2.63    0.48
 -10   2   0    2.74    0.45
  10   2   0    2.38    0.32
 -10   2   0    2.82    0.47
 -10  -2   0    2.91    0.46
 -10   2   1    2.30    0.44
 -10  -2  -1    2.39    0.45
  10   2  -1    2.26    0.32
  10  -2   1    2.42    0.26
 -10   2   1    2.73    0.46
 -10  -2  -1    2.52    0.44
 -10   2  -1    2.58    0.46
 -10  -2   1    2.86    0.46
 -10   2  -1    2.06    0.43
  10   2   1    2.26    0.32
  10  -2  -1    2.47    0.27
 -10   2  -1    2.75    0.46
 -10  -2   1    2.22    0.42
 -10  -2  -2    0.51    0.26
  10  -2   2    1.19    0.25
 -10  -2  -2    0.76    0.31
  10   2  -2    1.52    0.29
 -10  -2  -2    0.72    0.31
 -10   2   2    1.20    0.34
 -10   2  -2    0.53    0.29
 -10   2  -2    0.86    0.33
 -10   2  -2    1.52    0.39
  10   2   2    1.24    0.29
  10  -2  -2    1.05    0.22
 -10  -2   2    0.89    0.32
 -10  -2  -3    1.31    0.38
  10  -2   3    2.28    0.33
  10   2  -3    1.49    0.32
 -10  -2  -3    1.73    0.42
 -10   2   3    1.48    0.37
 -10   2  -3    1.96    0.44
 -10  -2   3    1.67    0.39
  10  -2  -3    1.49    0.28
 -10   2  -3    1.68    0.42
  10   2   3    2.24    0.39
 -10   2  -3    2.09    0.44
  10  -2  -3    1.27    0.28
 -10   2   4    2.22    0.43
  10  -2   4    2.47    0.39
 -10  -2  -4    1.58    0.40
  10   2  -4    1.97    0.38
 -10  -2  -4    1.34    0.39
 -10   2  -4    1.67    0.42
 -10  -2   4    1.28    0.36
  10   2   4    2.21    0.42
 -10   2  -4    1.11    0.39
 -10   2  -4    1.10    0.36
  10  -2  -4    1.82    0.34
  10  -2   5    3.40    0.50
 -10  -2  -5    2.62    0.51
 -10  -2  -5    2.66    0.50
 -10   2  -5    2.79    0.50
 -10   2  -5    2.97    0.52
  10  -2  -5    3.35    0.47
 -10   2  -5    3.05    0.55
 -10  -2  -6    0.31    0.30
 -10  -2  -6    0.32    0.30
 -10   2  -6    0.24    0.28
 -10   2  -6    0.16    0.27
 -10  -2  -7    1.07    0.39
 -10  -2  -7    1.14    0.43
 -10   2  -7    1.28    0.43
 -10   2  -7    1.14    0.42
 -11   2   0    0.94    0.37
  11  -2   0    0.65    0.21
 -11  -2   0    0.81    0.34
  11   2   0    1.10    0.29
 -11   2   0    0.79    0.33
 -11  -2   0    0.54    0.31
  11   2  -1    5.01    0.48
 -11   2   1    3.69    0.56
 -11  -2  -1    5.08    0.63
 -11  -2  -1    5.64    0.63
 -11   2   1    4.47    0.58
  11  -2   1    5.00    0.42
  11  -2  -1    5.20    0.42
 -11   2  -1    3.80    0.57
  11   2   1    5.10    0.50
 -11  -2   1    5.03    0.60
 -11   2  -1    5.09    0.62
  11   2  -2    1.10    0.30
  11  -2   2    1.15    0.27
 -11   2   2    0.20    0.29
 -11  -2  -2    1.14    0.37
 -11  -2  -2    0.40    0.30
 -11  -2   2    0.92    0.34
 -11   2  -2    0.83    0.36
  11   2   2    0.84    0.29
 -11   2  -2    0.74    0.35
  11  -2  -2    0.62    0.23
 -11   2  -2    0.56    0.33
 -11  -2  -3    5.71    0.69
  11  -2   3    7.05    0.58
  11   2  -3    5.92    0.57
 -11  -2  -3    6.03    0.69
 -11   2   3    6.41    0.66
 -11   2  -3    7.26    0.74
 -11   2  -3    5.66    0.68
  11  -2  -3    6.67    0.55
 -11  -2   3    5.60    0.63
  11   2   3    6.27    0.63
  11  -2  -3    6.29    0.53
 -11   2  -3    5.28    0.66
  11   2  -4    0.18    0.30
  11  -2   4    0.33    0.26
 -11  -2  -4    0.12    0.26
 -11   2   4   -0.09    0.27
 -11  -2  -4    0.05    0.28
  11   2   4    0.22    0.31
 -11   2  -4    0.44    0.32
 -11   2  -4    0.25    0.29
  11  -2  -4    0.30    0.26
  11  -2   5    6.61    0.67
 -11  -2  -5    5.23    0.70
 -11  -2  -5    7.64    0.79
 -11   2  -5    3.05    0.59
 -11   2  -5    5.66    0.69
  11  -2  -5    5.49    0.60
 -11  -2  -6    0.23    0.30
 -11  -2  -6    0.03    0.28
 -11   2  -6    0.43    0.35
 -11   2  -6   -0.01    0.28
  12  -2   0   -0.05    0.19
 -12  -2   0    0.28    0.27
 -12  -2   0    0.06    0.29
 -12   2   0    0.13    0.28
  12   2   0    0.29    0.25
 -12   2   0    0.20    0.27
 -12  -2  -1    1.37    0.40
 -12  -2  -1    0.81    0.36
 -12   2   1    2.00    0.48
  12   2  -1    1.79    0.38
  12  -2   1    1.99    0.35
 -12   2   1    1.09    0.41
 -12   2  -1    2.14    0.49
  12   2   1    1.99    0.41
  12  -2  -1    1.91    0.33
 -12  -2   1    1.87    0.46
 -12  -2  -2    0.01    0.28
 -12   2   2    0.13    0.28
 -12  -2  -2    0.09    0.28
  12   2  -2    0.31    0.28
 -12  -2   2   -0.25    0.23
  12   2   2    0.56    0.31
 -12   2  -2    0.21    0.28
  12  -2  -2    0.24    0.24
 -12   2  -2   -0.20    0.28
 -12   2  -2    0.17    0.30
 -12  -2  -3    0.74    0.37
 -12  -2  -3    1.23    0.45
 -12   2   3    0.93    0.38
 -12   2  -3    1.29    0.44
 -12  -2   3    0.78    0.37
 -12   2  -3    0.86    0.38
 -12  -2  -4    0.48    0.34
 -12   2   4    0.09    0.33
 -12  -2  -4    0.26    0.32
 -12   2  -4   -0.05    0.25
 -12   2  -4   -0.19    0.26
   0  -3   0    0.27    0.08
   0   3   0    0.18    0.07
   0   3   0   -0.06    0.06
   0  -3   0    0.03    0.08
   0  -3   0   -0.02    0.07
   0   3   0    0.20    0.09
   0   3   0    0.11    0.07
   0   3  -1   59.92    1.82
   0   3   1   64.70    1.84
   0  -3  -1   58.80    1.81
   0   3  -1   61.19    1.80
   0  -3   1   62.07    1.81
   0  -3   1   62.63    1.83
   0  -3  -1   60.57    1.83
   0   3  -1   58.49    1.82
   0   3   1   62.77    1.83
   0   3  -1   58.71    1.80
   0   3   1   60.80    2.01
   0  -3   1   64.44    1.81
   0   3   1   62.69    1.81
   0  -3  -2    0.08    0.12
   0  -3   2    0.00    0.09
   0   3   2   -0.01    0.09
   0  -3   2   -0.27    0.06
   0   3  -2    0.30    0.10
   0   3  -2    0.11    0.10
   0  -3  -2   -0.30    0.05
   0   3  -2   -0.08    0.09
   0  -3  -2    0.08    0.12
   0  -3   2    0.04    0.10
   0   3  -2   -0.08    0.09
   0  -3  -2    0.33    0.12
   0   3   2    0.48    0.12
   0  -3   3   65.85    2.32
   0  -3  -3   67.86    2.09
   0  -3   3   67.36    2.08
   0  -3  -3   64.93    2.09
   0   3  -3   69.11    2.08
   0   3  -3   65.16    2.07
   0  -3  -3   65.54    2.30
   0  -3   3   66.35    2.08
   0  -3   3   66.24    2.09
   0   3   3   68.70    2.08
   0  -3  -3   67.39    2.34
   0   3   3   67.06    2.31
   0   3   3   67.58    2.09
   0  -3  -4   -0.02    0.12
   0   3   4    0.25    0.14
   0   3  -4   -0.08    0.10
   0  -3  -4    0.16    0.11
   0   3   4    0.01    0.11
   0  -3  -4   -0.02    0.10
   0   3   4   -0.02    0.11
   0   3  -4   -0.04    0.10
   0   3  -4    0.00    0.10
   0  -3   4   -0.07    0.09
   0  -3   4    0.13    0.11
   0   3   4   -0.08    0.09
   0  -3   4    0.32    0.14
   0  -3   4    0.01    0.10
   0  -3  -4   -0.14    0.08
   0  -3   5   12.92    0.74
   0   3  -5   11.10    0.69
   0   3  -5   11.65    0.64
   0  -3   5   11.12    0.62
   0  -3  -5   12.98    0.75
   0  -3  -5   11.24    0.63
   0   3   5   13.11    0.76
   0   3   5   11.43    0.64
   0  -3   5   11.03    0.63
   0   3   5   12.59    0.72
   0  -3  -5   12.74    0.75
   0  -3  -5   11.38    0.65
   0  -3  -6   -0.07    0.12
   0   3   6   -0.02    0.13
   0  -3   6    0.15    0.15
   0   3  -6    0.44    0.21
   0  -3   6    0.08    0.16
   0   3  -6    0.22    0.16
   0  -3  -6    0.04    0.16
   0  -3  -7   11.44    0.75
   0   3   7   11.81    0.74
   0  -3   7   10.39    0.60
   0   3  -7   12.02    0.74
   0  -3  -7   10.35    0.61
   0   3   7   10.88    0.63
   0  -3  -7   10.43    0.80
   0   3  -7   11.79    0.63
   0  -3   7    9.74    0.70
   0   3  -8    0.25    0.19
   0  -3  -8    0.02    0.18
   0  -3   8   -0.18    0.16
   0   3  -8    0.00    0.17
   0  -3  -8   -0.10    0.17
   0   3  -8   -0.18    0.16
   0   3   8    0.02    0.20
   0  -3   8   -0.23    0.16
   0   3   8   -0.13    0.17
   0  -3  -9    0.23    0.25
   0   3   9    0.04    0.20
   0   3   9    0.47    0.28
   0   3  -9    0.33    0.27
   0  -3   9    0.06    0.21
   0  -3   9    0.08    0.23
   0  -3  -9    0.19    0.24
   0   3  -9    0.02    0.20
   0  -3 -10   -0.14    0.23
   0  -3 -10   -0.10    0.22
   0  -3 -10   -0.14    0.24
   0   3  10    0.27    0.26
   0   3 -10    0.20    0.24
   0  -3  10   -0.17    0.23
   0  -3  10    0.06    0.22
   0   3 -10    0.20    0.28
   0   3  10   -0.11    0.22
   0  -3 -11    0.75    0.36
   0   3  11    0.42    0.31
   0  -3 -11    0.39    0.33
   0  -3  11    0.54    0.34
   0   3 -11    0.28    0.30
   0  -3 -12    0.09    0.34
   0   3  12    0.53    0.34
   0  -3  12    0.15    0.31
  -1  -3   0   53.08    1.65
  -1  -3   0   53.70    1.64
   1   3   0   57.14    1.66
  -1  -3   0   56.18    1.63
  -1   3   0   55.88    1.77
   1   3   0   54.67    1.64
   1  -3   0   54.31    1.58
   1  -3   0   54.14    1.77
   1  -3   0   56.49    1.60
   1   3   0   55.22    1.63
  -1   3   1  377.52   11.66
   1  -3   1  371.50   10.84
   1   3  -1  396.15   10.83
  -1  -3  -1  404.77   10.68
  -1  -3  -1  392.04   10.68
  -1   3   1  381.77   10.66
   1   3  -1  395.71   10.66
   1  -3   1  368.98   10.88
  -1  -3  -1  396.33   11.69
   1  -3   1  377.50   10.62
   1   3  -1  399.11   10.67
   1  -3   1  366.93   10.63
  -1  -3  -1  380.16   10.84
   1  -3  -1  397.91   10.63
   1   3   1  369.66   10.68
   1   3   1  376.34   11.69
   1   3   1  377.03   10.85
   1  -3  -1  386.47   10.67
  -1  -3   1  384.21   10.64
  -1  -3   1  378.82   10.82
   1  -3  -1  395.71   11.67
  -1   3  -1  376.31   10.71
  -1  -3   1  389.54   10.68
   1  -3  -1  394.40   10.85
  -1  -3  -2  115.88    3.57
  -1   3   2  106.44    3.20
  -1  -3  -2  109.45    3.64
   1  -3   2  108.11    3.25
   1   3  -2  108.96    3.27
  -1  -3  -2  111.07    3.25
   1   3  -2  115.88    3.25
  -1   3   2  107.66    3.57
  -1  -3  -2  110.56    3.29
   1  -3   2  112.13    3.22
   1  -3   2  109.29    3.25
  -1   3   2  117.16    3.23
  -1   3   2  116.10    3.23
   1  -3  -2  113.43    3.26
  -1   3  -2  112.51    3.20
  -1  -3   2  108.17    3.24
  -1  -3   2  107.65    3.27
   1   3   2  112.44    3.30
   1  -3  -2  114.16    3.63
   1  -3  -2  111.80    3.24
   1  -3  -2  113.41    3.58
   1   3   2  109.78    3.56
  -1  -3   2  108.85    3.27
  -1   3  -2  117.39    3.21
   1  -3   3  327.65    8.93
  -1  -3  -3  319.06    9.64
   1   3  -3  304.57    8.94
   1  -3   3  313.03    9.87
   1   3  -3  311.81    8.93
  -1   3   3  311.20    8.78
  -1  -3  -3  309.54    9.89
   1  -3   3  316.34    8.80
   1  -3   3  326.26    8.93
   1   3  -3  315.59    8.82
  -1  -3  -3  302.82    8.81
  -1   3   3  300.78    9.66
   1   3   3  309.94    9.90
   1   3   3  310.13    8.82
  -1  -3   3  316.26    9.88
  -1  -3   3  313.17    8.81
   1  -3  -3  301.10    9.66
   1  -3  -3  310.57    9.89
  -1   3  -3  313.47    9.57
   1  -3  -3  316.60    8.82
  -1   3  -3  317.99    8.78
   1  -3  -3  309.30    8.92
  -1  -3   3  312.82    8.93
   1   3   3  327.02    8.96
   1   3   3  309.74    9.64
   1   3  -4   27.67    1.09
  -1  -3  -4   26.27    1.19
  -1   3   4   29.05    1.07
  -1  -3  -4   26.67    1.19
  -1  -3  -4   27.49    1.08
  -1   3   4   28.11    1.24
  -1  -3  -4   27.16    1.09
   1  -3   4   31.00    1.09
   1   3  -4   27.14    1.07
   1  -3   4   31.79    1.24
   1  -3   4   30.59    1.11
   1   3  -4   28.91    1.09
   1  -3   4   29.93    1.09
   1  -3  -4   27.29    1.22
  -1   3  -4   26.88    1.05
   1   3   4   29.40    1.22
  -1  -3   4   30.47    1.09
   1  -3  -4   28.57    1.10
   1  -3  -4   29.04    1.09
   1   3   4   30.03    1.11
  -1  -3   4   30.72    1.23
  -1   3  -4   26.35    1.14
   1   3   4   32.01    1.26
   1  -3  -4   26.94    1.21
  -1  -3   4   29.77    1.10
   1   3   4   30.94    1.13
  -1  -3  -5  145.14    4.79
   1   3  -5  140.52    4.38
   1  -3   5  136.89    4.35
  -1  -3  -5  142.09    4.37
  -1   3   5  138.58    4.33
   1   3  -5  140.32    4.36
  -1  -3  -5  148.07    4.89
   1  -3   5  147.79    4.90
   1  -3   5  146.28    4.41
   1   3  -5  144.07    4.82
  -1   3  -5  142.90    4.72
   1   3   5  153.66    4.93
  -1  -3   5  143.88    4.36
   1   3   5  152.01    4.44
  -1   3  -5  145.25    4.34
   1   3   5  141.60    4.79
   1  -3  -5  141.22    4.90
   1  -3  -5  136.96    4.80
   1  -3  -5  146.11    4.42
   1  -3  -5  140.13    4.37
   1   3   5  148.48    4.40
  -1  -3   5  151.28    4.89
   1  -3   6   31.49    1.32
  -1   3   6   31.73    1.29
   1   3  -6   30.26    1.30
  -1  -3  -6   31.08    1.45
   1  -3   6   35.08    1.51
  -1  -3  -6   30.94    1.45
  -1  -3  -6   31.15    1.32
   1  -3  -6   30.36    1.46
  -1   3  -6   31.55    1.40
   1  -3  -6   30.29    1.31
   1   3   6   30.12    1.43
  -1  -3   6   31.96    1.32
  -1   3  -6   29.01    1.26
   1   3   6   32.09    1.34
  -1  -3  -7   74.06    2.92
  -1  -3  -7   73.02    2.64
  -1   3   7   75.21    2.25
   1  -3   7   76.82    2.67
  -1  -3  -7   74.52    2.27
   1   3  -7   73.83    2.28
   1   3  -7   72.43    2.63
  -1   3   7   69.17    2.58
   1  -3   7   77.07    2.29
   1  -3  -7   76.39    2.97
  -1   3  -7   73.32    2.59
  -1  -3   7   73.03    2.62
   1  -3  -7   74.70    2.28
  -1  -3   7   75.80    2.26
   1   3   7   75.53    2.67
   1   3   7   79.60    2.32
   1  -3  -7   72.14    2.65
  -1   3  -7   77.46    2.25
  -1  -3  -8   14.22    0.77
  -1   3   8   12.96    0.85
   1   3  -8   12.01    0.74
  -1   3   8   13.88    0.74
   1  -3   8   12.27    0.73
  -1  -3  -8   12.24    0.86
   1   3  -8   13.22    0.87
   1  -3   8   12.15    0.87
   1  -3  -8   13.84    0.92
  -1  -3   8   13.99    0.90
  -1  -3   8   13.92    0.76
  -1   3  -8   13.05    0.72
   1   3   8   14.36    0.91
  -1   3  -8   11.79    0.82
  -1   3  -8   12.47    0.70
   1  -3  -8   11.02    0.72
   1   3   8   13.83    0.77
  -1   3   9   29.10    1.25
   1   3  -9   31.09    1.32
   1   3  -9   31.33    1.55
   1  -3   9   31.40    1.34
  -1  -3  -9   29.51    1.53
   1  -3   9   30.71    1.55
  -1  -3  -9   30.17    1.29
  -1  -3  -9   29.87    1.32
  -1   3   9   30.81    1.50
   1  -3  -9   30.18    1.55
  -1   3  -9   29.20    1.25
   1   3   9   30.10    1.31
  -1   3  -9   29.61    1.47
   1   3   9   30.28    1.55
  -1  -3   9   30.41    1.28
   1  -3  -9   30.44    1.31
  -1  -3   9   29.85    1.51
  -1   3  -9   31.65    1.26
   1   3 -10    3.85    0.53
  -1  -3 -10    4.29    0.63
   1  -3  10    4.85    0.69
  -1   3  10    4.33    0.52
  -1  -3 -10    3.98    0.51
   1   3 -10    4.91    0.67
  -1   3  10    4.11    0.60
   1  -3  10    4.16    0.54
  -1  -3 -10    3.69    0.54
  -1  -3  10    4.99    0.67
   1  -3 -10    4.98    0.58
  -1   3 -10    4.34    0.61
  -1   3 -10    4.07    0.49
   1   3  10    4.09    0.64
   1  -3 -10    3.84    0.63
   1   3  10    5.43    0.58
  -1  -3  10    4.29    0.52
   1   3 -11   12.85    0.91
  -1   3  11   13.40    0.88
  -1  -3 -11   14.01    0.95
  -1  -3 -11   13.41    0.91
   1  -3  11   14.31    0.95
  -1   3 -11   13.12    0.86
   1  -3 -11   13.88    0.93
  -1  -3  11   13.11    0.91
   1   3  11   15.19    0.97
   1  -3 -11   14.21    0.95
  -1  -3 -12    1.35    0.44
  -2   3   0   15.26    0.54
   2   3   0   14.27    0.53
   2  -3   0   15.35    0.55
  -2  -3   0   15.27    0.55
   2   3   0   15.01    0.54
  -2  -3   0   15.34    0.53
   2  -3   1   23.19    0.71
  -2  -3  -1   24.67    0.80
   2   3  -1   22.99    0.79
  -2  -3  -1   24.39    0.87
  -2  -3  -1   23.89    0.80
  -2   3   1   22.88    0.87
   2   3  -1   23.47    0.79
   2  -3  -1   23.28    0.87
  -2  -3   1   22.57    0.80
   2   3   1   22.63    0.81
   2   3   1   23.16    0.90
  -2   3  -1   23.84    0.80
   2  -3  -1   24.93    0.73
  -2  -3   1   23.46    0.78
   2   3   1   23.92    0.81
   2   3  -2    2.36    0.20
  -2  -3  -2    2.38    0.20
   2  -3   2    1.81    0.15
  -2   3   2    1.81    0.13
   2   3  -2    2.22    0.19
   2  -3   2    1.76    0.15
  -2   3   2    1.40    0.19
   2  -3   2    1.97    0.15
  -2  -3  -2    2.57    0.22
  -2  -3  -2    2.17    0.20
  -2  -3  -2    2.47    0.20
  -2   3   2    2.32    0.16
   2   3  -2    2.26    0.19
  -2   3  -2    2.26    0.14
   2   3   2    2.47    0.22
  -2  -3   2    1.78    0.18
   2   3   2    1.91    0.20
  -2   3  -2    2.29    0.15
   2   3   2    2.02    0.19
  -2  -3   2    1.96    0.18
   2  -3  -2    2.43    0.16
   2  -3  -2    2.06    0.22
  -2  -3   2    1.68    0.18
  -2   3  -2    2.44    0.15
   2  -3  -2    2.28    0.18
   2   3  -3    8.81    0.45
   2  -3   3    7.66    0.41
   2   3  -3    8.15    0.44
  -2  -3  -3    8.65    0.48
  -2  -3  -3    9.14    0.45
  -2   3   3    9.01    0.42
  -2   3   3    7.84    0.50
  -2  -3  -3    8.81    0.49
   2  -3   3    8.41    0.42
   2   3  -3    8.44    0.43
   2  -3   3    8.13    0.46
  -2   3   3    8.73    0.40
   2  -3   3    7.93    0.40
  -2   3   3    8.93    0.42
   2  -3  -3    8.86    0.49
   2   3   3    8.13    0.45
  -2  -3   3    7.78    0.46
   2   3   3    8.00    0.47
  -2   3  -3    8.53    0.39
   2  -3  -3    8.30    0.51
   2   3   3    9.13    0.52
   2  -3  -3    8.83    0.42
  -2  -3   3    7.85    0.43
   2  -3  -3    8.88    0.44
   2   3   3    8.46    0.46
  -2   3  -3    8.67    0.42
  -2   3  -3    9.12    0.41
  -2  -3  -4   20.22    0.91
   2  -3   4   19.23    0.82
   2   3  -4   18.28    0.81
   2   3  -4   20.24    0.85
   2  -3   4   18.82    0.81
  -2  -3  -4   18.67    0.90
  -2   3   4   19.98    0.79
  -2  -3  -4   18.72    0.82
   2  -3   4   19.42    0.91
   2  -3   4   20.04    0.81
   2   3  -4   19.92    0.83
   2   3   4   19.12    0.90
   2   3   4   20.25    0.86
  -2  -3   4   19.61    0.90
   2   3   4   18.73    0.84
   2   3   4   20.83    0.96
   2  -3  -4   19.53    0.92
   2  -3  -4   19.27    0.83
  -2   3  -4   18.97    0.77
   2  -3  -4   19.41    0.96
  -2   3  -4   19.94    0.84
   2  -3  -4   19.20    0.81
  -2  -3   4   19.41    0.83
   2  -3   5   12.67    0.66
  -2   3   5   12.29    0.63
   2  -3   5   13.48    0.70
  -2  -3  -5   13.43    0.75
   2   3  -5   12.49    0.67
  -2  -3  -5   12.89    0.68
   2   3  -5   11.84    0.67
   2   3  -5   12.34    0.79
   2  -3   5   12.87    0.75
  -2  -3  -5   10.97    0.70
   2  -3   5   13.16    0.68
   2  -3  -5   11.75    0.67
  -2  -3   5   13.38    0.73
  -2   3  -5   11.90    0.62
   2   3   5   12.17    0.77
  -2   3  -5   13.36    0.69
   2  -3  -5   12.26    0.66
   2   3   5   13.24    0.71
   2   3   5   12.90    0.71
   2  -3  -5   11.74    0.74
  -2  -3   5   12.43    0.66
   2  -3  -5   12.00    0.78
   2   3   5   12.75    0.74
   2  -3  -5   11.87    0.66
  -2  -3  -6    6.15    0.49
   2   3  -6    5.15    0.48
   2  -3   6    5.65    0.49
   2  -3   6    5.70    0.50
   2  -3   6    6.80    0.58
  -2  -3  -6    6.00    0.52
  -2   3   6    5.48    0.45
  -2  -3  -6    6.36    0.48
  -2  -3  -6    5.91    0.52
   2   3   6    5.75    0.52
   2  -3  -6    5.15    0.47
   2   3   6    5.55    0.51
  -2   3  -6    5.07    0.47
   2  -3  -6    5.97    0.55
   2  -3  -6    4.92    0.48
  -2  -3   6    6.02    0.48
  -2   3  -6    5.27    0.43
   2  -3   7    3.19    0.44
  -2   3   7    2.74    0.38
   2   3  -7    3.70    0.41
  -2  -3  -7    3.41    0.41
  -2  -3  -7    3.58    0.44
   2  -3   7    3.15    0.37
  -2   3   7    3.73    0.36
   2   3  -7    3.62    0.46
  -2  -3  -7    3.75    0.38
  -2  -3   7    3.35    0.36
  -2   3  -7    3.49    0.38
   2   3   7    2.92    0.44
   2  -3  -7    3.78    0.46
   2  -3  -7    3.30    0.38
  -2   3  -7    3.14    0.35
  -2  -3   7    3.43    0.43
   2   3   7    3.48    0.39
  -2   3  -7    3.52    0.41
   2  -3   8    1.27    0.36
  -2  -3  -8    1.19    0.32
  -2  -3  -8    1.67    0.32
  -2  -3  -8    1.90    0.39
   2   3  -8    1.55    0.37
   2   3  -8    1.53    0.33
   2  -3   8    1.17    0.29
  -2   3   8    0.47    0.24
  -2   3   8    1.36    0.32
  -2  -3   8    1.12    0.32
  -2   3  -8    1.00    0.29
  -2   3  -8    1.47    0.33
  -2  -3   8    1.21    0.29
   2   3   8    0.94    0.29
   2   3   8    1.30    0.35
   2  -3  -8    1.20    0.34
   2  -3  -8    1.38    0.33
  -2   3  -8    1.10    0.28
   2   3  -9    1.50    0.37
   2   3  -9    2.03    0.46
  -2  -3  -9    1.65    0.38
  -2  -3  -9    1.75    0.41
  -2   3   9    1.46    0.38
   2  -3   9    1.10    0.34
   2  -3   9    1.91    0.45
  -2  -3  -9    1.49    0.34
  -2   3   9    1.49    0.32
   2   3   9    1.41    0.41
  -2  -3   9    1.82    0.41
   2  -3  -9    2.10    0.48
  -2   3  -9    1.68    0.36
  -2  -3   9    2.07    0.37
   2   3   9    0.88    0.32
  -2   3  -9    2.01    0.35
   2  -3  -9    2.06    0.39
  -2   3  -9    1.62    0.37
  -2   3  10    0.47    0.30
   2   3 -10   -0.07    0.22
   2  -3  10    0.01    0.29
   2  -3  10    0.04    0.26
  -2  -3 -10    0.14    0.25
  -2  -3 -10    0.19    0.26
  -2  -3 -10    0.09    0.26
   2   3 -10    0.20    0.30
  -2   3  10    0.00    0.23
  -2   3 -10    0.07    0.22
   2  -3 -10   -0.17    0.23
  -2   3 -10    0.23    0.28
  -2  -3  10   -0.21    0.22
   2   3  10    0.52    0.34
  -2   3 -10    0.21    0.26
   2   3  10    0.28    0.25
  -2  -3  10   -0.16    0.22
   2  -3 -10   -0.03    0.27
  -2  -3 -11    0.04    0.25
   2   3 -11    0.90    0.36
  -2  -3 -11    0.03    0.27
  -2   3  11   -0.30    0.22
   2  -3  11   -0.16    0.24
  -2   3 -11    0.11    0.28
  -2  -3  11    0.04    0.26
   2  -3 -11    0.00    0.27
   2   3  11   -0.22    0.23
  -2   3 -11    0.19    0.34
   3   3   0  168.92    4.81
   3  -3   0  165.32    5.15
   3   3   0  167.99    4.76
  -3  -3   0  170.42    4.73
  -3  -3   0  168.58    4.70
  -3  -3   0  167.01    5.29
   3   3  -1   45.31    1.43
  -3  -3  -1   45.22    1.38
  -3  -3  -1   43.83    1.51
   3   3  -1   45.37    1.42
  -3  -3   1   46.97    1.51
   3   3   1   46.51    1.44
   3   3   1   46.99    1.60
   3  -3  -1   43.23    1.56
   3   3   1   46.66    1.46
  -3  -3   1   45.41    1.41
   3   3  -2  327.18    9.40
  -3  -3  -2  328.37   10.13
   3  -3   2  330.10    9.36
  -3  -3  -2  329.44    9.24
  -3  -3  -2  335.48    9.25
   3  -3   2  337.45    9.34
  -3  -3  -2  320.43   10.34
   3   3  -2  335.94    9.28
   3  -3   2  336.46    9.21
  -3  -3   2  318.07   10.33
   3  -3  -2  332.94    9.34
   3   3   2  330.58   10.14
  -3  -3   2  331.31    9.27
   3   3   2  332.39    9.33
  -3  -3   2  342.01    9.23
   3   3   2  332.22    9.45
   3  -3  -2  332.51    9.21
   3  -3  -2  329.77   10.18
  -3  -3  -3   13.39    0.65
   3   3  -3   13.62    0.60
  -3   3   3   12.62    0.50
   3  -3   3   12.20    0.54
   3  -3   3   12.98    0.57
  -3  -3  -3   12.30    0.61
   3   3  -3   14.64    0.62
  -3  -3  -3   12.92    0.60
  -3  -3  -3   13.77    0.59
  -3   3   3   12.93    0.50
   3  -3   3   12.51    0.56
   3  -3   3   13.22    0.63
   3   3  -3   13.40    0.61
  -3  -3   3   13.14    0.62
   3  -3  -3   13.90    0.72
  -3   3  -3   13.88    0.49
   3   3   3   12.62    0.63
   3  -3  -3   13.39    0.64
   3  -3  -3   13.14    0.55
  -3  -3   3   12.82    0.59
  -3   3  -3   13.83    0.53
   3   3   3   12.81    0.62
  -3  -3   3   12.98    0.57
   3   3   3   12.82    0.63
   3  -3  -3   13.70    0.59
  -3   3  -3   13.27    0.50
   3   3   3   12.54    0.67
  -3  -3  -4  171.31    5.18
  -3   3   4  181.09    5.13
  -3   3   4  181.47    5.11
   3   3  -4  176.38    5.30
   3  -3   4  178.83    5.20
   3   3  -4  172.24    5.28
  -3  -3  -4  181.10    5.70
   3  -3   4  174.68    5.26
  -3   3   4  179.91    5.13
   3   3  -4  177.31    5.24
  -3  -3  -4  176.77    5.78
   3  -3   4  183.07    5.26
   3   3   4  182.28    5.34
   3  -3  -4  180.13    5.21
  -3  -3   4  174.25    5.77
   3  -3  -4  175.61    5.83
  -3  -3   4  177.32    5.21
   3   3   4  180.80    5.90
   3  -3  -4  180.39    5.25
  -3   3  -4  182.47    5.56
  -3   3  -4  179.83    5.09
   3   3   4  171.16    5.65
  -3   3  -4  178.92    5.11
  -3   3  -4  176.88    4.81
   3   3   4  174.50    5.27
   3  -3  -4  173.49    5.79
  -3   3   5   15.53    0.71
   3  -3   5   14.56    0.75
  -3  -3  -5   15.73    0.82
   3   3  -5   16.94    0.81
   3  -3   5   14.69    0.77
  -3  -3  -5   15.48    0.77
   3   3  -5   17.13    0.83
   3  -3   5   14.93    0.76
  -3  -3  -5   16.74    0.87
   3   3  -5   16.85    0.82
  -3  -3   5   13.91    0.74
  -3   3  -5   15.07    0.75
   3  -3  -5   17.17    0.91
   3  -3  -5   16.03    0.79
   3   3   5   13.05    0.78
   3  -3  -5   16.69    0.78
  -3  -3   5   15.53    0.82
   3  -3  -5   16.10    0.78
  -3   3  -5   16.32    0.71
   3   3   5   15.97    0.83
  -3   3  -5   16.14    0.77
   3   3   5   15.43    0.91
   3   3   5   15.40    0.82
   3   3  -6   91.87    3.06
  -3  -3  -6   96.94    3.31
  -3  -3  -6   91.57    2.99
   3  -3   6   93.05    3.05
   3  -3   6   92.19    3.05
  -3  -3  -6   91.25    2.70
  -3   3   6   90.90    2.92
  -3  -3  -6   89.65    2.69
   3   3   6   85.57    3.06
  -3  -3   6   84.51    2.97
  -3   3  -6   92.40    2.82
  -3   3  -6   90.01    2.65
  -3   3  -6   92.92    2.91
   3   3   6   89.20    3.25
  -3   3  -6   96.22    3.19
   3  -3  -6   95.40    3.07
   3  -3  -6   90.74    3.04
   3   3  -7    5.33    0.48
   3  -3   7    4.20    0.50
  -3  -3  -7    4.40    0.47
  -3   3   7    3.89    0.42
   3  -3   7    5.07    0.46
  -3  -3  -7    4.04    0.43
  -3  -3  -7    4.45    0.41
  -3  -3  -7    4.45    0.48
  -3   3   7    4.40    0.38
   3   3  -7    4.21    0.50
  -3  -3   7    4.64    0.49
  -3   3  -7    5.38    0.48
   3  -3  -7    4.18    0.42
  -3   3  -7    4.84    0.52
  -3   3  -7    4.33    0.43
   3  -3  -7    5.13    0.55
   3   3   7    4.44    0.45
  -3  -3   7    3.70    0.37
  -3   3  -7    4.55    0.39
   3   3   7    4.49    0.53
  -3  -3  -8   27.91    1.13
   3   3  -8   24.77    1.34
   3  -3   8   25.64    1.15
  -3  -3  -8   26.17    1.18
  -3  -3  -8   28.50    1.24
  -3   3   8   26.47    1.04
   3   3  -8   28.29    1.21
  -3   3   8   27.75    1.27
  -3  -3  -8   26.64    1.30
   3  -3   8   28.40    1.41
  -3   3  -8   25.35    1.25
  -3   3  -8   26.19    1.24
  -3  -3   8   27.15    1.09
  -3   3  -8   29.17    1.20
   3  -3  -8   27.33    1.39
  -3  -3   8   27.05    1.32
  -3   3  -8   27.83    1.06
   3  -3  -8   27.41    1.18
   3   3   8   25.50    1.17
   3   3   8   26.02    1.39
   3  -3   9    4.79    0.64
  -3  -3  -9    5.64    0.60
   3   3  -9    4.67    0.63
   3  -3   9    4.07    0.53
  -3  -3  -9    5.64    0.52
   3   3  -9    4.52    0.54
  -3  -3  -9    5.47    0.58
  -3   3   9    5.25    0.57
  -3  -3  -9    4.94    0.59
  -3   3   9    4.77    0.46
   3  -3  -9    5.04    0.66
  -3   3  -9    5.19    0.56
  -3  -3   9    4.70    0.59
  -3   3  -9    4.92    0.55
  -3   3  -9    5.32    0.62
   3  -3  -9    5.07    0.56
  -3   3  -9    5.22    0.48
   3   3   9    4.51    0.65
   3   3   9    5.11    0.58
  -3  -3   9    5.92    0.51
  -3  -3 -10   17.27    1.06
  -3   3  10   19.26    1.14
   3  -3  10   17.60    1.24
   3  -3  10   19.42    1.10
  -3   3  10   19.23    0.93
   3   3 -10   20.27    1.31
  -3  -3 -10   18.40    0.98
   3   3 -10   19.41    1.10
  -3  -3 -10   17.90    1.16
  -3   3 -10   19.42    1.13
  -3   3 -10   17.48    1.01
  -3   3 -10   15.97    1.09
   3   3  10   21.05    1.36
  -3  -3  10   19.82    0.98
   3  -3 -10   19.16    1.08
  -3   3 -10   19.35    0.93
   3   3  10   15.81    1.03
  -3  -3  10   16.85    1.14
   3  -3 -10   18.65    1.28
   3  -3  11    1.20    0.42
   3   3 -11    0.81    0.39
  -3  -3 -11    0.74    0.33
  -3  -3 -11    0.72    0.35
   3   3  11    1.40    0.43
  -3   3 -11    0.94    0.44
  -3  -3  11    0.67    0.32
   3  -3 -11    1.01    0.40
  -3   3 -11    1.35    0.41
   4  -3   0    4.11    0.24
   4   3   0    4.07    0.24
  -4  -3   0    4.01    0.16
   4   3   0    3.82    0.26
  -4  -3  -1    7.39    0.29
   4   3  -1    7.79    0.36
   4   3  -1    7.78    0.38
  -4  -3  -1    7.61    0.29
   4  -3  -1    7.01    0.41
  -4  -3   1    7.34    0.29
   4   3   1    7.23    0.43
  -4  -3   1    7.48    0.30
  -4  -3   1    7.25    0.30
   4   3   1    7.28    0.36
   4   3   1    6.73    0.38
   4   3  -2    0.31    0.12
   4  -3   2    0.01    0.06
  -4   3   2    0.03    0.11
   4  -3   2   -0.08    0.06
   4   3  -2    0.20    0.10
  -4  -3  -2    0.19    0.08
  -4  -3  -2    0.10    0.07
   4  -3   2    0.67    0.09
   4   3   2    0.01    0.10
   4   3   2    0.00    0.09
  -4  -3   2    0.16    0.06
   4  -3  -2    0.15    0.09
   4  -3  -2    0.64    0.12
  -4  -3   2    0.18    0.08
  -4  -3   2    0.09    0.08
   4   3   2    0.15    0.12
   4  -3  -2    0.25    0.14
   4   3  -3    5.63    0.38
   4  -3   3    4.97    0.32
   4   3  -3    4.51    0.34
   4  -3   3    5.01    0.30
  -4  -3  -3    5.17    0.37
   4   3  -3    5.15    0.36
   4  -3   3    5.26    0.34
  -4  -3  -3    4.64    0.30
  -4  -3  -3    4.64    0.31
   4   3   3    4.95    0.36
  -4  -3   3    5.14    0.31
   4   3   3    4.92    0.37
  -4  -3   3    4.90    0.30
   4   3   3    5.42    0.40
   4  -3  -3    4.78    0.43
   4  -3  -3    4.54    0.31
  -4   3  -3    5.62    0.40
  -4  -3   3    4.47    0.32
   4  -3  -3    4.87    0.36
   4  -3  -3    4.72    0.30
  -4   3   4    6.80    0.33
   4  -3   4    7.63    0.47
  -4   3   4    7.09    0.34
  -4  -3  -4    7.30    0.42
   4  -3   4    7.08    0.45
   4  -3   4    7.54    0.44
  -4  -3  -4    6.32    0.47
   4   3  -4    7.39    0.49
   4   3  -4    7.12    0.47
   4   3  -4    6.20    0.45
   4  -3  -4    7.50    0.46
  -4  -3   4    7.27    0.43
   4   3   4    7.77    0.49
  -4   3  -4    6.81    0.37
   4   3   4    7.76    0.53
  -4   3  -4    7.21    0.32
  -4   3  -4    6.93    0.33
  -4  -3   4    6.65    0.43
  -4   3  -4    7.40    0.49
   4  -3  -4    6.86    0.50
   4  -3  -4    6.80    0.43
   4   3   4    8.01    0.52
   4  -3  -4    7.07    0.58
  -4  -3  -5   10.55    0.56
  -4  -3  -5   11.75    0.61
   4  -3   5   10.88    0.64
  -4  -3  -5   11.46    0.62
  -4  -3  -5   11.39    0.68
   4   3  -5    9.80    0.62
  -4   3   5   11.45    0.54
   4  -3   5   10.85    0.64
   4   3  -5   10.93    0.67
   4  -3   5   10.52    0.61
   4   3  -5    9.93    0.63
   4  -3  -5   10.84    0.62
   4  -3  -5   11.71    0.67
   4   3   5   10.57    0.64
   4   3   5   10.15    0.66
  -4   3  -5   10.94    0.65
  -4  -3   5   10.27    0.60
  -4   3  -5   10.11    0.58
  -4   3  -5   11.30    0.52
   4  -3  -5   10.96    0.64
  -4   3  -5   10.72    0.56
   4   3   5   11.80    0.71
  -4  -3   5   10.72    0.62
  -4  -3  -6    1.69    0.28
   4  -3   6    2.04    0.34
   4   3  -6    1.04    0.29
  -4  -3  -6    1.20    0.28
  -4  -3  -6    1.09    0.24
   4  -3   6    1.95    0.33
  -4   3   6    1.33    0.23
  -4   3  -6    1.69    0.33
  -4   3  -6    1.17    0.27
   4  -3  -6    1.30    0.29
  -4  -3   6    1.60    0.28
   4   3   6    1.24    0.29
   4  -3  -6    1.26    0.30
  -4   3  -6    1.41    0.22
   4   3   6    1.82    0.35
   4  -3   7    0.58    0.25
   4   3  -7    0.54    0.24
  -4   3   7    0.54    0.21
  -4  -3  -7    0.24    0.21
   4   3  -7    0.35    0.22
  -4  -3  -7    0.47    0.21
  -4  -3  -7    0.01    0.17
  -4  -3  -7    0.61    0.24
   4  -3   7    0.47    0.24
  -4  -3   7    0.28    0.19
   4  -3  -7    0.56    0.24
  -4   3  -7    0.56    0.25
   4   3   7    0.65    0.28
  -4  -3   7    0.85    0.22
   4  -3  -7    0.29    0.22
  -4   3  -7    0.68    0.25
   4   3   7    0.32    0.24
  -4   3  -7    0.59    0.20
  -4   3   8    1.30    0.30
   4   3  -8    1.44    0.35
   4  -3   8    2.04    0.37
  -4  -3  -8    1.74    0.35
  -4  -3  -8    1.64    0.30
  -4  -3  -8    1.68    0.38
   4  -3   8    2.12    0.45
   4   3  -8    1.32    0.39
  -4   3  -8    2.24    0.34
  -4   3  -8    1.50    0.35
  -4  -3   8    1.29    0.33
   4   3   8    2.28    0.47
  -4   3  -8    1.66    0.39
   4   3   8    1.32    0.33
  -4  -3   8    1.80    0.30
   4  -3  -8    1.91    0.44
   4  -3  -8    1.86    0.36
   4  -3   9    1.31    0.41
   4   3  -9    0.41    0.27
  -4  -3  -9    1.25    0.37
   4   3  -9    1.07    0.40
  -4   3   9    1.23    0.34
   4  -3   9    1.23    0.36
  -4  -3  -9    0.75    0.27
  -4  -3  -9    0.38    0.27
  -4   3  -9    0.92    0.32
  -4  -3   9    1.25    0.29
  -4   3  -9    1.31    0.33
   4  -3  -9    1.26    0.34
   4  -3  -9    0.34    0.32
  -4  -3   9    1.42    0.37
  -4   3  -9    0.61    0.32
   4   3   9    1.40    0.44
   4   3   9    1.72    0.41
   4  -3  10    0.52    0.33
  -4   3  10    0.55    0.30
   4   3 -10    0.18    0.34
  -4  -3 -10    0.58    0.28
  -4  -3 -10    0.96    0.37
   4   3 -10    0.64    0.33
  -4  -3 -10    1.36    0.40
  -4  -3  10    0.44    0.27
  -4   3 -10    0.72    0.32
  -4   3 -10    0.84    0.36
   4  -3 -10    0.55    0.38
   4   3  10    0.33    0.36
  -4  -3  10    0.53    0.32
   4  -3 -10    0.31    0.31
   4   3  10    0.35    0.33
  -4   3 -10    0.54    0.29
   4  -3  11   -0.11    0.27
  -4  -3 -11    0.20    0.29
   4   3 -11   -0.03    0.26
   4  -3 -11   -0.10    0.28
   4   3  11   -0.06    0.30
  -4   3 -11    0.12    0.34
  -4   3 -11   -0.12    0.27
   5   3   0  152.42    4.47
  -5   3   0  153.06    4.26
   5   3   0  156.27    4.45
   5  -3   0  154.59    4.78
   5   3  -1   30.99    1.09
  -5   3   1   31.16    1.18
   5   3  -1   32.83    1.08
   5  -3  -1   32.91    1.22
   5   3   1   31.08    1.23
   5   3   1   30.84    1.09
   5   3   1   31.48    1.12
  -5   3  -1   31.46    1.18
   5  -3   2   93.88    2.74
   5   3  -2   93.57    2.88
  -5   3   2   94.90    2.83
   5   3  -2   96.39    2.88
   5  -3   2   92.81    2.78
   5  -3   2   96.32    2.77
  -5   3  -2   92.06    2.77
   5  -3  -2   95.22    3.21
   5   3   2   95.59    2.94
   5  -3  -2   96.06    3.07
   5   3   2   92.73    3.13
   5   3   2   97.70    2.94
   5  -3  -2   93.85    2.76
   5  -3   3   40.29    1.37
   5   3  -3   41.26    1.45
   5   3  -3   44.54    1.45
   5   3  -3   40.36    1.45
   5  -3   3   40.11    1.38
  -5  -3  -3   40.05    1.25
  -5  -3  -3   40.39    1.25
   5  -3   3   39.31    1.33
   5  -3  -3   40.78    1.34
   5   3   3   40.20    1.49
  -5  -3   3   38.90    1.25
   5  -3  -3   41.58    1.67
   5  -3  -3   40.29    1.52
  -5  -3   3   39.91    1.29
  -5   3  -3   39.32    1.42
   5  -3  -3   40.74    1.37
   5   3   3   40.30    1.48
   5   3   3   38.93    1.49
   5  -3   4   48.52    1.71
   5  -3   4   49.24    1.74
  -5  -3  -4   50.39    1.67
   5   3  -4   49.51    1.78
   5  -3   4   50.70    1.76
   5   3  -4   51.75    1.81
   5   3  -4   52.94    1.82
  -5  -3  -4   52.29    1.87
  -5  -3  -4   51.04    1.63
   5  -3  -4   51.94    1.76
  -5  -3   4   48.80    1.66
   5   3   4   49.76    1.84
   5   3   4   51.50    1.87
  -5   3  -4   52.27    1.76
   5  -3  -4   53.21    1.96
  -5   3  -4   50.44    1.66
   5  -3  -4   53.06    1.74
   5   3   4   49.04    1.83
  -5  -3  -5   17.60    0.79
  -5  -3  -5   17.63    0.84
   5   3  -5   17.53    0.90
   5   3  -5   16.87    0.87
  -5  -3  -5   17.34    0.75
   5  -3   5   15.62    0.83
   5  -3   5   16.02    0.84
  -5  -3  -5   17.29    0.78
   5  -3  -5   17.20    0.85
  -5   3  -5   17.45    0.88
   5  -3  -5   16.73    0.86
  -5  -3   5   16.01    0.77
   5   3   5   16.39    0.90
   5   3   5   16.97    0.93
   5   3   5   16.83    0.84
  -5   3  -5   17.58    0.84
   5  -3  -5   17.50    0.84
  -5  -3  -6   49.95    1.69
  -5  -3  -6   52.66    1.80
  -5   3   6   52.74    1.66
  -5  -3  -6   50.18    1.80
   5  -3   6   52.37    1.96
   5   3  -6   53.62    2.01
   5   3  -6   49.92    1.72
   5   3   6   50.92    1.72
  -5   3  -6   50.05    1.66
  -5   3  -6   52.69    1.80
  -5  -3   6   51.83    1.85
  -5   3  -6   49.73    1.86
   5  -3  -6   51.94    1.94
   5   3   6   51.86    2.05
  -5   3  -6   51.34    1.62
   5  -3   7    6.81    0.55
  -5   3   7    6.98    0.46
   5   3  -7    6.99    0.58
   5   3  -7    6.21    0.64
  -5  -3  -7    7.19    0.63
  -5  -3  -7    7.00    0.52
  -5  -3   7    6.30    0.53
  -5   3  -7    8.48    0.69
   5   3   7    7.66    0.61
   5   3   7    7.53    0.71
  -5   3  -7    8.16    0.64
   5  -3  -7    6.99    0.56
  -5   3  -7    6.32    0.43
   5  -3   8   26.31    1.19
  -5  -3  -8   25.59    1.24
   5   3  -8   25.43    1.39
  -5   3   8   23.82    1.08
  -5  -3  -8   27.23    1.20
   5   3  -8   25.33    1.19
   5  -3  -8   23.73    1.14
   5   3   8   24.84    1.42
  -5  -3   8   25.49    1.22
   5   3   8   23.59    1.18
  -5   3  -8   26.59    1.30
  -5   3  -8   25.50    1.05
  -5   3  -8   26.02    1.22
   5   3  -9    3.73    0.63
  -5   3   9    2.75    0.38
  -5  -3  -9    3.34    0.46
   5  -3   9    3.49    0.50
  -5  -3  -9    3.87    0.57
   5   3  -9    3.60    0.52
  -5  -3   9    3.63    0.50
   5   3   9    2.74    0.59
  -5   3  -9    3.31    0.55
  -5   3  -9    3.73    0.55
   5  -3  -9    3.63    0.51
   5   3   9    3.82    0.55
  -5   3  -9    3.12    0.39
  -5  -3 -10   14.07    1.01
   5  -3  10   14.61    0.99
   5   3 -10   14.17    0.97
   5   3  10   13.80    0.97
  -5   3 -10   13.65    0.95
  -5   3 -10   12.48    1.01
   5  -3 -10   16.63    1.05
   5  -3  11    2.48    0.55
  -5  -3 -11    1.54    0.47
   5   3 -11    1.67    0.47
   5  -3 -11    1.17    0.43
  -5   3 -11    1.63    0.51
  -5   3 -11    1.30    0.42
   5   3  11    1.11    0.44
  -6  -3   0    4.10    0.37
  -6   3   0    5.09    0.46
   6   3   0    4.61    0.34
   6   3   0    4.59    0.31
   6  -3   0    4.55    0.30
  -6  -3  -1    1.61    0.24
  -6   3   1    1.00    0.25
   6   3  -1    1.19    0.18
   6   3  -1    1.09    0.19
   6   3   1    2.12    0.26
   6   3   1    1.77    0.21
   6   3   1    1.69    0.23
  -6   3  -1    0.95    0.24
   6  -3  -1    1.19    0.21
   6   3  -2    0.64    0.17
  -6  -3  -2    0.77    0.20
   6  -3   2    0.71    0.10
   6  -3   2    0.57    0.11
  -6  -3  -2    0.36    0.18
   6   3  -2    0.60    0.16
   6   3   2    0.66    0.17
   6  -3  -2    0.57    0.21
  -6   3  -2    0.43    0.18
   6   3   2    0.47    0.18
  -6   3  -2    0.64    0.21
   6   3   2    0.85    0.19
  -6  -3  -3    5.36    0.40
   6  -3   3    5.25    0.37
  -6  -3  -3    5.03    0.44
   6  -3   3    5.48    0.34
   6   3  -3    5.37    0.40
   6   3  -3    5.06    0.41
   6   3  -3    5.25    0.42
  -6  -3  -3    5.32    0.45
  -6   3  -3    5.55    0.49
   6  -3  -3    5.66    0.35
   6   3   3    5.50    0.44
  -6   3  -3    4.81    0.43
   6  -3  -3    5.49    0.42
   6   3   3    6.05    0.40
   6   3   3    5.47    0.47
  -6   3  -3    4.93    0.44
   6  -3  -3    5.33    0.51
   6   3  -4    0.65    0.20
  -6  -3  -4    0.83    0.23
  -6  -3  -4    0.09    0.16
   6   3  -4    0.55    0.20
   6  -3   4    0.63    0.18
   6   3  -4    0.48    0.21
  -6  -3  -4    0.41    0.20
   6  -3   4    0.35    0.17
  -6   3  -4    0.35    0.19
   6  -3  -4    0.53    0.16
   6   3   4    0.54    0.21
  -6   3  -4    0.59    0.22
  -6   3  -4    0.41    0.22
   6  -3  -4    0.36    0.17
  -6  -3  -5    2.28    0.37
   6  -3   5    2.13    0.33
  -6  -3  -5    2.35    0.35
  -6  -3  -5    2.30    0.20
   6   3  -5    2.19    0.34
  -6   3  -5    1.52    0.30
   6  -3  -5    2.30    0.32
  -6  -3   5    2.00    0.21
   6   3   5    2.36    0.37
  -6   3  -5    2.44    0.39
  -6   3  -5    2.22    0.36
   6  -3  -5    1.80    0.30
  -6  -3  -6    1.02    0.29
  -6  -3  -6    1.42    0.34
  -6  -3  -6    1.06    0.19
   6  -3   6    1.08    0.30
   6   3  -6    1.49    0.31
  -6  -3   6    1.27    0.23
  -6   3  -6    0.78    0.29
   6   3   6    1.07    0.31
  -6   3  -6    0.95    0.27
  -6   3  -6    1.10    0.31
   6  -3  -6    1.05    0.29
   6   3  -7    0.57    0.27
  -6  -3  -7    0.48    0.18
  -6  -3  -7    0.75    0.30
  -6  -3  -7    0.47    0.25
   6   3   7    0.46    0.28
  -6   3  -7    0.18    0.26
  -6  -3   7    0.51    0.21
  -6   3  -7    0.91    0.31
   6   3  -8    0.08    0.27
  -6  -3  -8    0.36    0.19
  -6  -3  -8    0.31    0.26
   6  -3   8    0.30    0.28
   6   3   8   -0.03    0.25
   6  -3  -8    0.21    0.27
  -6  -3   8    0.12    0.19
  -6   3  -8    0.05    0.22
  -6   3  -8    0.17    0.27
   6  -3   9    0.26    0.29
   6   3  -9    0.41    0.30
  -6  -3  -9    0.41    0.29
   6   3   9    0.81    0.36
  -6   3  -9    0.22    0.26
  -6   3  -9    0.65    0.35
   6  -3  -9    0.30    0.30
  -6  -3 -10   -0.18    0.26
   6  -3  10    0.28    0.33
   6   3 -10    0.15    0.30
   6   3  10    0.21    0.33
  -6   3 -10   -0.06    0.34
   6  -3 -10    0.44    0.33
  -6   3 -10    0.04    0.28
  -7   3   0    8.83    0.61
  -7  -3   0    7.60    0.54
  -7   3   0    8.95    0.57
   7   3   0    8.12    0.45
  -7   3   0    8.61    0.57
  -7   3   1   61.12    2.12
  -7  -3  -1   62.65    1.98
  -7  -3  -1   63.90    1.94
  -7  -3  -1   61.36    1.98
  -7   3   1   62.59    1.99
  -7   3   1   62.44    1.96
   7   3  -1   63.25    2.02
   7   3   1   61.07    2.02
  -7   3  -1   62.08    2.00
  -7  -3   1   61.97    1.95
   7   3   1   60.96    2.23
  -7   3  -1   61.43    1.97
  -7   3  -1   61.13    2.10
   7  -3  -1   63.81    2.21
  -7  -3  -2    8.83    0.55
   7  -3   2   10.49    0.42
  -7   3   2   10.16    0.60
  -7  -3  -2    9.88    0.62
   7  -3   2    9.62    0.44
  -7   3   2    9.30    0.60
   7   3  -2    9.02    0.53
  -7  -3  -2   10.04    0.61
  -7   3  -2    9.49    0.62
  -7   3  -2    9.34    0.64
   7   3   2   10.33    0.57
  -7   3  -2   10.05    0.62
  -7  -3   2    9.05    0.56
   7  -3  -2   10.37    0.67
   7   3  -3   32.64    1.28
  -7  -3  -3   29.90    1.24
  -7  -3  -3   31.82    1.22
  -7  -3  -3   35.21    1.31
  -7   3   3   32.99    1.22
   7  -3   3   34.73    1.23
   7   3   3   33.48    1.35
   7  -3  -3   33.13    1.18
   7  -3  -3   32.43    1.17
  -7   3  -3   31.78    1.26
  -7   3  -3   34.91    1.31
  -7  -3   3   33.28    1.20
  -7   3  -3   31.86    1.35
  -7  -3  -4    4.96    0.50
  -7  -3  -4    4.25    0.47
  -7   3   4    4.80    0.45
   7   3  -4    4.22    0.42
   7   3  -4    4.67    0.46
   7  -3   4    4.49    0.41
  -7   3  -4    5.46    0.50
   7  -3  -4    4.31    0.38
  -7   3  -4    4.36    0.50
  -7   3  -4    5.29    0.51
   7  -3  -4    5.39    0.42
   7   3   4    4.69    0.49
   7  -3   5   39.04    1.58
  -7  -3  -5   41.87    1.54
  -7  -3  -5   36.74    1.52
   7   3  -5   39.45    1.61
  -7   3  -5   39.03    1.54
   7   3   5   39.02    1.68
   7  -3  -5   39.71    1.55
  -7   3  -5   38.85    1.57
   7  -3  -5   41.72    1.57
  -7   3  -5   40.09    1.51
  -7  -3  -6    3.92    0.52
  -7  -3  -6    3.03    0.43
   7  -3   6    3.01    0.44
   7  -3  -6    3.37    0.45
  -7   3  -6    3.60    0.46
  -7   3  -6    2.60    0.45
  -7   3  -6    3.83    0.51
  -7  -3  -7   22.40    1.09
  -7  -3  -7   22.70    1.20
   7   3  -7   22.70    1.12
  -7   3  -7   23.00    1.21
  -7   3  -7   21.40    1.15
  -7   3  -7   24.06    1.11
   7   3  -8    1.34    0.40
  -7  -3  -8    2.07    0.47
  -7   3  -8    1.90    0.44
  -7   3  -8    1.27    0.41
   7   3   8    1.72    0.42
   7   3  -9   14.25    0.97
  -7  -3  -9   12.62    1.00
   7  -3   9   13.80    0.95
   7  -3  -9   14.42    0.95
   7   3   9   12.94    0.94
  -7   3  -9   14.03    1.01
  -7   3  -9   12.05    0.98
   7   3 -10    1.37    0.43
   7  -3  10    1.44    0.49
  -7  -3 -10    1.12    0.44
  -7   3 -10    1.67    0.48
   7  -3 -10    1.26    0.45
   7   3  10    1.96    0.49
  -8   3   0   -0.02    0.18
  -8   3   0   -0.06    0.16
  -8  -3   0   -0.01    0.16
   8   3   0    0.00    0.12
  -8  -3   0   -0.12    0.15
  -8   3   0    0.04    0.17
  -8  -3  -1    3.09    0.38
  -8   3   1    3.19    0.41
  -8  -3  -1    1.94    0.35
   8   3  -1    2.48    0.28
  -8  -3  -1    2.96    0.38
  -8   3   1    2.05    0.35
  -8   3   1    2.03    0.39
  -8   3  -1    2.09    0.36
  -8  -3   1    2.84    0.36
   8  -3  -1    2.38    0.17
  -8  -3   1    1.95    0.33
   8   3   1    2.41    0.28
  -8   3  -1    2.89    0.44
  -8   3  -1    2.29    0.37
   8  -3   2    1.11    0.18
  -8  -3  -2    0.99    0.28
  -8  -3  -2    1.76    0.35
  -8   3   2    0.84    0.27
  -8   3   2    1.48    0.32
  -8  -3  -2    1.52    0.29
   8   3  -2    1.18    0.22
  -8  -3   2    1.35    0.31
  -8   3  -2    1.51    0.34
  -8   3  -2    1.28    0.31
   8  -3  -2    1.20    0.17
  -8  -3   2    0.59    0.26
  -8   3  -2    1.48    0.34
   8   3   2    0.84    0.23
   8  -3   3    0.31    0.16
  -8  -3  -3    0.09    0.16
  -8   3   3    0.52    0.22
  -8  -3  -3    0.73    0.25
   8   3  -3    0.42    0.18
  -8   3  -3    0.55    0.26
   8   3   3    0.34    0.20
   8  -3  -3    0.38    0.16
  -8   3  -3    0.43    0.24
   8  -3  -3    0.35    0.15
  -8   3  -3    0.45    0.24
  -8  -3   3    0.09    0.19
  -8  -3  -4    0.47    0.27
  -8  -3  -4    0.77    0.28
   8  -3   4    0.50    0.21
   8   3  -4    0.56    0.24
  -8   3   4    0.42    0.26
   8   3   4    0.54    0.26
  -8   3  -4    0.62    0.29
   8  -3  -4    0.43    0.21
  -8   3  -4    0.66    0.28
  -8   3  -4    0.46    0.26
   8  -3  -4    0.54    0.21
   8   3  -5    0.27    0.22
  -8  -3  -5    0.42    0.25
  -8  -3  -5    0.14    0.22
   8  -3   5    0.11    0.19
   8   3   5    0.14    0.23
  -8   3  -5    0.43    0.26
  -8   3  -5    0.37    0.27
  -8   3  -5    0.13    0.21
   8  -3  -5    0.02    0.17
   8  -3   6    0.13    0.24
  -8  -3  -6    0.40    0.27
  -8  -3  -6    0.14    0.20
  -8   3  -6   -0.13    0.21
  -8   3  -6    0.03    0.22
  -8   3  -6    0.02    0.20
   8  -3  -6    0.10    0.24
  -8  -3  -7    0.39    0.30
  -8  -3  -7    0.35    0.30
  -8   3  -7    0.73    0.33
  -8   3  -7    0.40    0.29
  -8   3  -7    0.60    0.33
  -8  -3  -8   -0.19    0.22
  -8   3  -8    0.32    0.28
  -8  -3  -9    0.54    0.32
   8   3  -9    0.43    0.35
   8   3   9   -0.09    0.34
  -8   3  -9    0.31    0.31
  -9   3   0    7.87    0.64
  -9  -3   0    7.86    0.64
  -9   3   0    7.76    0.69
   9   3   0    7.14    0.50
  -9  -3   0    7.75    0.61
  -9   3   0    8.55    0.67
   9  -3   0    7.47    0.36
  -9  -3  -1   33.77    1.37
   9  -3   1   31.11    1.10
   9   3  -1   31.21    1.27
  -9   3   1   35.47    1.42
  -9  -3  -1   35.06    1.41
  -9   3   1   33.20    1.37
  -9  -3   1   34.75    1.35
   9   3   1   32.18    1.30
  -9   3  -1   32.88    1.40
  -9  -3   1   33.36    1.36
  -9   3  -1   32.62    1.39
   9  -3  -1   32.01    1.10
  -9   3  -1   34.06    1.48
   9   3  -2    3.78    0.39
  -9   3   2    4.96    0.52
  -9  -3  -2    4.19    0.50
  -9  -3  -2    4.62    0.48
  -9  -3  -2    4.49    0.52
   9  -3   2    5.08    0.37
  -9   3  -2    4.52    0.53
   9  -3  -2    4.20    0.33
  -9  -3   2    5.18    0.51
  -9   3  -2    5.01    0.55
  -9   3  -2    4.00    0.53
   9   3   2    5.09    0.46
  -9  -3  -3   21.93    1.11
  -9  -3  -3   21.81    1.09
   9   3  -3   22.38    1.06
  -9   3   3   23.59    1.08
   9  -3   3   23.29    1.00
   9   3  -3   21.77    1.07
  -9   3  -3   22.75    1.18
  -9  -3   3   23.58    1.07
   9  -3  -3   20.59    0.93
   9   3   3   22.98    1.13
  -9   3  -3   23.93    1.15
  -9   3  -3   21.36    1.12
   9  -3  -3   22.15    0.95
   9   3  -4    5.32    0.53
  -9  -3  -4    4.75    0.57
  -9  -3  -4    5.13    0.58
  -9   3   4    6.03    0.57
   9  -3   4    6.17    0.51
  -9   3  -4    5.70    0.60
   9   3   4    4.58    0.55
   9  -3  -4    5.44    0.47
   9  -3  -4    6.37    0.51
  -9   3  -4    5.02    0.59
  -9   3  -4    6.07    0.64
   9  -3   5   14.02    0.87
  -9  -3  -5   13.87    0.93
  -9  -3  -5   15.43    0.94
  -9   3  -5   13.59    0.89
  -9   3  -5   13.64    0.92
   9  -3  -5   14.92    0.86
  -9   3  -5   13.05    0.91
   9  -3   6    6.22    0.63
  -9  -3  -6    4.11    0.60
  -9  -3  -6    3.86    0.56
  -9   3  -6    3.02    0.53
  -9   3  -6    5.04    0.61
  -9   3  -6    4.35    0.59
  -9  -3  -7    8.67    0.77
  -9  -3  -7    8.19    0.82
  -9   3  -7    6.83    0.70
  -9   3  -7    7.26    0.76
  -9  -3  -8    2.38    0.51
  -9  -3  -8    2.48    0.56
  -9   3  -8    2.37    0.53
 -10   3   0    0.36    0.28
  10  -3   0    0.08    0.12
 -10  -3   0   -0.10    0.19
 -10   3   0   -0.10    0.19
 -10  -3   0   -0.05    0.23
 -10   3   0    0.01    0.24
  10   3   0    0.10    0.17
 -10  -3  -1    0.48    0.28
 -10   3   1    1.47    0.38
 -10   3   1    1.14    0.34
  10  -3   1    1.08    0.20
  10   3  -1    1.44    0.29
 -10  -3  -1    0.79    0.33
 -10   3  -1    1.07    0.36
 -10   3  -1    0.80    0.29
 -10   3  -1    1.17    0.35
 -10  -3   1    1.16    0.35
  10  -3  -1    1.00    0.19
  10   3   1    1.33    0.28
 -10  -3   1    1.09    0.36
 -10  -3  -2    0.15    0.25
  10   3  -2    0.39    0.22
  10  -3   2    0.23    0.17
 -10  -3  -2    0.29    0.27
 -10   3   2    0.09    0.23
 -10   3  -2    0.43    0.27
 -10   3  -2    0.10    0.24
 -10   3  -2    0.31    0.24
  10  -3  -2    0.26    0.16
  10   3   2    0.24    0.21
 -10  -3   2    0.41    0.27
  10   3  -3    0.49    0.26
 -10   3   3    0.50    0.32
 -10  -3  -3    0.25    0.24
 -10  -3  -3    0.36    0.27
  10  -3   3    0.48    0.22
 -10  -3   3    0.32    0.25
  10   3   3    0.08    0.23
 -10   3  -3    0.35    0.27
 -10   3  -3    0.01    0.23
  10  -3  -3    0.20    0.19
  10  -3  -3    0.41    0.21
 -10   3  -3    0.62    0.33
 -10  -3  -4    0.20    0.26
  10   3  -4   -0.11    0.22
  10  -3   4    0.52    0.25
 -10  -3  -4    0.22    0.26
 -10   3   4    0.15    0.26
  10   3   4    0.42    0.29
 -10   3  -4    0.30    0.31
 -10   3  -4    0.01    0.26
  10  -3  -4    0.05    0.20
  10  -3  -4    0.23    0.22
 -10   3  -4   -0.07    0.21
  10  -3   5    0.27    0.26
 -10  -3  -5    0.13    0.26
 -10  -3  -5    0.13    0.26
 -10   3  -5    0.74    0.33
 -10   3  -5   -0.11    0.21
  10  -3  -5    0.36    0.27
 -10   3  -5    0.63    0.33
 -10  -3  -6   -0.29    0.23
 -10  -3  -6   -0.01    0.24
 -10   3  -6   -0.06    0.22
 -10   3  -6    0.35    0.31
 -10  -3  -7    0.16    0.31
 -10  -3  -7    0.05    0.28
 -10   3  -7   -0.24    0.28
 -10   3  -7    0.30    0.32
  11   3   0   17.18    0.94
  11  -3   0   17.22    0.77
 -11   3   0   18.10    1.08
 -11  -3   0   17.36    1.04
  11   3  -1    0.59    0.26
 -11   3   1    0.56    0.33
 -11  -3  -1    0.67    0.32
 -11   3   1    0.50    0.31
  11  -3   1    0.26    0.17
 -11  -3  -1    0.04    0.25
 -11   3  -1    0.44    0.30
 -11   3  -1    0.46    0.33
 -11   3  -1    0.72    0.34
  11   3   1    0.64    0.26
 -11  -3   1    0.61    0.29
 -11  -3   1    0.40    0.30
  11  -3  -1    0.72    0.20
 -11  -3  -2   13.45    0.94
  11   3  -2   15.76    0.90
 -11  -3  -2   14.83    0.96
  11  -3   2   14.00    0.77
 -11   3  -2   13.18    0.94
  11  -3  -2   15.98    0.77
  11   3   2   13.95    0.90
 -11  -3  -3    0.37    0.31
  11   3  -3    0.45    0.27
  11  -3   3    0.59    0.25
 -11  -3  -3    0.56    0.31
 -11   3   3    0.95    0.38
  11  -3  -3    0.73    0.25
 -11   3  -3    0.68    0.36
  11   3   3    0.94    0.34
  11  -3  -3    0.58    0.24
 -11   3  -3    0.99    0.37
 -11  -3   3    0.29    0.28
 -11   3  -3    0.46    0.31
 -11  -3  -4    8.31    0.79
  11  -3   4    8.60    0.67
 -11   3   4    8.34    0.75
 -11   3  -4    7.27    0.78
  11  -3  -4    7.43    0.63
 -11   3  -4    6.52    0.74
 -11   3  -4    6.97    0.76
  11  -3   5    0.43    0.34
 -11  -3  -5    0.42    0.31
 -11  -3  -5    0.39    0.30
  11  -3  -5    0.64    0.34
 -11   3  -5    0.48    0.35
 -11   3  -5    0.43    0.30
 -11  -3  -6    6.26    0.77
 -11  -3  -6    6.32    0.75
 -11   3  -6    5.28    0.74
 -11   3  -6    5.54    0.71
 -12  -3   0    1.08    0.40
 -12   3   0    1.05    0.38
 -12   3   0    1.35    0.40
 -12  -3   0    3.08    0.55
  12   3   0    1.38    0.36
  12  -3   0    1.51    0.28
 -12   3   1    0.12    0.27
  12   3  -1    0.21    0.28
 -12  -3  -1    0.16    0.29
 -12  -3  -1    0.39    0.31
 -12   3  -1   -0.09    0.29
 -12   3  -1    0.15    0.30
  12   3   1    0.07    0.28
 -12  -3   1   -0.02    0.26
 -12   3   2    0.21    0.29
 -12  -3  -2    0.06    0.25
  12   3  -2    0.06    0.28
 -12  -3  -2    0.26    0.30
 -12   3  -2    0.17    0.27
 -12  -3   2    0.23    0.29
 -12   3  -2    0.04    0.30
  12  -3  -2    0.34    0.23
  12   3   2    0.13    0.28
 -12   3  -2    0.34    0.32
 -12   3   3    0.09    0.30
 -12  -3  -3   -0.09    0.28
 -12  -3  -3    0.07    0.27
  12   3   3    0.20    0.32
 -12   3  -3    0.06    0.29
 -12  -3   3    0.24    0.29
 -12   3  -3   -0.07    0.29
 -12   3  -3    0.12    0.28
 -12   3   4    0.31    0.34
 -12  -3  -4   -0.40    0.25
 -12  -3  -4    0.42    0.33
 -12   3  -4    0.13    0.32
 -12   3  -4    0.17    0.29
   0   4   0  492.88   13.79
   0  -4   0  485.38   13.67
   0   4   0  501.33   15.31
   0  -4   0  455.57   13.87
   0   4   0  535.14   13.77
   0  -4   0  480.45   14.94
   0  -4   0  501.77   13.64
   0   4   0  505.40   13.89
   0   4   1    0.15    0.06
   0  -4   1    0.05    0.06
   0   4  -1    0.01    0.05
   0   4  -1    0.10    0.06
   0   4   1   -0.03    0.06
   0   4   1    0.39    0.08
   0   4  -1    0.13    0.07
   0  -4  -1    0.13    0.07
   0  -4   1    0.06    0.06
   0   4  -1    0.01    0.05
   0   4   1    0.43    0.11
   0  -4   1    0.08    0.06
   0  -4  -1    0.06    0.07
   0   4   2  156.73    4.49
   0   4  -2  151.09    4.42
   0  -4  -2  151.08    4.88
   0  -4   2  157.29    4.49
   0  -4   2  155.23    4.43
   0   4   2  153.71    4.89
   0   4  -2  155.70    4.47
   0   4   2  159.31    4.44
   0  -4  -3    0.03    0.08
   0   4   3    0.07    0.07
   0   4  -3    0.09    0.08
   0   4   3    0.09    0.09
   0  -4  -3   -0.02    0.08
   0  -4   3    0.04    0.07
   0  -4   3    0.20    0.10
   0  -4  -3    0.08    0.08
   0  -4   3    0.01    0.08
   0   4   3    0.07    0.08
   0  -4  -3    0.59    0.15
   0   4  -3    0.01    0.07
   0  -4  -4   50.57    1.77
   0   4  -4   53.96    1.76
   0  -4   4   52.21    1.76
   0   4  -4   52.48    1.75
   0  -4   4   52.81    1.76
   0   4   4   53.13    1.76
   0   4   4   52.18    1.76
   0  -4   4   53.92    1.98
   0  -4   4   52.08    1.76
   0  -4  -4   53.20    1.77
   0  -4  -4   54.78    1.99
   0  -4  -4   53.35    1.99
   0   4   4   49.48    1.96
   0  -4  -5    0.11    0.13
   0  -4  -5   -0.08    0.11
   0   4   5   -0.07    0.12
   0  -4   5   -0.05    0.12
   0  -4  -5    0.12    0.16
   0  -4   5    0.23    0.16
   0  -4   5    0.08    0.12
   0   4  -5    0.09    0.14
   0   4  -5   -0.02    0.11
   0  -4   5   -0.08    0.10
   0   4   5    0.00    0.12
   0  -4  -5    0.10    0.14
   0   4  -6   79.68    2.69
   0  -4  -6   81.67    2.74
   0   4   6   79.36    3.01
   0   4  -6   84.00    2.98
   0  -4   6   80.26    2.71
   0   4   6   77.05    2.69
   0  -4  -6   82.00    3.05
   0   4  -7   -0.03    0.17
   0   4   7   -0.08    0.15
   0  -4  -7   -0.04    0.16
   0  -4   7    0.16    0.18
   0  -4   7    0.03    0.16
   0   4  -7    0.15    0.18
   0  -4  -7    0.09    0.17
   0  -4  -7    0.09    0.19
   0   4   7    0.06    0.17
   0  -4  -8   40.73    1.53
   0  -4   8   39.09    1.49
   0   4  -8   43.77    1.53
   0   4  -8   39.66    1.74
   0  -4  -8   41.25    1.81
   0   4   8   43.84    1.81
   0   4   8   40.71    1.51
   0  -4   8   41.86    1.79
   0  -4  -9   -0.10    0.20
   0  -4   9    0.03    0.21
   0   4  -9   -0.14    0.21
   0   4   9   -0.20    0.17
   0  -4  -9   -0.23    0.19
   0   4  -9   -0.06    0.22
   0  -4   9   -0.04    0.22
   0   4   9   -0.08    0.20
   0  -4 -10    9.97    0.79
   0  -4 -10    9.17    0.89
   0  -4 -10    9.43    0.75
   0   4 -10    9.77    0.72
   0  -4  10    9.35    0.74
   0   4 -10    8.32    0.82
   0  -4  10    8.24    0.84
   0   4  10    9.99    0.73
   0   4  10    8.77    0.84
   0   4 -11    0.15    0.27
   0  -4 -11   -0.16    0.26
   0  -4 -11    0.12    0.28
   0  -4  11   -0.15    0.25
   0   4  11   -0.50    0.23
   1  -4   0  457.68   14.01
  -1   4   0  476.13   13.02
  -1   4   0  458.60   14.01
   1  -4   0  456.82   13.25
   1  -4   0  445.60   13.21
   1   4   0  456.97   12.82
  -1   4   0  448.50   13.06
  -1  -4   0  484.85   12.80
   1   4   0  460.00   12.81
  -1  -4   0  457.67   13.00
   1   4   0  474.02   14.03
   1   4   0  467.20   13.01
   1  -4   0  485.71   12.86
   1  -4   0  450.12   12.89
   1  -4   1   77.51    2.19
   1   4  -1   72.74    2.25
   1  -4   1   77.97    2.22
  -1   4   1   76.39    2.46
  -1   4   1   79.83    2.18
   1  -4   1   79.87    2.22
  -1  -4  -1   75.80    2.26
  -1  -4  -1   73.15    2.26
  -1  -4  -1   72.78    2.27
   1   4  -1   69.45    2.22
  -1  -4   1   78.66    2.26
   1   4   1   75.95    2.27
   1   4   1   79.01    2.51
   1   4   1   77.52    2.29
  -1   4  -1   75.09    2.18
  -1  -4   1   77.67    2.26
   1  -4  -1   73.42    2.45
  -1  -4   1   82.13    2.25
   1  -4  -1   73.95    2.22
   1  -4  -1   72.56    2.21
   1   4  -2  211.89    6.32
   1   4  -2  209.78    6.32
   1   4  -2  222.60    6.25
   1  -4   2  223.82    6.30
  -1  -4  -2  211.06    7.01
   1  -4   2  220.87    6.30
   1  -4   2  227.92    6.22
  -1   4   2  220.58    6.86
  -1   4   2  235.23    6.24
  -1  -4  -2  219.59    6.27
  -1   4   2  221.24    6.20
  -1  -4  -2  220.03    6.86
  -1   4  -2  225.38    6.20
   1  -4  -2  218.85    6.24
  -1  -4   2  223.26    6.33
   1   4   2  230.87    6.37
  -1  -4   2  218.35    6.32
   1  -4  -2  220.35    6.30
  -1   4  -2  216.72    6.19
   1   4   2  222.91    6.86
   1   4   2  226.97    6.27
   1  -4  -2  214.57    6.85
   1  -4   3   58.88    1.84
  -1  -4  -3   58.56    1.87
   1   4  -3   57.40    1.85
  -1   4   3   55.57    2.05
   1  -4   3   59.84    1.84
   1   4  -3   57.01    1.84
  -1  -4  -3   58.41    2.08
   1  -4   3   59.23    1.84
  -1  -4  -3   59.63    2.05
  -1   4   3   57.31    1.81
   1   4  -3   57.10    1.85
   1   4   3   59.18    1.87
   1  -4  -3   59.51    1.86
   1  -4  -3   55.50    2.05
   1   4   3   56.49    2.04
  -1  -4   3   60.53    2.06
  -1   4  -3   57.09    1.80
  -1  -4   3   56.87    1.85
  -1  -4   3   55.71    1.84
   1  -4  -3   56.37    2.06
   1  -4  -3   58.57    1.84
   1   4   3   57.28    1.87
  -1   4   4   99.47    3.44
   1  -4   4  103.87    3.11
   1  -4   4  102.53    3.45
   1   4  -4   94.09    3.07
  -1  -4  -4  100.94    3.47
   1   4  -4  100.03    3.12
   1  -4   4  100.14    3.10
  -1   4   4   99.62    3.06
  -1  -4  -4  100.25    3.40
   1   4  -4   98.79    3.10
  -1  -4  -4  100.41    3.11
   1  -4   4  104.16    3.09
   1   4   4  100.43    3.41
   1  -4  -4  100.05    3.43
  -1  -4   4   97.38    3.08
   1  -4  -4   99.97    3.47
  -1   4  -4   99.69    3.32
   1  -4  -4   96.51    3.09
   1  -4  -4  101.33    3.10
  -1   4  -4  101.87    3.05
  -1  -4   4  106.70    3.47
  -1  -4   4  101.70    3.10
   1   4   4   98.97    3.11
   1   4   4  102.16    3.13
   1   4  -5   15.33    0.85
  -1   4   5   12.37    0.81
   1  -4   5   13.49    0.72
  -1  -4  -5   16.14    0.86
  -1  -4  -5   15.98    0.78
  -1  -4  -5   16.11    0.86
   1   4  -5   14.86    0.75
  -1  -4  -5   15.96    0.76
   1  -4   5   14.22    0.72
   1  -4   5   15.64    0.85
   1   4  -5   15.84    0.75
  -1   4   5   12.51    0.69
   1   4   5   13.26    0.74
  -1  -4   5   14.46    0.81
   1   4   5   12.57    0.79
   1  -4  -5   15.16    0.76
  -1   4  -5   15.77    0.79
  -1  -4   5   13.96    0.73
  -1   4  -5   16.14    0.74
   1  -4  -5   14.77    0.86
  -1  -4   5   12.90    0.71
   1  -4  -5   15.20    0.85
   1   4   5   13.44    0.72
   1   4  -6   44.75    1.72
   1  -4   6   45.73    1.93
   1  -4   6   43.21    1.72
  -1  -4  -6   46.37    1.76
  -1  -4  -6   45.02    1.93
  -1   4   6   44.69    1.69
  -1  -4   6   42.82    1.70
  -1   4  -6   47.35    1.71
   1   4   6   44.00    1.91
   1  -4  -6   48.30    1.77
   1  -4  -6   47.95    1.97
  -1   4  -6   47.61    1.87
   1   4   6   44.19    1.74
   1  -4   7    5.84    0.56
  -1   4   7    5.00    0.50
  -1  -4  -7    6.17    0.62
  -1  -4  -7    5.65    0.55
  -1   4   7    5.96    0.46
   1   4  -7    6.00    0.48
   1  -4   7    6.66    0.50
  -1  -4  -7    6.30    0.50
   1   4  -7    6.41    0.58
   1  -4  -7    5.97    0.57
  -1   4  -7    5.85    0.45
  -1  -4   7    5.42    0.45
  -1   4  -7    5.57    0.52
   1   4   7    5.05    0.46
   1  -4  -7    7.02    0.50
  -1  -4   7    4.76    0.52
   1   4   7    5.36    0.55
  -1  -4  -8   35.88    1.64
   1   4  -8   36.81    1.41
  -1   4   8   35.85    1.60
   1   4  -8   35.66    1.63
  -1  -4  -8   37.40    1.83
  -1  -4  -8   37.65    1.41
  -1   4   8   35.03    1.35
   1  -4   8   37.90    1.43
   1  -4   8   34.29    1.62
  -1   4  -8   37.17    1.60
   1  -4  -8   34.56    1.39
  -1  -4   8   38.02    1.66
   1   4   8   36.49    1.65
  -1   4  -8   37.69    1.36
   1  -4  -8   36.78    1.67
   1   4   8   37.24    1.42
  -1  -4   8   38.02    1.40
  -1   4  -8   37.91    1.35
   1   4  -9    4.81    0.61
  -1  -4  -9    4.84    0.52
  -1  -4  -9    4.46    0.53
  -1   4   9    4.77    0.57
  -1   4   9    3.73    0.45
   1  -4   9    4.43    0.50
   1   4  -9    4.00    0.48
   1  -4   9    4.48    0.61
  -1  -4  -9    3.62    0.56
  -1  -4   9    4.66    0.59
   1   4   9    4.20    0.59
  -1   4  -9    4.56    0.49
   1  -4  -9    4.05    0.60
  -1   4  -9    4.37    0.54
  -1  -4   9    4.79    0.51
   1   4   9    3.75    0.49
   1  -4  -9    3.98    0.49
   1  -4  10   10.34    0.76
   1  -4  10    8.25    0.87
   1   4 -10   11.06    0.79
  -1  -4 -10   10.92    0.83
  -1   4  10    9.68    0.86
  -1  -4 -10   10.53    0.93
  -1   4  10   10.97    0.75
  -1  -4 -10   11.88    0.79
   1   4 -10   10.85    0.90
   1   4  10    9.88    0.93
   1  -4 -10   10.27    0.95
  -1  -4  10   11.49    0.93
   1   4  10   10.86    0.78
  -1   4 -10   10.27    0.86
  -1  -4  10   11.55    0.79
   1  -4 -10   10.45    0.79
  -1   4 -10   10.17    0.72
   1   4 -11    2.17    0.45
   1  -4  11    2.01    0.46
  -1  -4 -11    2.12    0.47
  -1   4  11    1.52    0.39
  -1  -4 -11    2.37    0.48
  -1  -4  11    2.37    0.46
   1  -4 -11    1.82    0.45
   1  -4 -11    2.18    0.50
   1   4  11    2.05    0.47
  -1   4 -11    1.93    0.43
   2  -4   0   29.50    1.00
  -2  -4   0   29.37    0.94
  -2   4   0   28.52    0.98
  -2  -4   0   29.39    0.97
   2   4   0   28.07    0.94
   2   4   0   28.44    0.96
   2  -4   1  144.20    3.94
   2   4  -1  133.88    4.06
  -2   4   1  142.74    4.39
  -2  -4  -1  143.33    4.03
  -2  -4  -1  136.79    4.03
   2   4  -1  135.79    4.02
  -2  -4  -1  136.13    4.42
   2  -4  -1  139.04    3.96
  -2   4  -1  138.51    4.34
   2   4   1  139.87    4.09
   2  -4  -1  136.93    4.39
  -2  -4   1  149.89    4.02
   2   4   1  143.43    4.45
   2   4   1  144.04    4.06
  -2  -4   1  142.59    4.05
   2   4  -2   93.37    2.83
   2  -4   2   95.33    2.78
   2  -4   2  100.05    2.77
  -2  -4  -2   92.71    2.82
  -2  -4  -2   93.63    2.84
  -2  -4  -2   91.91    3.15
  -2   4   2   97.87    3.13
  -2   4   2  101.30    2.74
  -2  -4  -2   94.18    3.11
  -2   4   2   98.21    2.72
   2  -4   2   97.47    2.79
   2   4  -2   92.58    2.84
   2   4  -2   96.34    2.87
  -2   4  -2   92.20    2.71
   2   4   2   95.15    3.12
  -2   4  -2   94.65    2.71
  -2  -4   2   93.18    2.83
   2  -4  -2   97.24    2.79
   2   4   2   95.39    2.89
   2  -4  -2   92.13    2.78
   2   4   2   94.99    2.86
   2  -4  -2   92.33    3.11
  -2   4   3   34.04    1.36
   2  -4   3   35.22    1.17
  -2   4   3   36.34    1.16
  -2  -4  -3   33.26    1.32
  -2   4   3   32.92    1.11
   2  -4   3   34.26    1.16
   2   4  -3   32.54    1.20
   2   4  -3   33.00    1.19
   2  -4   3   35.18    1.16
   2   4  -3   32.52    1.19
  -2  -4  -3   32.82    1.19
  -2  -4  -3   33.70    1.32
   2  -4  -3   31.91    1.14
  -2  -4   3   33.03    1.19
  -2   4  -3   35.08    1.21
  -2  -4   3   36.09    1.32
   2   4   3   36.21    1.25
  -2   4  -3   34.32    1.11
   2  -4  -3   33.63    1.18
   2  -4  -3   33.55    1.31
   2  -4  -3   32.96    1.34
  -2   4  -3   32.64    1.11
   2   4   3   35.07    1.33
   2   4   3   34.91    1.23
   2  -4   4   33.73    1.20
  -2  -4  -4   32.32    1.34
   2  -4   4   34.01    1.22
  -2   4   4   34.57    1.19
  -2   4   4   32.69    1.40
   2  -4   4   33.96    1.35
  -2   4   4   35.13    1.20
   2   4  -4   31.80    1.21
  -2   4   4   32.26    1.15
   2  -4   4   33.11    1.20
   2   4  -4   31.92    1.22
  -2  -4  -4   32.23    1.35
  -2  -4  -4   31.58    1.21
  -2  -4   4   31.86    1.22
  -2  -4   4   31.73    1.33
  -2   4  -4   32.59    1.24
   2   4   4   30.82    1.32
   2  -4  -4   32.71    1.19
   2   4   4   34.25    1.26
   2  -4  -4   31.08    1.37
  -2   4  -4   33.74    1.17
   2  -4  -4   31.96    1.35
   2  -4  -4   32.64    1.21
  -2   4  -4   31.11    1.14
   2   4   4   31.17    1.24
   2  -4   5   40.76    1.53
   2  -4   5   42.74    1.53
  -2  -4  -5   41.41    1.55
   2   4  -5   41.73    1.56
  -2  -4  -5   42.21    1.71
   2   4  -5   42.55    1.57
   2  -4   5   42.76    1.73
  -2  -4  -5   43.77    1.72
   2  -4   5   40.51    1.53
  -2   4   5   38.71    1.47
   2   4  -5   41.25    1.54
   2  -4  -5   42.93    1.75
   2  -4  -5   43.10    1.54
  -2  -4   5   37.96    1.66
   2   4   5   42.74    1.76
  -2   4  -5   43.02    1.49
   2   4   5   40.50    1.58
   2  -4  -5   44.14    1.57
  -2  -4   5   39.01    1.52
  -2   4  -5   43.34    1.62
   2   4   5   40.61    1.69
   2  -4  -5   44.50    1.79
   2   4   5   40.27    1.57
  -2  -4  -6   11.40    0.74
  -2   4   6   10.93    0.64
   2  -4   6    9.54    0.65
  -2  -4  -6   11.34    0.68
   2   4  -6   11.47    0.70
  -2  -4  -6   10.30    0.73
   2  -4   6   10.02    0.66
  -2   4  -6   11.70    0.65
   2   4   6   10.39    0.73
   2  -4  -6   12.40    0.72
  -2   4  -6   12.33    0.72
   2   4   6    9.67    0.68
   2  -4  -6   10.65    0.68
   2  -4  -6   12.24    0.80
  -2  -4   6    9.69    0.65
   2  -4   7   26.55    1.08
  -2  -4  -7   26.35    1.24
  -2  -4  -7   25.20    1.34
   2  -4   7   26.32    1.26
  -2  -4  -7   26.96    1.13
  -2  -4  -7   26.68    1.07
  -2   4   7   26.09    1.01
   2   4  -7   26.69    1.09
  -2   4   7   27.08    1.20
   2   4  -7   26.61    1.27
   2  -4  -7   24.70    1.06
  -2  -4   7   25.16    1.22
  -2  -4   7   26.24    1.04
   2   4   7   25.54    1.28
  -2   4  -7   27.40    1.02
  -2   4  -7   25.51    1.17
   2   4   7   26.84    1.10
  -2   4  -7   26.30    1.05
   2  -4  -7   25.74    1.26
   2   4  -8    4.61    0.56
  -2   4   8    6.83    0.50
  -2  -4  -8    5.35    0.58
   2  -4   8    5.50    0.60
  -2  -4  -8    4.87    0.49
  -2   4   8    6.82    0.59
  -2  -4  -8    8.12    0.63
   2  -4   8    6.12    0.54
   2   4  -8    5.45    0.52
   2   4   8    6.02    0.64
   2   4   8    5.64    0.53
   2  -4  -8    5.25    0.60
  -2   4  -8    5.70    0.52
  -2  -4   8    6.83    0.53
   2  -4  -8    5.49    0.52
  -2  -4   8    6.07    0.60
  -2   4  -8    6.47    0.57
  -2   4  -8    5.95    0.47
  -2   4   9    9.78    0.78
   2   4  -9   11.65    0.90
  -2  -4  -9   11.87    0.79
   2  -4   9   10.22    0.73
   2  -4   9   10.08    0.84
  -2  -4  -9   10.40    0.71
   2   4  -9   10.58    0.75
  -2   4   9   11.35    0.70
  -2  -4  -9   11.53    0.87
   2   4   9   10.32    0.76
  -2   4  -9   11.20    0.68
  -2   4  -9   10.32    0.71
   2  -4  -9   11.20    0.89
   2  -4  -9   10.49    0.74
  -2  -4   9   11.58    0.86
   2   4   9   11.56    0.91
  -2   4  -9   12.46    0.84
  -2  -4   9    9.85    0.68
  -2   4  10    3.45    0.44
   2   4 -10    3.88    0.64
   2  -4  10    3.74    0.53
  -2  -4 -10    2.53    0.49
  -2  -4 -10    4.11    0.53
   2   4 -10    2.35    0.47
  -2  -4 -10    3.73    0.60
   2  -4  10    3.26    0.61
  -2   4  10    4.09    0.57
   2   4  10    3.99    0.65
   2  -4 -10    2.53    0.47
   2   4  10    2.99    0.50
  -2   4 -10    3.07    0.52
  -2   4 -10    3.87    0.45
  -2  -4  10    3.09    0.45
  -2   4 -10    3.72    0.51
   2  -4 -10    2.45    0.55
  -2  -4  10    2.98    0.56
  -2  -4 -11    1.70    0.44
  -2   4  11    2.75    0.45
   2   4 -11    2.82    0.52
   2  -4  11    2.18    0.47
  -2  -4 -11    1.54    0.42
   2   4  11    2.32    0.49
  -2  -4  11    1.92    0.41
   2  -4 -11    2.18    0.48
  -2   4 -11    2.43    0.43
  -2   4 -11    1.89    0.54
  -3  -4   0   34.60    1.11
   3   4   0   35.43    1.15
  -3  -4   0   36.72    1.15
  -3   4   0   35.19    1.18
   3   4   0   35.83    1.16
   3  -4   0   34.86    1.19
   3   4  -1  236.14    6.87
  -3  -4  -1  242.56    6.77
  -3  -4  -1  240.16    6.75
  -3  -4  -1  234.96    7.56
   3   4  -1  243.68    6.79
  -3   4   1  240.84    7.41
   3  -4  -1  239.99    7.41
   3   4   1  239.03    7.47
  -3  -4   1  238.39    6.74
   3   4   1  242.27    6.89
  -3  -4   1  242.85    6.80
   3   4   1  249.49    6.83
  -3  -4  -2   13.44    0.58
   3  -4   2   13.92    0.51
  -3   4   2   14.52    0.69
   3  -4   2   14.08    0.54
  -3  -4  -2   14.42    0.68
  -3  -4  -2   14.73    0.60
   3   4  -2   13.95    0.60
  -3  -4  -2   15.81    0.65
   3  -4   2   13.03    0.51
   3   4  -2   14.47    0.61
   3   4   2   14.66    0.64
   3  -4  -2   14.48    0.51
   3   4   2   13.98    0.68
  -3  -4   2   14.71    0.59
  -3  -4   2   16.02    0.64
   3  -4  -2   13.78    0.55
  -3  -4   2   14.68    0.62
   3   4   2   14.85    0.66
   3  -4  -2   14.66    0.70
  -3  -4  -3   68.36    2.27
   3   4  -3   72.07    2.31
  -3  -4  -3   71.49    2.52
  -3  -4  -3   72.93    2.53
   3   4  -3   73.44    2.32
   3  -4   3   74.11    2.26
   3  -4   3   74.42    2.27
   3  -4   3   74.02    2.26
  -3   4   3   75.30    2.15
   3   4  -3   74.52    2.35
  -3   4   3   74.55    2.16
   3  -4  -3   73.14    2.25
  -3   4  -3   71.36    2.14
  -3   4  -3   72.14    2.13
  -3  -4   3   75.92    2.53
  -3  -4   3   72.35    2.30
   3  -4  -3   71.68    2.58
   3   4   3   76.14    2.38
   3   4   3   75.90    2.54
   3  -4  -3   72.47    2.53
   3   4   3   77.98    2.39
   3  -4  -3   73.11    2.27
  -3   4  -3   74.04    2.34
   3  -4   4   19.63    0.82
  -3   4   4   17.84    0.76
  -3  -4  -4   21.03    0.96
  -3   4   4   20.41    0.76
  -3  -4  -4   19.98    0.91
   3   4  -4   18.44    0.86
   3   4  -4   18.55    0.85
   3   4  -4   20.04    0.87
   3  -4   4   21.99    0.84
  -3  -4  -4   19.78    0.85
   3  -4   4   18.85    0.83
  -3   4  -4   20.10    0.75
   3   4   4   20.54    0.92
  -3  -4   4   20.70    0.87
   3  -4  -4   19.85    0.95
   3   4   4   18.96    0.89
  -3  -4   4   21.28    0.93
   3  -4  -4   18.31    0.83
   3  -4  -4   19.36    1.00
  -3   4  -4   19.93    0.85
   3   4   4   20.55    0.94
  -3   4  -4   19.46    0.81
   3  -4  -4   19.67    0.82
   3  -4   5   55.40    1.85
  -3  -4  -5   51.76    2.03
  -3  -4  -5   48.94    2.00
  -3   4   5   55.79    1.77
   3   4  -5   48.64    1.85
   3   4  -5   49.28    1.87
   3  -4   5   56.38    1.88
   3  -4   5   55.44    1.87
  -3  -4  -5   51.66    1.84
   3   4   5   55.54    2.15
  -3   4  -5   51.30    1.73
  -3   4  -5   51.72    1.76
   3  -4  -5   49.21    1.82
  -3  -4   5   54.30    1.86
   3  -4  -5   49.74    1.85
   3   4   5   54.29    1.93
   3   4   5   52.60    2.02
  -3   4  -5   50.93    1.88
   3  -4  -5   52.14    2.08
   3   4   5   54.99    1.94
  -3  -4   5   53.52    2.03
  -3  -4  -6    8.18    0.55
  -3  -4  -6    8.64    0.52
   3   4  -6    8.76    0.64
   3  -4   6   10.22    0.66
  -3  -4  -6    8.53    0.63
  -3  -4  -6    8.89    0.60
  -3  -4  -6    8.93    0.68
   3  -4   6    8.94    0.62
  -3  -4  -6    8.34    0.52
  -3   4   6    9.21    0.56
  -3  -4   6    8.58    0.49
  -3  -4   6    8.62    0.59
   3  -4  -6    8.08    0.60
  -3   4  -6    8.26    0.52
  -3   4  -6    8.52    0.53
  -3   4  -6    9.04    0.62
   3  -4  -6    8.49    0.62
   3   4   6    9.53    0.67
   3   4   6    9.49    0.68
  -3   4  -6    9.18    0.61
  -3   4   7   49.96    1.56
  -3  -4  -7   51.46    1.72
  -3   4   7   48.20    1.83
   3   4  -7   48.81    1.98
  -3  -4  -7   51.96    1.95
   3  -4   7   50.86    1.98
   3  -4   7   50.18    1.70
   3   4  -7   51.55    1.74
  -3  -4  -7   49.15    1.76
  -3  -4  -7   49.22    1.66
  -3  -4   7   47.33    1.61
   3   4   7   50.11    1.73
  -3   4  -7   49.93    1.69
   3   4   7   50.87    2.04
  -3   4  -7   51.22    1.57
  -3   4  -7   51.61    1.87
  -3   4  -7   51.71    1.84
   3   4   7   47.42    2.09
   3  -4  -7   50.39    2.00
   3  -4  -7   48.77    1.69
  -3  -4   7   48.76    1.93
   3   4  -8    3.27    0.51
   3   4  -8    3.27    0.44
  -3   4   8    3.61    0.44
  -3  -4  -8    4.34    0.44
  -3  -4  -8    3.50    0.48
  -3   4   8    3.35    0.36
   3  -4   8    4.96    0.59
  -3  -4  -8    3.37    0.47
   3  -4   8    3.49    0.44
  -3   4  -8    3.18    0.37
  -3  -4   8    3.44    0.47
  -3  -4   8    3.97    0.41
  -3   4  -8    4.41    0.54
  -3   4  -8    4.13    0.46
   3  -4  -8    4.04    0.54
  -3   4  -8    3.52    0.43
   3  -4  -8    4.28    0.46
   3   4   8    3.14    0.44
   3   4   8    4.14    0.56
   3   4  -9   17.11    0.95
   3   4  -9   16.83    1.12
  -3  -4  -9   15.57    1.01
  -3  -4  -9   16.28    0.88
  -3   4   9   15.76    0.97
  -3  -4  -9   16.44    0.96
   3  -4   9   15.01    1.07
  -3   4   9   16.48    0.80
   3  -4   9   16.45    0.95
   3   4   9   16.60    1.15
  -3  -4   9   17.45    0.87
  -3  -4   9   16.36    1.04
  -3   4  -9   16.99    0.92
  -3   4  -9   16.76    1.03
   3  -4  -9   13.76    1.05
  -3   4  -9   15.28    0.80
   3   4   9   15.28    0.93
  -3   4  -9   17.37    0.99
   3  -4  -9   18.38    0.98
  -3  -4 -10    1.46    0.43
  -3   4  10    1.37    0.39
   3   4 -10    0.75    0.40
  -3   4  10    1.23    0.33
   3  -4  10    1.14    0.42
   3   4 -10    1.33    0.41
  -3  -4 -10    0.99    0.35
  -3  -4 -10    1.37    0.37
   3  -4  10    1.55    0.40
   3  -4 -10    1.14    0.36
  -3  -4  10    1.28    0.34
  -3   4 -10    1.24    0.39
   3   4  10    1.08    0.44
  -3   4 -10    0.93    0.34
  -3  -4  10    0.38    0.32
  -3   4 -10    1.57    0.46
  -3   4 -10    1.21    0.32
   3   4  10    1.22    0.39
   3  -4 -10    1.06    0.43
  -3  -4 -11    7.05    0.75
   3   4 -11    7.63    0.78
   3  -4  11    8.78    0.80
  -3  -4 -11    7.55    0.66
  -3   4 -11    6.32    0.69
  -3  -4  11    6.86    0.63
   3  -4 -11    8.29    0.79
   3   4  11    7.76    0.78
  -3   4 -11    8.53    0.88
  -4  -4   0    4.32    0.23
   4  -4   0    4.13    0.25
   4   4   0    4.31    0.29
  -4  -4   0    4.54    0.22
   4   4   0    4.09    0.27
  -4  -4  -1  102.69    2.89
  -4  -4  -1  100.35    2.89
   4   4  -1  103.38    3.00
  -4  -4  -1   99.55    3.19
   4   4  -1  101.12    2.98
   4   4   1   99.73    3.01
   4   4   1   95.19    3.00
   4  -4  -1  101.84    3.24
  -4  -4   1   98.86    3.18
  -4  -4   1   99.75    2.88
  -4  -4   1  102.88    2.92
   4   4   1   97.44    3.30
  -4  -4  -2   10.18    0.46
   4   4  -2   11.13    0.53
   4   4  -2   11.25    0.52
   4  -4   2   10.98    0.40
  -4  -4  -2   11.14    0.47
  -4   4   2   10.99    0.58
   4  -4   2   10.45    0.44
   4  -4   2   11.32    0.42
   4  -4  -2   11.24    0.45
   4   4   2   12.21    0.60
   4   4   2   11.17    0.55
   4   4   2   11.30    0.60
   4  -4  -2   10.81    0.60
  -4  -4   2   10.33    0.47
  -4  -4   2   10.91    0.50
  -4   4  -2   10.24    0.56
   4  -4  -2   10.62    0.40
   4   4  -3   46.93    1.69
   4   4  -3   49.30    1.69
  -4  -4  -3   49.85    1.65
  -4  -4  -3   49.04    1.83
   4  -4   3   50.93    1.63
   4   4  -3   52.13    1.74
  -4  -4  -3   47.47    1.76
   4  -4   3   51.42    1.64
   4  -4   3   53.52    1.62
  -4  -4  -3   52.11    1.64
  -4  -4   3   51.60    1.63
  -4   4  -3   47.89    1.65
   4   4   3   52.27    1.77
   4   4   3   50.94    1.76
   4  -4  -3   51.81    1.82
  -4  -4   3   52.74    1.69
   4   4   3   52.01    1.85
  -4  -4   3   50.00    1.77
   4  -4  -3   48.97    1.60
   4  -4  -3   51.30    1.94
   4  -4  -3   49.80    1.64
  -4   4   4    6.01    0.29
   4   4  -4    5.08    0.41
  -4  -4  -4    6.13    0.41
   4  -4   4    5.63    0.41
   4  -4   4    5.63    0.40
   4   4  -4    5.37    0.43
   4  -4   4    6.39    0.42
   4   4  -4    6.76    0.48
  -4   4   4    5.53    0.28
  -4  -4  -4    6.17    0.47
  -4  -4  -4    5.53    0.39
   4  -4  -4    6.00    0.40
  -4  -4   4    6.19    0.41
   4   4   4    6.27    0.49
  -4   4  -4    6.12    0.27
  -4   4  -4    6.67    0.47
  -4   4  -4    6.07    0.32
   4  -4  -4    5.85    0.46
  -4  -4   4    6.30    0.43
   4   4   4    6.37    0.48
   4  -4  -4    6.76    0.56
   4   4   4    5.70    0.44
   4  -4  -4    5.97    0.42
  -4   4  -4    5.74    0.27
   4  -4   5   16.67    0.79
   4  -4   5   17.41    0.82
  -4  -4  -5   14.91    0.76
  -4   4   5   16.88    0.68
  -4  -4  -5   16.43    0.89
   4  -4   5   16.58    0.82
  -4  -4  -5   16.64    0.79
   4   4  -5   16.38    0.85
   4   4  -5   16.17    0.83
   4   4   5   15.90    0.86
  -4  -4   5   17.00    0.80
  -4   4  -5   15.15    0.80
  -4  -4   5   16.05    0.82
  -4   4  -5   15.22    0.74
   4   4   5   16.55    0.87
  -4   4  -5   16.11    0.65
   4  -4  -5   15.04    0.77
  -4   4  -5   15.95    0.73
   4   4   5   16.22    0.88
   4  -4  -5   16.03    0.82
  -4  -4  -6    1.72    0.33
   4  -4   6    0.89    0.26
  -4   4   6    0.97    0.21
  -4  -4  -6    1.29    0.27
  -4  -4  -6    1.26    0.32
   4   4  -6    1.50    0.32
   4   4  -6    1.13    0.28
   4  -4   6    1.33    0.30
  -4   4  -6    1.03    0.20
  -4  -4   6    1.38    0.28
  -4   4  -6    1.41    0.30
   4   4   6    1.09    0.28
   4   4   6    1.45    0.31
   4  -4  -6    0.90    0.27
   4  -4  -6    0.60    0.24
   4   4   6    1.43    0.33
  -4   4  -6    1.63    0.33
   4  -4   7   18.34    1.05
  -4  -4  -7   18.98    0.83
  -4  -4  -7   18.82    0.98
   4  -4   7   19.30    0.90
   4   4  -7   18.58    1.07
  -4   4   7   20.61    0.93
  -4  -4  -7   19.58    0.97
   4   4  -7   18.80    0.93
   4   4   7   18.28    0.92
  -4   4  -7   19.45    0.93
  -4   4  -7   19.18    1.01
   4  -4  -7   19.18    1.06
   4   4   7   19.80    1.12
  -4  -4   7   19.58    1.01
  -4  -4   7   18.80    0.80
  -4   4  -7   17.60    0.86
   4  -4  -7   19.28    0.90
  -4  -4  -8    0.34    0.23
   4  -4   8    0.65    0.28
   4   4  -8    0.21    0.27
  -4   4   8    0.40    0.22
   4   4  -8    0.20    0.27
   4  -4   8   -0.09    0.21
  -4  -4  -8    0.26    0.22
  -4  -4  -8    0.49    0.27
  -4   4  -8    0.46    0.29
   4   4   8    0.59    0.29
  -4  -4   8    0.62    0.24
   4  -4  -8    0.27    0.27
   4   4   8    0.95    0.35
  -4   4  -8    0.21    0.19
   4  -4  -8    0.37    0.26
  -4  -4   8    0.26    0.25
  -4   4  -8    0.79    0.28
  -4  -4  -9    5.46    0.50
  -4  -4  -9    5.33    0.59
   4  -4   9    6.36    0.61
   4   4  -9    4.39    0.65
   4   4  -9    4.43    0.55
   4  -4   9    5.92    0.71
  -4  -4  -9    4.75    0.60
  -4   4   9    6.17    0.57
   4  -4  -9    5.47    0.68
   4   4   9    5.47    0.60
  -4   4  -9    5.18    0.52
  -4  -4   9    7.19    0.54
  -4   4  -9    6.17    0.69
   4   4   9    5.96    0.75
  -4   4  -9    5.20    0.58
  -4  -4   9    5.10    0.59
   4  -4  -9    5.29    0.56
   4   4 -10    0.74    0.35
   4  -4  10    0.95    0.37
   4   4 -10    0.57    0.40
  -4   4  10    0.44    0.31
  -4  -4 -10    1.51    0.42
  -4  -4 -10    0.29    0.27
   4   4  10    0.96    0.47
  -4   4 -10    0.77    0.37
  -4   4 -10    0.41    0.28
   4  -4 -10    0.33    0.32
   4   4  10    0.70    0.37
  -4   4 -10    0.45    0.30
  -4  -4  10    0.52    0.28
  -4  -4 -11    3.58    0.60
   4  -4  11    3.75    0.58
   4   4 -11    3.01    0.56
   4   4  11    3.34    0.57
   4  -4 -11    3.00    0.54
  -4   4 -11    3.65    0.65
  -4   4 -11    3.76    0.58
   5   4   0   34.47    1.20
   5  -4   0   34.04    1.19
   5   4   0   33.83    1.16
  -5   4   0   34.27    1.26
   5   4  -1   97.86    2.95
  -5   4   1   95.42    2.87
   5   4  -1   95.54    2.94
   5   4   1   97.65    2.98
   5   4   1   99.27    3.27
   5   4   1   97.39    2.97
  -5   4  -1   99.98    2.89
   5  -4  -1   96.95    3.19
   5  -4   2   19.11    0.67
  -5  -4  -2   18.00    0.62
  -5   4   2   17.76    0.84
   5  -4   2   18.82    0.62
  -5  -4  -2   17.69    0.62
   5   4  -2   18.28    0.78
   5   4  -2   16.54    0.74
   5  -4   2   18.54    0.60
  -5  -4   2   18.94    0.63
  -5   4  -2   17.68    0.82
   5   4   2   19.02    0.81
   5  -4  -2   17.69    0.87
  -5  -4   2   19.37    0.65
   5   4   2   19.39    0.87
   5  -4  -2   17.67    0.66
   5   4   2   18.83    0.84
   5  -4   3   86.13    2.66
  -5  -4  -3   90.59    2.59
  -5  -4  -3   86.30    2.59
   5   4  -3   86.73    2.75
   5  -4   3   86.76    2.65
   5   4  -3   88.01    2.80
   5  -4   3   84.53    2.63
   5   4  -3   89.82    2.77
   5   4   3   87.74    2.83
  -5  -4   3   86.58    2.58
   5  -4  -3   89.43    2.64
   5   4   3   87.32    2.95
   5  -4  -3   88.14    2.96
  -5  -4   3   85.19    2.62
   5  -4  -3   86.16    2.64
   5   4   3   84.65    2.81
  -5   4  -3   82.84    2.63
   5  -4  -3   90.75    3.10
  -5  -4  -4    7.58    0.43
   5   4  -4    7.44    0.53
  -5  -4  -4    7.78    0.52
  -5  -4  -4    7.42    0.51
   5  -4   4    7.96    0.50
   5   4  -4    7.25    0.50
   5  -4   4    8.03    0.48
   5   4  -4    7.59    0.53
   5  -4   4    8.69    0.50
   5   4   4    8.24    0.59
   5  -4  -4    6.96    0.52
   5   4   4    8.66    0.54
  -5   4  -4    6.91    0.48
  -5  -4   4    8.80    0.48
   5  -4  -4    6.96    0.45
  -5  -4   4    8.43    0.42
   5   4   4    8.69    0.58
  -5   4  -4    7.43    0.54
   5  -4  -4    7.51    0.48
   5  -4   5   42.31    1.53
   5   4  -5   36.46    1.53
   5  -4   5   40.21    1.49
  -5  -4  -5   40.32    1.41
   5   4  -5   38.06    1.52
  -5  -4  -5   38.68    1.43
  -5  -4  -5   38.78    1.37
  -5  -4   5   38.88    1.47
  -5  -4   5   37.83    1.44
   5   4   5   39.32    1.58
   5   4   5   42.30    1.66
  -5   4  -5   37.62    1.49
   5  -4  -5   37.52    1.47
   5   4   5   37.98    1.59
  -5   4  -5   39.44    1.41
  -5  -4  -6    6.31    0.48
  -5   4   6    7.43    0.38
   5   4  -6    7.57    0.56
   5  -4   6    7.51    0.58
  -5  -4  -6    6.82    0.58
   5   4  -6    7.46    0.63
  -5  -4  -6    7.50    0.53
  -5   4  -6    7.75    0.64
   5  -4  -6    6.70    0.55
  -5  -4   6    6.79    0.52
  -5   4  -6    6.73    0.50
  -5   4  -6    6.50    0.56
   5   4   6    7.05    0.65
   5   4   6    6.98    0.55
  -5   4  -6    7.25    0.35
  -5  -4  -7   15.51    0.89
   5   4  -7   15.66    0.85
  -5  -4  -7   16.12    0.84
   5   4  -7   13.88    0.94
  -5   4   7   15.15    0.69
   5  -4   7   15.01    0.81
   5   4   7   15.23    0.84
   5  -4  -7   16.68    0.84
   5   4   7   15.36    1.00
  -5  -4   7   13.56    0.82
  -5   4  -7   15.10    0.66
  -5   4  -7   15.06    0.91
  -5   4  -7   15.24    0.86
  -5  -4  -8    5.73    0.54
   5   4  -8    6.39    0.61
   5  -4   8    6.89    0.59
  -5  -4  -8    6.73    0.66
   5   4  -8    5.49    0.66
  -5   4   8    6.15    0.47
  -5   4  -8    5.99    0.45
   5   4   8    6.55    0.74
  -5   4  -8    6.97    0.69
  -5  -4   8    7.11    0.61
   5   4   8    6.89    0.63
   5  -4  -8    6.58    0.59
  -5   4  -8    6.29    0.62
   5  -4   9   10.56    0.80
  -5   4   9    8.99    0.62
  -5  -4  -9    7.72    0.77
  -5  -4  -9   10.27    0.74
   5   4  -9   10.21    0.80
   5   4  -9    9.51    0.90
   5  -4  -9    9.35    0.75
  -5   4  -9   10.90    0.83
  -5   4  -9   10.56    0.88
   5   4   9   10.32    0.97
   5   4   9   10.01    0.80
  -5  -4   9    8.85    0.73
   5   4 -10    1.76    0.55
   5  -4  10    1.61    0.44
  -5  -4 -10    1.90    0.47
   5   4 -10    1.57    0.43
  -5   4 -10    0.95    0.41
   5   4  10    2.12    0.50
  -5   4 -10    2.24    0.48
   5  -4 -10    1.75    0.46
   5  -4  11    5.33    0.69
   5   4 -11    5.52    0.71
  -5  -4 -11    6.49    0.77
  -5   4 -11    5.76    0.78
   5   4  11    4.50    0.67
   5  -4 -11    4.31    0.64
  -5   4 -11    6.25    0.71
  -6   4   0   31.94    1.28
   6   4   0   32.23    1.16
   6   4   0   33.94    1.21
   6  -4   0   32.77    1.17
   6   4  -1   13.48    0.63
  -6   4   1   12.52    0.71
   6   4  -1   13.61    0.61
   6   4   1   13.04    0.66
   6   4   1   11.24    0.59
   6  -4  -1   14.29    0.67
  -6   4  -1   14.47    0.76
   6   4   1   12.47    0.70
  -6  -4  -2   23.77    0.97
   6   4  -2   23.97    0.95
   6   4  -2   24.23    0.99
   6  -4   2   24.14    0.77
  -6   4   2   22.11    1.05
   6  -4   2   23.54    0.78
   6   4   2   23.44    1.05
   6   4   2   23.63    0.99
   6   4   2   24.64    1.05
  -6   4  -2   22.99    0.96
  -6   4  -2   25.46    1.01
   6  -4  -2   25.59    1.11
  -6   4  -2   24.92    1.06
   6  -4   3   35.52    1.20
   6   4  -3   36.23    1.36
   6   4  -3   35.79    1.33
  -6  -4  -3   32.65    1.26
  -6  -4  -3   34.02    1.28
   6  -4   3   35.92    1.24
   6   4  -3   34.23    1.35
  -6   4  -3   34.55    1.28
  -6   4  -3   34.43    1.27
   6  -4  -3   34.99    1.20
   6   4   3   35.36    1.39
   6   4   3   35.54    1.39
   6  -4  -3   35.16    1.54
   6   4   3   39.81    1.46
  -6   4  -3   34.03    1.36
  -6  -4  -4    5.47    0.28
  -6  -4  -4    5.11    0.46
   6  -4   4    5.50    0.41
   6   4  -4    4.61    0.43
   6   4  -4    4.56    0.45
   6  -4   4    6.81    0.43
  -6  -4  -4    5.72    0.49
   6   4  -4    4.74    0.44
  -6   4  -4    5.09    0.45
  -6   4  -4    5.08    0.50
  -6   4  -4    5.43    0.49
   6  -4  -4    5.17    0.39
   6   4   4    6.77    0.55
  -6  -4   4    6.36    0.32
   6   4   4    5.77    0.50
  -6  -4  -5    8.88    0.44
   6   4  -5    8.08    0.60
   6  -4   5    8.61    0.59
  -6  -4  -5    7.37    0.60
  -6  -4  -5    8.80    0.58
  -6   4  -5    7.72    0.60
   6  -4  -5    7.73    0.55
  -6  -4   5    8.13    0.47
   6  -4  -5    7.69    0.54
  -6   4  -5    7.42    0.54
   6   4   5    7.46    0.62
  -6   4  -5    7.59    0.64
  -6  -4  -6    9.06    0.69
  -6  -4  -6    9.19    0.62
   6   4  -6    7.87    0.58
  -6  -4  -6    9.78    0.53
   6  -4   6   10.12    0.69
  -6   4  -6    8.44    0.59
   6   4   6    8.98    0.63
  -6   4  -6    8.17    0.69
  -6  -4   6    9.07    0.56
  -6   4  -6    9.22    0.65
   6  -4  -6    8.98    0.65
  -6  -4  -7    6.20    0.63
   6   4  -7    5.51    0.55
  -6  -4  -7    5.73    0.54
  -6  -4  -7    6.11    0.46
  -6   4  -7    6.19    0.60
   6   4   7    5.83    0.57
  -6   4  -7    5.30    0.61
  -6  -4   7    6.10    0.49
   6   4  -8    5.40    0.59
   6  -4   8    5.61    0.59
  -6  -4  -8    5.73    0.48
  -6  -4  -8    4.96    0.61
  -6   4  -8    6.19    0.64
  -6  -4   8    6.14    0.54
   6  -4  -8    6.32    0.59
  -6   4  -8    6.09    0.67
   6   4   8    5.05    0.58
   6   4  -9    2.68    0.48
  -6  -4  -9    1.65    0.43
   6  -4   9    1.86    0.44
  -6  -4  -9    2.23    0.36
   6   4   9    1.67    0.44
  -6   4  -9    2.82    0.54
   6  -4  -9    2.30    0.46
  -6   4  -9    2.80    0.51
  -6  -4   9    1.70    0.37
  -6  -4 -10    0.64    0.34
   6   4 -10    0.46    0.33
   6  -4  10    0.93    0.41
   6   4  10    0.83    0.40
  -6   4 -10    0.28    0.29
  -6   4 -10    0.93    0.42
   6  -4 -10    0.92    0.37
   7   4   0   66.89    2.22
  -7   4   0   68.49    2.14
   7   4   0   68.70    2.50
  -7   4   0   70.41    2.17
  -7  -4   0   65.56    2.11
  -7   4   0   72.97    2.34
  -7   4   1    2.42    0.34
  -7   4   1    2.96    0.42
  -7   4   1    3.26    0.38
  -7  -4  -1    2.10    0.32
  -7  -4  -1    2.56    0.32
   7   4  -1    2.48    0.28
  -7  -4  -1    2.51    0.33
  -7   4  -1    2.91    0.37
  -7  -4   1    2.55    0.34
  -7   4  -1    2.56    0.38
   7   4   1    2.30    0.27
   7   4   1    2.56    0.33
  -7   4  -1    2.78    0.36
   7  -4   2   49.73    1.49
  -7  -4  -2   49.74    1.61
  -7  -4  -2   46.44    1.65
  -7   4   2   49.79    1.69
  -7   4   2   47.48    1.62
   7   4  -2   49.07    1.70
  -7  -4  -2   46.94    1.63
   7  -4   2   48.81    1.51
  -7  -4   2   49.15    1.61
  -7   4  -2   49.38    1.67
  -7   4  -2   49.46    1.78
   7  -4  -2   50.81    1.91
   7   4   2   44.71    1.72
  -7   4  -2   48.31    1.70
   7   4  -3    3.97    0.37
   7  -4   3    3.41    0.30
  -7  -4  -3    4.86    0.46
  -7  -4  -3    3.63    0.42
  -7   4   3    3.44    0.39
   7  -4   3    2.97    0.26
  -7   4  -3    3.21    0.39
  -7   4  -3    4.36    0.45
   7  -4  -3    3.92    0.47
   7  -4  -3    3.63    0.29
  -7  -4   3    3.58    0.38
  -7   4  -3    3.82    0.47
   7   4   3    2.85    0.36
   7  -4   4   36.83    1.40
  -7  -4  -4   38.61    1.44
  -7   4   4   36.07    1.33
   7   4  -4   36.01    1.47
  -7  -4  -4   38.78    1.45
  -7   4  -4   35.44    1.41
  -7   4  -4   36.58    1.41
   7  -4  -4   37.08    1.38
   7  -4  -4   37.52    1.38
   7   4   4   36.90    1.56
  -7   4  -4   36.99    1.50
   7  -4   5    2.81    0.38
   7   4  -5    2.80    0.41
  -7  -4  -5    3.59    0.48
  -7  -4  -5    3.70    0.45
  -7   4  -5    2.33    0.39
   7   4   5    3.07    0.45
   7  -4  -5    2.93    0.36
  -7   4  -5    3.19    0.47
   7  -4  -5    3.20    0.38
  -7   4  -5    4.48    0.50
  -7  -4  -6   12.19    0.76
  -7  -4  -6   13.67    0.85
   7  -4   6   11.52    0.80
  -7   4  -6   13.52    0.79
  -7   4  -6   13.46    0.86
  -7   4  -6   12.35    0.81
   7  -4  -6   12.39    0.80
  -7  -4  -7    1.37    0.38
   7   4  -7    1.30    0.37
  -7  -4  -7    1.22    0.34
  -7   4  -7    0.95    0.36
   7   4   7    0.86    0.36
  -7   4  -7    1.74    0.41
  -7  -4  -8    8.64    0.80
   7   4  -8    7.47    0.70
   7   4   8    8.55    0.75
  -7   4  -8    7.72    0.75
  -7   4  -8    8.55    0.81
   7   4  -9    0.46    0.33
  -7  -4  -9    0.06    0.26
  -7   4  -9    1.10    0.38
  -7   4  -9    0.39    0.34
   7   4   9   -0.08    0.29
   7   4 -10    3.56    0.59
   7  -4  10    2.96    0.58
  -7  -4 -10    3.09    0.60
   7   4  10    2.83    0.57
  -7   4 -10    3.82    0.63
   7  -4 -10    3.91    0.61
  -8  -4   0    9.96    0.62
  -8   4   0    9.46    0.64
  -8   4   0    8.88    0.62
  -8   4   0   10.17    0.72
   8   4   0   10.03    0.57
  -8  -4   0    9.85    0.64
   8   4  -1    0.46    0.18
  -8   4   1    0.23    0.21
  -8  -4  -1    0.23    0.22
  -8  -4  -1    0.21    0.19
  -8   4   1    0.29    0.20
  -8   4   1    0.57    0.23
  -8   4  -1    0.08    0.21
  -8   4  -1    0.49    0.23
  -8  -4   1    0.34    0.21
   8   4   1    0.38    0.17
  -8   4  -1    0.09    0.19
  -8  -4   1    0.39    0.22
   8   4  -2   33.51    1.31
  -8  -4  -2   32.67    1.26
  -8  -4  -2   34.02    1.31
   8  -4   2   31.54    1.12
  -8   4   2   35.00    1.33
  -8  -4  -2   33.84    1.36
   8  -4   2   34.27    1.11
  -8   4  -2   31.46    1.32
   8   4   2   31.41    1.33
  -8   4  -2   33.25    1.36
  -8   4  -2   33.69    1.44
  -8  -4   2   32.72    1.27
  -8  -4  -3    1.81    0.36
   8   4  -3    1.73    0.29
   8  -4   3    1.75    0.25
  -8   4   3    1.67    0.33
  -8  -4  -3    1.63    0.36
  -8   4  -3    1.34    0.32
   8  -4  -3    1.58    0.22
   8  -4  -3    1.70    0.23
   8   4   3    1.95    0.33
  -8  -4   3    2.10    0.34
  -8   4  -3    1.48    0.36
  -8   4  -3    2.14    0.41
   8  -4   4   18.56    0.88
  -8  -4  -4   19.02    0.99
   8   4  -4   17.09    0.92
  -8   4   4   17.55    0.88
  -8  -4  -4   18.21    0.96
   8   4   4   17.28    0.99
  -8   4  -4   16.45    0.94
   8  -4  -4   16.85    0.83
  -8   4  -4   19.04    1.04
   8  -4  -4   17.80    0.84
  -8   4  -4   18.63    0.96
  -8  -4  -5    0.11    0.23
   8  -4   5   -0.13    0.19
  -8  -4  -5   -0.13    0.20
  -8   4  -5    0.32    0.24
  -8   4  -5    0.22    0.26
   8  -4  -5    0.01    0.19
   8  -4  -5    0.12    0.19
   8   4   5   -0.07    0.22
  -8   4  -5    0.31    0.24
  -8  -4  -6    8.66    0.72
  -8  -4  -6    9.06    0.78
   8  -4   6    8.07    0.69
   8  -4  -6    9.19    0.68
  -8   4  -6    7.92    0.71
  -8   4  -6    8.25    0.75
  -8   4  -6    8.46    0.71
  -8  -4  -7    0.28    0.27
  -8  -4  -7    0.23    0.26
  -8   4  -7    0.27    0.29
  -8   4  -7    0.72    0.33
  -8   4  -7    0.44    0.27
  -8  -4  -8    3.46    0.60
   8   4  -8    3.47    0.55
  -8   4  -8    4.26    0.62
  -8   4  -8    4.66    0.63
   8   4   8    4.56    0.62
   8   4  -9    0.09    0.34
  -8  -4  -9    0.42    0.32
  -8   4  -9   -0.05    0.25
   8   4   9    0.04    0.34
  -9   4   0   11.81    0.77
  -9  -4   0   11.41    0.73
   9   4   0   10.10    0.63
  -9  -4   0   11.73    0.72
  -9   4   0   11.10    0.81
  -9   4   0   11.29    0.73
  -9  -4  -1   10.04    0.69
  -9   4   1    9.30    0.77
  -9   4   1   10.02    0.70
  -9   4   1    9.80    0.70
   9   4  -1    8.16    0.57
   9  -4   1    9.19    0.41
  -9  -4  -1   10.64    0.72
  -9  -4   1    9.18    0.64
  -9   4  -1    8.83    0.75
  -9  -4   1   10.29    0.69
  -9   4  -1    9.26    0.67
   9   4   1    9.99    0.62
  -9   4  -1    9.45    0.69
   9  -4  -1    9.23    0.40
  -9   4   2    6.83    0.60
   9  -4   2    7.08    0.43
  -9  -4  -2    8.91    0.69
  -9  -4  -2    8.06    0.65
   9   4  -2    8.85    0.59
  -9  -4   2    7.22    0.61
   9   4   2    6.82    0.57
   9  -4  -2    7.85    0.42
  -9   4  -2    8.01    0.72
  -9   4  -2    7.47    0.66
  -9   4  -2    9.12    0.70
  -9   4   3    5.40    0.56
  -9  -4  -3    5.34    0.57
  -9  -4  -3    5.55    0.57
   9  -4   3    5.01    0.42
   9   4  -3    5.03    0.49
   9  -4  -3    4.45    0.38
   9   4   3    4.86    0.51
  -9   4  -3    6.29    0.63
   9  -4  -3    5.08    0.40
  -9   4  -3    4.81    0.55
  -9   4  -3    4.01    0.54
  -9  -4   3    4.56    0.50
   9  -4   4   11.94    0.71
  -9   4   4   13.55    0.81
  -9  -4  -4   11.91    0.82
   9   4  -4   10.61    0.75
  -9  -4  -4   11.22    0.79
   9   4   4   12.27    0.85
  -9   4  -4   11.35    0.79
  -9   4  -4   12.95    0.89
   9  -4  -4   11.91    0.68
   9  -4  -4   12.40    0.70
  -9   4  -4   10.28    0.82
   9  -4   5    3.05    0.43
  -9  -4  -5    3.10    0.50
  -9  -4  -5    1.78    0.42
   9  -4  -5    2.85    0.40
  -9   4  -5    1.86    0.44
  -9   4  -5    3.23    0.52
  -9   4  -5    3.24    0.50
  -9  -4  -6    4.92    0.61
  -9  -4  -6    5.40    0.67
   9  -4   6    5.72    0.60
  -9   4  -6    5.52    0.63
   9  -4  -6    4.57    0.54
  -9   4  -6    4.47    0.61
  -9   4  -6    4.25    0.61
  -9  -4  -7    1.03    0.38
  -9  -4  -7    1.93    0.47
  -9   4  -7    1.81    0.46
  -9   4  -7    1.94    0.45
  -9   4  -7    2.02    0.45
  -9  -4  -8    3.90    0.58
  -9  -4  -8    4.34    0.68
  -9   4  -8    4.33    0.65
 -10   4   0    3.00    0.52
  10  -4   0    2.04    0.21
 -10   4   0    2.17    0.43
  10   4   0    2.66    0.36
 -10  -4   0    3.12    0.45
 -10  -4   0    2.33    0.43
 -10   4   0    2.20    0.43
 -10   4   1    8.02    0.70
 -10   4   1    7.93    0.73
  10  -4   1    8.72    0.45
  10   4  -1    8.60    0.62
 -10  -4  -1    8.94    0.74
 -10  -4  -1    8.65    0.70
  10  -4  -1    9.37    0.46
 -10  -4   1    7.95    0.68
 -10   4  -1    8.21    0.73
 -10   4  -1    8.42    0.73
 -10   4  -1    9.78    0.82
  10   4   1    8.53    0.62
  10   4  -2    2.23    0.35
 -10   4   2    1.40    0.38
 -10  -4  -2    3.15    0.50
  10  -4   2    1.71    0.26
 -10  -4  -2    1.99    0.41
  10   4   2    2.34    0.39
 -10   4  -2    2.26    0.47
 -10  -4   2    2.35    0.42
 -10   4  -2    1.35    0.38
  10  -4  -2    1.85    0.25
 -10   4  -2    1.33    0.39
  10   4  -3    6.71    0.59
 -10  -4  -3    5.07    0.60
  10  -4   3    6.75    0.52
 -10   4   3    6.70    0.64
 -10  -4  -3    6.98    0.69
  10   4   3    5.86    0.60
 -10   4  -3    6.32    0.67
 -10  -4   3    6.25    0.61
  10  -4  -3    7.09    0.49
 -10   4  -3    5.11    0.64
  10  -4  -3    5.68    0.46
 -10   4  -3    5.81    0.65
 -10  -4  -4    1.00    0.37
 -10  -4  -4    1.03    0.36
 -10   4   4    0.22    0.28
  10   4  -4    0.63    0.30
  10  -4   4    0.80    0.27
  10  -4  -4    1.23    0.29
  10  -4  -4    0.41    0.24
 -10   4  -4    1.04    0.38
 -10   4  -4    0.24    0.29
 -10   4  -4    0.71    0.31
  10   4   4    0.91    0.36
 -10  -4  -5    1.57    0.42
 -10  -4  -5    1.90    0.47
  10  -4   5    1.70    0.38
 -10   4  -5    1.04    0.37
 -10   4  -5    1.31    0.42
 -10   4  -5    1.87    0.46
  10  -4  -5    1.48    0.37
 -10  -4  -6    2.06    0.47
 -10  -4  -6    2.18    0.49
 -10   4  -6    0.77    0.35
 -10   4  -6    0.99    0.38
 -10   4  -6    1.30    0.45
 -10  -4  -7    2.11    0.51
 -10  -4  -7    3.36    0.60
 -10   4  -7    3.30    0.62
 -10   4  -7    2.77    0.54
 -11   4   0    0.86    0.37
  11   4   0    0.53    0.27
 -11  -4   0    1.30    0.40
 -11  -4   0    0.46    0.29
  11  -4   0    0.61    0.18
 -11   4   0    0.29    0.27
 -11   4   1    4.72    0.62
 -11   4   1    3.81    0.56
 -11  -4  -1    3.85    0.56
  11   4  -1    3.90    0.47
  11  -4   1    3.86    0.33
 -11  -4  -1    3.39    0.55
 -11   4  -1    3.58    0.58
 -11   4  -1    3.31    0.53
  11   4   1    4.01    0.49
 -11  -4   1    3.83    0.55
  11  -4  -1    3.67    0.33
  11  -4   2    0.18    0.18
 -11  -4  -2    0.30    0.29
  11   4  -2    0.32    0.25
 -11  -4  -2    0.15    0.27
 -11   4   2    0.00    0.24
 -11   4  -2   -0.10    0.26
 -11   4  -2    0.58    0.32
 -11  -4   2    0.32    0.29
  11  -4  -2    0.13    0.18
  11   4   2    0.14    0.25
 -11   4  -2    0.18    0.27
  11  -4  -2    0.34    0.18
 -11   4   3    4.72    0.62
  11  -4   3    6.08    0.51
  11   4  -3    4.50    0.53
 -11  -4  -3    4.89    0.65
 -11  -4  -3    5.98    0.69
  11  -4  -3    5.30    0.47
 -11  -4   3    4.90    0.59
  11  -4  -3    4.75    0.46
 -11   4  -3    5.17    0.66
 -11   4  -3    5.11    0.66
 -11   4  -3    3.95    0.61
  11   4   3    6.00    0.65
  11  -4   4    0.75    0.29
 -11  -4  -4    0.79    0.35
 -11  -4  -4    0.05    0.29
 -11   4   4    0.45    0.35
 -11   4  -4    0.45    0.32
 -11   4  -4    0.47    0.32
 -11   4  -4    0.29    0.32
  11  -4  -4    0.12    0.23
 -11  -4  -5    4.56    0.65
 -11  -4  -5    3.50    0.60
  11  -4   5    2.91    0.49
 -11   4  -5    2.37    0.53
  11  -4  -5    3.73    0.51
 -11   4  -5    3.77    0.63
 -11   4  -5    3.19    0.58
 -11  -4  -6   -0.06    0.29
 -11  -4  -6   -0.02    0.29
 -11   4  -6   -0.03    0.30
 -11   4  -6    0.11    0.31
 -12   4   0    0.61    0.39
 -12  -4   0    0.42    0.30
 -12   4   0    0.64    0.35
  12   4   0    0.20    0.28
 -12   4   1    0.77    0.36
 -12  -4  -1    0.53    0.31
  12   4  -1    1.01    0.35
 -12  -4  -1    1.41    0.40
  12   4   1    0.56    0.33
 -12  -4   1    1.06    0.40
 -12   4  -1    0.52    0.34
 -12   4  -1    0.66    0.35
 -12   4   2    0.72    0.35
  12   4  -2    0.73    0.34
 -12  -4  -2    0.42    0.30
 -12  -4  -2    0.61    0.35
 -12   4  -2    0.55    0.34
 -12  -4   2    0.33    0.30
  12   4   2    1.06    0.39
 -12   4  -2    0.48    0.35
  12  -4  -2    0.57    0.25
 -12   4  -2    0.90    0.38
 -12   4   3    2.03    0.50
 -12  -4  -3    1.99    0.47
 -12  -4  -3    2.12    0.51
 -12   4  -3    1.28    0.44
 -12   4  -3    2.37    0.53
 -12  -4   3    2.17    0.49
 -12   4  -3    1.99    0.48
 -12  -4  -4   -0.12    0.26
 -12   4   4    0.06    0.30
 -12  -4  -4   -0.06    0.27
 -12   4  -4    0.16    0.29
 -12   4  -4    0.14    0.30
 -12   4  -4    0.13    0.33
   0  -5   0    0.17    0.11
   0  -5   0    0.17    0.10
   0  -5   0    0.12    0.09
   0   5   0   -0.01    0.10
   0   5   0    0.16    0.09
   0   5   0   -0.13    0.07
   0   5   0    0.16    0.09
   0   5  -1  372.56   10.61
   0   5  -1  387.94   10.45
   0  -5   1  384.69   10.62
   0  -5   1  377.27   10.46
   0   5   1  399.61   10.50
   0  -5  -1  368.30   10.63
   0   5   1  369.13   10.46
   0   5   1  386.91   10.62
   0   5  -1  369.66   10.45
   0  -5  -1  364.71   10.49
   0  -5   1  376.45   10.62
   0  -5  -1  367.80   11.47
   0   5   1  368.60   11.48
   0  -5  -2    0.10    0.10
   0   5  -2    0.15    0.09
   0   5   2    0.15    0.09
   0   5   2    0.33    0.13
   0   5  -2    0.19    0.09
   0  -5  -2    0.72    0.16
   0   5   2    0.05    0.08
   0  -5   2   -0.05    0.07
   0  -5   2   -0.15    0.05
   0  -5   2    0.22    0.10
   0  -5   3  159.14    4.71
   0  -5  -3  167.20    5.16
   0  -5   3  157.62    4.66
   0  -5  -3  163.28    4.70
   0   5   3  154.81    4.66
   0   5  -3  162.49    4.70
   0   5  -3  160.32    4.65
   0  -5  -3  162.40    5.26
   0   5   3  157.42    5.15
   0   5   4    0.15    0.13
   0  -5   4   -0.04    0.10
   0  -5  -4    0.02    0.12
   0  -5  -4    0.48    0.17
   0   5   4   -0.06    0.10
   0  -5   4    0.13    0.12
   0   5  -4    0.03    0.11
   0  -5   4    0.02    0.10
   0  -5   4   -0.01    0.10
   0  -5  -4    0.04    0.09
   0  -5  -4   -0.03    0.11
   0  -5  -5  156.18    5.45
   0  -5   5  164.29    4.90
   0   5  -5  159.18    4.83
   0  -5  -5  157.70    5.36
   0   5   5  159.49    5.37
   0  -5   5  161.74    4.87
   0   5   5  162.73    4.86
   0   5  -5  164.12    5.31
   0  -5   5  169.07    5.46
   0  -5  -5  155.82    4.87
   0  -5   5  167.85    4.91
   0   5   6    0.30    0.20
   0   5  -6    0.24    0.17
   0  -5   6   -0.04    0.14
   0  -5  -6   -0.10    0.14
   0  -5  -6    0.09    0.20
   0   5   6    0.18    0.18
   0  -5  -7   33.54    1.28
   0   5   7   34.82    1.49
   0  -5  -7   33.52    1.51
   0  -5   7   33.36    1.27
   0   5   7   36.94    1.29
   0   5  -7   34.34    1.47
   0  -5   7   34.47    1.49
   0  -5  -7   34.97    1.69
   0   5  -7   32.53    1.25
   0  -5   8    0.11    0.20
   0   5  -8    0.20    0.22
   0  -5  -8    0.17    0.22
   0  -5  -8   -0.02    0.21
   0   5   8   -0.01    0.19
   0   5  -8    0.13    0.19
   0   5   8    0.66    0.28
   0  -5   8    0.07    0.20
   0   5   9   31.75    1.57
   0  -5   9   28.48    1.53
   0   5   9   29.95    1.30
   0   5  -9   31.31    1.54
   0  -5  -9   30.11    1.58
   0   5  -9   31.15    1.30
   0  -5   9   30.47    1.31
   0  -5  -9   32.03    1.35
   0  -5 -10   -0.04    0.24
   0   5  10   -0.16    0.22
   0  -5 -10   -0.07    0.26
   0   5 -10   -0.05    0.24
   0  -5  10    0.00    0.23
   0   5  10    0.21    0.30
   0   5 -10    0.33    0.28
   0  -5  10   -0.11    0.22
   0  -5 -11   12.77    0.92
   0   5 -11   13.23    0.90
   0  -5  11   13.21    0.92
   0  -5 -11   14.11    0.97
   0   5  11   14.99    0.95
   1  -5   0   11.47    0.39
  -1   5   0   10.72    0.49
   1   5   0   11.43    0.53
   1   5   0   10.98    0.46
   1  -5   0   10.94    0.50
  -1  -5   0   10.88    0.47
   1  -5   0   11.45    0.41
  -1   5   0   10.79    0.38
   1  -5   0   11.74    0.40
  -1  -5   0   11.15    0.49
  -1   5   0   11.06    0.38
   1   5   0   11.19    0.45
  -1  -5   0   10.67    0.45
   1  -5   1   75.11    2.25
   1   5  -1   74.71    2.28
  -1   5   1   77.23    2.51
   1  -5   1   81.16    2.24
  -1  -5  -1   77.23    2.33
   1   5  -1   76.01    2.30
   1  -5   1   75.27    2.26
  -1  -5  -1   76.60    2.55
  -1  -5  -1   74.31    2.31
  -1   5   1   78.17    2.22
  -1  -5   1   78.51    2.30
   1  -5  -1   74.80    2.25
   1  -5  -1   76.09    2.52
   1   5   1   74.83    2.55
  -1   5  -1   76.35    2.22
   1   5   1   77.22    2.33
   1   5   1   78.66    2.32
   1  -5  -1   79.37    2.28
  -1  -5  -2   13.38    0.60
   1  -5   2   15.39    0.56
  -1   5   2   16.30    0.59
  -1   5   2   15.23    0.69
   1   5  -2   13.59    0.58
  -1   5   2   15.04    0.55
   1  -5   2   15.52    0.56
  -1  -5  -2   13.59    0.67
   1   5  -2   13.82    0.58
  -1  -5  -2   13.99    0.60
   1   5  -2   12.96    0.57
   1  -5   2   14.90    0.57
   1  -5  -2   13.68    0.66
  -1   5  -2   14.50    0.55
   1  -5  -2   12.97    0.55
  -1   5  -2   13.29    0.54
  -1  -5   2   14.46    0.58
   1  -5  -2   13.34    0.58
  -1  -5   2   14.97    0.60
   1  -5  -2   13.65    0.59
  -1  -5   2   15.41    0.59
   1   5   2   13.98    0.60
   1   5   2   15.57    0.70
   1   5   2   14.92    0.62
  -1  -5  -3   40.65    1.54
   1  -5   3   42.11    1.36
   1  -5   3   41.32    1.35
   1  -5   3   41.51    1.35
  -1   5   3   39.81    1.33
   1   5  -3   39.90    1.37
  -1  -5  -3   38.89    1.52
  -1  -5  -3   38.18    1.38
   1   5  -3   37.84    1.35
  -1   5   3   37.88    1.53
   1   5  -3   39.36    1.37
   1  -5  -3   39.10    1.53
  -1  -5   3   39.02    1.37
  -1   5  -3   41.17    1.32
   1  -5  -3   39.65    1.54
   1   5   3   40.71    1.39
   1  -5  -3   39.45    1.35
  -1  -5   3   41.82    1.37
   1   5   3   40.25    1.39
   1   5   3   39.50    1.53
   1  -5  -3   41.13    1.38
   1  -5   4   14.59    0.65
  -1  -5  -4   12.89    0.67
  -1   5   4   13.43    0.63
  -1  -5  -4   12.84    0.73
   1   5  -4   12.39    0.62
   1   5  -4   12.68    0.64
   1  -5   4   14.18    0.67
  -1   5   4   14.32    0.77
   1  -5   4   13.17    0.72
  -1  -5  -4   12.90    0.73
   1  -5   4   13.14    0.63
   1  -5  -4   12.52    0.65
   1  -5  -4   12.73    0.75
  -1   5  -4   12.42    0.61
   1   5   4   13.40    0.67
  -1  -5   4   14.14    0.66
   1   5   4   12.64    0.73
   1   5   4   14.23    0.67
   1  -5  -4   12.13    0.62
  -1  -5   4   15.27    0.75
  -1  -5   4   13.94    0.65
   1  -5  -4   13.26    0.74
   1  -5   5   23.77    1.10
   1  -5   5   21.92    0.97
   1  -5   5   19.45    0.91
   1   5  -5   21.35    0.96
  -1   5   5   22.16    0.94
  -1   5   5   19.76    1.08
   1   5  -5   20.60    0.94
   1  -5   5   22.08    0.95
  -1  -5  -5   21.95    0.98
  -1  -5  -5   21.27    1.07
  -1  -5  -5   22.07    1.09
   1   5   5   20.32    1.06
  -1  -5   5   24.05    1.10
  -1   5  -5   21.82    1.02
   1   5   5   22.84    0.99
  -1  -5   5   20.56    0.94
   1   5   5   20.62    0.97
   1  -5  -5   20.16    1.07
  -1  -5   5   21.69    0.96
   1  -5  -5   20.07    0.96
  -1   5  -5   22.18    0.93
   1   5  -6    4.70    0.46
  -1  -5  -6    4.72    0.51
   1  -5   6    3.87    0.42
   1  -5   6    5.14    0.52
  -1  -5  -6    4.46    0.46
  -1   5   6    4.48    0.51
  -1   5   6    4.28    0.42
   1   5   6    4.11    0.44
  -1   5  -6    4.75    0.47
   1   5   6    4.64    0.50
   1  -5  -6    5.11    0.48
  -1   5  -6    4.24    0.41
   1  -5  -6    3.57    0.46
  -1  -5   6    4.67    0.45
   1  -5   7    5.17    0.52
   1   5  -7    3.72    0.46
  -1  -5  -7    4.02    0.42
   1  -5   7    4.60    0.42
  -1   5   7    4.46    0.41
  -1  -5  -7    4.01    0.48
  -1  -5  -7    3.47    0.51
  -1   5   7    4.16    0.46
   1   5  -7    3.54    0.39
   1   5   7    5.40    0.46
   1   5   7    4.98    0.58
  -1   5  -7    4.00    0.44
   1   5   7    4.66    0.51
  -1  -5   7    4.90    0.43
  -1  -5   7    5.01    0.50
  -1   5  -7    4.01    0.38
   1  -5  -7    3.98    0.48
   1  -5  -7    4.19    0.42
  -1  -5  -8    0.38    0.29
   1   5  -8    0.30    0.23
  -1  -5  -8    0.12    0.21
  -1   5   8    0.16    0.22
  -1   5   8    0.08    0.20
   1   5  -8    0.18    0.20
   1  -5   8   -0.05    0.20
  -1  -5  -8    0.62    0.26
   1  -5   8   -0.25    0.17
  -1  -5   8   -0.17    0.16
  -1  -5   8    0.13    0.21
  -1   5  -8    0.34    0.21
   1   5   8   -0.07    0.18
   1   5   8    0.14    0.21
  -1   5  -8    0.20    0.21
   1  -5  -8   -0.16    0.17
   1  -5  -8   -0.09    0.19
  -1  -5  -9    3.42    0.56
   1   5  -9    3.58    0.54
  -1  -5  -9    3.63    0.46
  -1   5   9    3.72    0.52
   1   5  -9    3.08    0.45
  -1  -5  -9    3.96    0.51
  -1   5   9    4.71    0.49
   1  -5   9    3.17    0.54
   1  -5   9    4.24    0.49
  -1   5  -9    5.02    0.49
  -1  -5   9    3.83    0.56
   1  -5  -9    3.93    0.59
   1   5   9    4.17    0.58
  -1   5  -9    3.98    0.52
  -1  -5   9    3.13    0.45
   1   5   9    3.47    0.47
   1  -5  -9    3.74    0.48
   1  -5  10    0.40    0.33
  -1   5  10   -0.03    0.23
  -1  -5 -10    0.04    0.22
  -1   5  10    0.27    0.28
   1   5 -10    0.27    0.29
  -1  -5 -10    0.20    0.29
   1  -5  10    0.37    0.28
   1   5 -10    0.11    0.27
  -1  -5 -10    0.59    0.31
  -1   5 -10    0.40    0.29
   1  -5 -10    0.75    0.37
  -1  -5  10    0.21    0.27
  -1   5 -10    0.31    0.26
  -1  -5  10   -0.03    0.25
   1  -5 -10    0.34    0.29
   1   5  10    0.25    0.30
   1   5  10    0.77    0.32
  -1   5  11    1.39    0.40
  -1  -5 -11    1.57    0.43
   1  -5  11    0.84    0.36
   1   5 -11    1.52    0.41
  -1  -5 -11    0.96    0.39
  -1  -5  11    1.18    0.38
   1  -5 -11    0.75    0.37
   1   5  11    1.72    0.42
  -1   5 -11    0.70    0.33
   1  -5 -11    1.52    0.45
   2   5   0  245.06    6.90
  -2  -5   0  240.75    6.78
  -2   5   0  240.97    7.38
   2  -5   0  248.02    6.75
   2  -5   0  240.76    7.39
   2   5   0  233.70    6.80
   2  -5   1  160.11    4.60
   2  -5   1  166.90    4.51
  -2  -5  -1  157.30    4.63
  -2  -5  -1  164.72    4.62
  -2  -5  -1  158.28    5.08
   2   5  -1  162.18    4.67
  -2   5   1  158.91    5.03
  -2  -5  -1  156.79    4.63
   2  -5   1  162.54    4.61
   2   5  -1  156.15    4.61
   2  -5  -1  156.61    4.54
   2   5   1  159.17    5.10
  -2  -5   1  165.21    4.60
   2  -5  -1  160.63    5.03
   2  -5  -1  160.88    4.59
  -2  -5   1  164.15    4.65
  -2   5  -1  160.36    4.96
   2   5   1  168.61    4.70
   2   5   1  161.18    4.65
  -2  -5  -2   74.90    2.33
  -2   5   2   75.38    2.18
   2   5  -2   77.67    2.32
   2  -5   2   76.61    2.25
   2   5  -2   74.83    2.34
  -2  -5  -2   74.23    2.58
  -2   5   2   76.20    2.56
   2   5  -2   76.15    2.32
   2  -5   2   75.77    2.24
  -2   5   2   77.67    2.21
  -2  -5  -2   76.97    2.58
   2  -5   2   74.35    2.25
   2   5   2   73.49    2.35
   2  -5  -2   73.96    2.25
   2   5   2   80.58    2.38
   2  -5  -2   74.22    2.27
  -2  -5   2   73.66    2.32
  -2   5  -2   77.55    2.19
   2  -5  -2   74.62    2.27
   2  -5  -2   71.81    2.54
  -2   5  -2   75.46    2.18
   2   5   2   75.94    2.57
  -2  -5  -3  144.76    4.21
   2  -5   3  144.34    4.18
  -2  -5  -3  145.18    4.62
  -2  -5  -3  141.06    4.68
   2   5  -3  140.89    4.22
  -2   5   3  139.10    4.62
   2   5  -3  139.43    4.19
   2  -5   3  145.07    4.18
  -2   5   3  146.84    4.12
   2  -5   3  144.16    4.14
  -2   5   3  144.09    4.09
   2   5   3  139.31    4.61
   2   5   3  137.44    4.22
   2  -5  -3  144.20    4.67
   2  -5  -3  137.66    4.17
  -2   5  -3  143.46    4.08
  -2  -5   3  133.89    4.18
   2  -5  -3  138.90    4.62
   2   5   3  137.15    4.27
   2  -5  -3  142.78    4.17
  -2   5  -3  150.76    4.09
  -2  -5   3  144.13    4.67
  -2  -5  -4   94.29    3.30
  -2   5   4   88.65    3.28
   2   5  -4   96.83    2.97
   2  -5   4   92.31    2.92
  -2  -5  -4   94.11    2.96
  -2   5   4   95.06    2.87
   2  -5   4   98.10    3.29
   2  -5   4   94.03    2.94
   2  -5   4   95.40    2.94
   2   5  -4   95.63    2.99
   2   5  -4   92.35    2.97
  -2  -5  -4   98.88    3.28
  -2   5   4   95.90    2.91
  -2   5  -4   94.50    2.86
  -2   5  -4   98.32    3.12
   2  -5  -4   91.15    3.28
   2  -5  -4   95.91    2.95
  -2  -5   4   91.74    2.95
  -2   5  -4   98.82    2.88
   2   5   4   92.30    3.25
   2   5   4   91.79    3.00
   2  -5  -4   93.05    3.30
   2  -5  -4   96.15    2.94
   2   5   4   93.46    3.00
   2   5  -5   80.18    2.66
  -2  -5  -5   79.98    2.91
   2  -5   5   82.89    2.65
  -2   5   5   77.28    2.97
   2   5  -5   78.35    2.65
   2  -5   5   80.79    2.64
  -2   5   5   79.76    2.57
  -2  -5  -5   82.94    2.67
   2  -5   5   80.74    2.64
  -2  -5  -5   81.36    2.96
   2  -5   5   84.87    2.97
   2  -5  -5   76.91    2.95
  -2  -5   5   78.54    2.64
  -2   5  -5   82.84    2.80
   2   5   5   82.95    2.71
   2  -5  -5   81.88    2.66
  -2   5  -5   79.55    2.55
   2   5   5   79.67    2.70
   2   5   5   79.98    2.92
   2  -5  -5   81.48    2.65
  -2   5   6   40.24    1.47
  -2  -5  -6   33.65    1.62
   2  -5   6   39.65    1.52
   2  -5   6   40.31    1.54
  -2  -5  -6   34.77    1.28
  -2  -5  -6   34.03    1.47
   2   5  -6   34.38    1.50
  -2  -5   6   39.72    1.29
  -2   5  -6   35.34    1.41
  -2   5  -6   37.79    1.56
  -2  -5   6   40.07    1.53
   2   5   6   40.15    1.58
   2  -5  -6   34.66    1.49
   2   5   6   39.00    1.70
  -2   5   7   34.51    1.21
   2  -5   7   34.44    1.29
   2  -5   7   33.53    1.50
  -2  -5  -7   33.44    1.62
  -2  -5  -7   32.15    1.26
  -2  -5  -7   36.20    1.52
   2   5  -7   32.89    1.49
   2   5  -7   34.60    1.31
  -2   5   7   34.15    1.42
   2  -5  -7   31.41    1.26
  -2   5  -7   35.28    1.25
  -2   5  -7   34.51    1.41
  -2  -5   7   33.01    1.47
   2   5   7   33.29    1.29
  -2  -5   7   33.25    1.24
   2  -5  -7   34.13    1.52
  -2   5  -7   33.50    1.19
   2   5   7   34.18    1.53
   2   5   7   33.53    1.65
  -2  -5  -8   14.93    0.94
   2   5  -8   14.52    0.81
   2  -5   8   11.55    0.75
  -2  -5  -8   13.77    0.77
  -2   5   8   12.51    0.82
   2  -5   8   12.99    0.90
   2   5  -8   13.65    0.91
  -2   5   8   13.65    0.72
  -2  -5  -8   14.29    0.83
  -2  -5   8   12.92    0.73
  -2  -5   8   12.38    0.86
   2  -5  -8   13.05    0.92
  -2   5  -8   13.80    0.84
   2   5   8   13.06    0.78
   2   5   8   13.52    0.93
  -2   5  -8   14.29    0.76
  -2   5  -8   13.43    0.70
   2  -5  -8   13.01    0.76
  -2  -5  -9   18.24    1.16
  -2   5   9   19.40    0.93
  -2  -5  -9   19.28    1.00
   2   5  -9   21.07    1.23
   2  -5   9   20.12    1.21
  -2  -5  -9   19.25    1.05
  -2   5   9   18.92    1.11
   2   5  -9   20.82    1.06
   2  -5   9   18.37    1.00
   2   5   9   17.04    1.16
  -2  -5   9   17.60    0.95
   2   5   9   19.94    1.05
   2  -5  -9   19.07    1.01
  -2  -5   9   17.60    1.13
  -2   5  -9   20.13    1.11
  -2   5  -9   20.87    0.99
   2  -5  -9   21.23    1.27
  -2   5  -9   19.66    0.93
  -2   5  10   11.08    0.89
   2  -5  10   12.04    0.86
  -2  -5 -10   11.19    0.87
  -2  -5 -10   12.00    0.82
  -2   5  10   13.66    0.79
   2  -5  10   12.75    1.01
   2   5 -10   11.95    1.02
  -2  -5 -10   11.50    0.94
   2   5 -10   10.48    0.81
   2  -5 -10   11.34    0.83
   2  -5 -10   11.59    1.01
  -2   5 -10   12.32    0.99
  -2  -5  10   12.80    0.81
  -2   5 -10   11.70    0.89
   2   5  10   11.15    1.02
  -2   5 -10   11.41    0.73
  -2  -5  10   12.55    0.98
   2   5  10   11.38    0.83
  -2   5  11    6.79    0.60
  -2  -5 -11    4.48    0.63
  -2  -5 -11    4.56    0.57
   2  -5  11    5.21    0.66
   2   5 -11    4.66    0.62
  -2   5 -11    4.71    0.54
   2  -5 -11    6.36    0.69
  -2  -5  11    5.10    0.59
   2   5  11    6.34    0.68
  -2   5 -11    6.18    0.79
  -3  -5   0   61.83    1.91
   3   5   0   61.13    1.92
  -3  -5   0   63.40    1.88
   3   5   0   59.81    1.92
  -3   5   0   62.11    2.00
   3  -5   0   62.29    2.02
  -3  -5  -1    7.97    0.42
   3  -5   1    7.63    0.28
  -3  -5  -1    8.51    0.40
   3   5  -1    8.58    0.42
  -3   5   1    7.91    0.42
   3   5  -1    8.67    0.41
  -3  -5  -1    8.15    0.41
   3  -5  -1    8.60    0.44
  -3   5  -1    8.60    0.31
   3  -5  -1    8.35    0.30
  -3  -5   1    7.78    0.42
   3   5   1    7.16    0.42
  -3  -5   1    7.50    0.38
   3   5   1    7.32    0.47
  -3  -5  -2   53.44    1.91
   3  -5   2   53.26    1.61
  -3  -5  -2   54.50    1.71
   3   5  -2   53.40    1.73
  -3  -5  -2   52.09    1.88
   3  -5   2   53.18    1.61
  -3  -5  -2   55.38    1.73
   3  -5   2   53.72    1.62
  -3   5   2   52.10    1.90
   3   5  -2   53.86    1.73
   3   5   2   52.29    1.93
   3  -5  -2   54.85    1.65
  -3  -5   2   53.92    1.70
   3   5   2   54.07    1.77
   3  -5  -2   52.35    1.60
  -3  -5   2   51.60    1.86
   3   5   2   53.41    1.78
   3  -5  -2   51.84    1.90
  -3  -5   2   50.55    1.72
  -3   5  -2   56.64    1.71
  -3   5   3    3.90    0.37
   3   5  -3    3.63    0.32
   3  -5   3    3.75    0.27
  -3   5   3    3.79    0.20
  -3  -5  -3    4.52    0.38
  -3  -5  -3    3.64    0.31
   3   5  -3    3.68    0.32
  -3  -5  -3    3.66    0.30
   3  -5   3    3.67    0.27
  -3   5   3    3.70    0.22
   3  -5   3    3.79    0.27
   3   5  -3    4.06    0.32
   3   5   3    3.87    0.34
  -3   5  -3    3.64    0.20
  -3   5  -3    3.88    0.21
   3  -5  -3    3.81    0.38
  -3  -5   3    3.29    0.30
   3  -5  -3    4.06    0.27
  -3  -5   3    3.79    0.31
  -3   5  -3    4.08    0.23
  -3   5  -3    3.23    0.32
   3   5   3    3.05    0.32
   3  -5  -3    3.90    0.32
   3  -5  -3    3.64    0.28
   3   5   3    3.63    0.34
   3  -5   4   16.27    0.73
   3   5  -4   17.07    0.78
  -3   5   4   16.21    0.65
   3   5  -4   15.22    0.77
  -3  -5  -4   16.27    0.85
   3  -5   4   16.53    0.73
  -3  -5  -4   17.98    0.78
   3  -5   4   17.29    0.75
  -3  -5  -4   16.37    0.82
   3   5  -4   17.46    0.80
   3   5   4   15.58    0.83
   3  -5  -4   16.71    0.92
   3   5   4   16.24    0.82
   3   5   4   15.60    0.79
   3  -5  -4   15.86    0.75
  -3  -5   4   17.13    0.78
   3  -5  -4   16.18    0.73
  -3   5  -4   16.86    0.71
  -3  -5   4   15.89    0.81
   3  -5  -4   16.33    0.84
  -3   5  -4   16.39    0.77
  -3   5  -4   17.32    0.65
   3  -5   5    2.59    0.30
   3  -5   5    2.27    0.30
   3   5  -5    2.73    0.35
  -3  -5  -5    2.92    0.34
  -3   5   5    2.78    0.28
   3   5  -5    2.68    0.33
   3  -5   5    2.43    0.32
  -3  -5  -5    2.34    0.32
  -3  -5  -5    3.32    0.40
  -3  -5  -5    2.83    0.34
  -3   5  -5    2.68    0.27
  -3  -5   5    2.21    0.31
   3  -5  -5    2.80    0.38
   3  -5  -5    2.87    0.35
   3  -5  -5    3.11    0.33
  -3   5  -5    2.99    0.37
   3   5   5    2.85    0.37
   3   5   5    2.09    0.33
   3   5   5    2.51    0.35
  -3  -5   5    2.65    0.33
  -3   5  -5    3.21    0.30
  -3  -5  -6    7.63    0.49
  -3  -5  -6    8.14    0.61
   3   5  -6    7.36    0.58
   3  -5   6    8.70    0.60
  -3   5   6    8.38    0.53
  -3  -5  -6    7.31    0.53
  -3  -5  -6    7.63    0.57
  -3  -5  -6    6.62    0.47
   3   5  -6    6.85    0.51
   3  -5   6    9.03    0.61
  -3   5  -6    7.03    0.54
  -3   5  -6    8.22    0.59
  -3   5  -6    7.67    0.50
  -3  -5   6    9.22    0.61
   3  -5  -6    7.12    0.58
   3   5   6    9.85    0.58
  -3   5  -6    7.55    0.49
  -3  -5   6    8.70    0.49
   3   5   6    8.82    0.65
   3   5   6    8.80    0.66
  -3  -5  -7    1.97    0.37
   3   5  -7    1.43    0.31
   3  -5   7    1.30    0.34
  -3  -5  -7    3.04    0.36
   3  -5   7    1.97    0.33
  -3   5   7    1.90    0.31
  -3  -5  -7    1.95    0.35
  -3   5   7    1.42    0.25
   3   5  -7    2.11    0.39
  -3  -5  -7    2.12    0.37
   3  -5  -7    1.73    0.38
  -3   5  -7    1.94    0.27
  -3   5  -7    1.73    0.32
   3   5   7    1.48    0.36
   3   5   7    1.68    0.33
  -3   5  -7    1.77    0.37
  -3  -5   7    1.52    0.27
   3  -5  -7    1.37    0.31
   3   5   7    1.47    0.37
  -3   5  -7    1.53    0.28
  -3  -5   7    1.65    0.34
  -3  -5  -8    1.88    0.39
   3  -5   8    2.11    0.42
  -3  -5  -8    1.37    0.31
   3   5  -8    0.93    0.30
   3   5  -8    1.70    0.39
   3  -5   8    1.51    0.33
  -3   5   8    1.28    0.31
  -3  -5  -8    2.61    0.43
  -3   5   8    1.95    0.30
   3  -5  -8    1.94    0.42
   3  -5  -8    1.61    0.34
  -3   5  -8    1.56    0.38
   3   5   8    1.84    0.37
  -3  -5   8    1.60    0.37
  -3   5  -8    1.50    0.27
   3   5   8    1.92    0.43
  -3  -5   8    1.99    0.32
  -3   5  -8    1.98    0.35
  -3   5  -8    2.24    0.37
  -3   5   9    0.24    0.25
  -3  -5  -9    0.27    0.24
  -3   5   9    0.39    0.24
   3   5  -9    0.34    0.29
   3  -5   9    0.74    0.35
   3   5  -9    0.35    0.27
   3  -5   9    0.52    0.29
  -3  -5  -9    0.02    0.25
  -3  -5  -9    0.23    0.25
  -3   5  -9    0.72    0.33
  -3  -5   9    0.26    0.23
   3   5   9    0.27    0.27
  -3   5  -9    0.65    0.26
  -3   5  -9    0.58    0.29
  -3   5  -9    0.46    0.26
  -3  -5   9    0.40    0.26
   3  -5  -9    0.60    0.36
   3  -5  -9    0.45    0.29
   3   5   9    0.65    0.35
   3   5 -10    4.54    0.59
  -3  -5 -10    3.80    0.49
   3  -5  10    3.44    0.64
  -3  -5 -10    4.68    0.61
   3  -5  10    3.65    0.55
  -3  -5 -10    4.00    0.61
   3   5 -10    2.98    0.60
  -3   5  10    3.89    0.55
  -3   5 -10    3.62    0.52
  -3  -5  10    3.79    0.47
   3   5  10    3.35    0.65
   3  -5 -10    4.04    0.55
  -3   5 -10    3.65    0.52
   3   5  10    2.82    0.51
  -3  -5  10    3.63    0.58
   3  -5 -10    4.47    0.70
  -3   5 -10    4.72    0.67
  -3  -5 -11    0.17    0.30
  -3  -5 -11    0.29    0.29
   3   5 -11    0.07    0.29
   3  -5  11    0.15    0.29
   3   5  11    0.60    0.36
   3  -5 -11    0.88    0.38
  -3  -5  11    0.62    0.31
  -3   5 -11   -0.12    0.30
  -4  -5   0  202.21    5.69
   4   5   0  204.38    5.77
   4   5   0  200.74    5.81
  -4  -5   0  198.48    6.32
   4  -5   0  198.72    6.17
   4   5  -1    3.76    0.28
  -4  -5  -1    2.92    0.22
  -4  -5  -1    3.50    0.24
  -4   5   1    4.37    0.37
   4   5  -1    3.32    0.27
   4  -5  -1    3.39    0.28
  -4  -5   1    3.51    0.23
  -4  -5   1    3.50    0.26
   4   5   1    3.18    0.32
   4   5   1    3.78    0.29
   4   5   1    4.11    0.32
   4   5  -2  195.89    5.61
  -4  -5  -2  198.50    5.49
  -4  -5  -2  195.14    5.48
   4   5  -2  191.20    5.55
   4  -5   2  195.79    5.40
  -4  -5  -2  185.58    6.08
   4  -5   2  195.06    5.47
   4  -5   2  188.59    5.45
  -4   5   2  187.42    5.17
   4  -5  -2  188.27    5.41
   4   5   2  187.93    6.10
  -4  -5   2  194.26    5.46
  -4  -5   2  189.63    6.08
  -4   5  -2  188.24    5.17
   4   5   2  193.12    5.62
   4  -5  -2  196.13    6.09
   4   5   2  195.86    5.66
   4  -5  -2  189.50    5.45
  -4  -5   2  185.60    5.52
   4  -5   3    1.42    0.19
  -4  -5  -3    1.20    0.22
  -4  -5  -3    0.85    0.17
  -4  -5  -3    1.10    0.18
   4   5  -3    0.99    0.21
   4   5  -3    0.87    0.19
   4  -5   3    0.56    0.14
   4  -5   3    0.84    0.15
  -4  -5  -3    0.85    0.18
   4   5  -3    0.86    0.20
   4  -5  -3    1.02    0.19
   4  -5  -3    0.54    0.20
  -4   5  -3    1.97    0.29
   4  -5  -3    0.97    0.17
  -4  -5   3    0.77    0.16
   4   5   3    0.49    0.18
  -4  -5   3    0.64    0.17
   4   5   3    0.78    0.20
  -4  -5   3    0.86    0.17
   4   5   3    0.85    0.21
   4  -5  -3    0.68    0.14
   4  -5   4  166.39    4.76
  -4  -5  -4  164.23    5.26
  -4  -5  -4  160.72    4.75
   4  -5   4  156.97    4.77
   4  -5   4  158.62    4.79
   4   5  -4  163.70    4.84
   4   5  -4  164.06    4.90
  -4   5   4  160.87    4.51
  -4  -5  -4  157.13    5.26
   4   5  -4  159.72    4.87
  -4   5  -4  162.07    4.96
  -4  -5   4  160.76    5.27
   4   5   4  155.88    5.23
   4  -5  -4  162.76    4.78
  -4   5  -4  158.15    4.50
   4   5   4  156.59    4.89
  -4  -5   4  156.30    4.79
   4   5   4  161.73    4.95
   4  -5  -4  164.74    5.37
   4  -5  -4  162.43    4.76
  -4   5  -4  161.08    4.50
   4  -5  -4  162.28    5.33
  -4  -5  -5    1.48    0.25
   4  -5   5    2.16    0.31
   4   5  -5    1.49    0.29
  -4  -5  -5    2.34    0.35
   4  -5   5    1.68    0.28
  -4  -5  -5    2.02    0.29
   4   5  -5    2.22    0.32
  -4   5   5    2.26    0.22
  -4  -5  -5    2.43    0.33
   4  -5   5    2.22    0.29
   4  -5  -5    2.20    0.29
   4   5   5    1.86    0.34
   4   5   5    2.65    0.35
  -4   5  -5    2.80    0.38
  -4  -5   5    1.98    0.30
   4   5   5    1.56    0.30
   4  -5  -5    2.44    0.33
  -4   5  -5    1.94    0.30
  -4  -5   5    2.08    0.29
  -4   5  -5    2.25    0.21
  -4  -5  -6   77.69    2.43
   4   5  -6   76.22    2.37
  -4  -5  -6   79.19    2.92
  -4  -5  -6   76.17    2.26
  -4  -5  -6   77.74    2.63
   4  -5   6   78.06    2.68
   4  -5   6   79.44    2.69
   4   5  -6   77.37    2.72
  -4   5   6   75.64    2.46
   4   5   6   78.87    2.39
  -4   5  -6   77.75    2.43
  -4  -5   6   77.90    2.23
  -4   5  -6   79.35    2.38
   4   5   6   78.35    2.79
   4   5   6   74.39    2.87
  -4  -5   6   78.99    2.65
  -4   5  -6   80.80    2.57
   4  -5  -6   76.85    2.68
   4  -5  -6   77.58    2.68
  -4   5   7    0.17    0.17
   4  -5   7    0.07    0.22
   4   5  -7    0.26    0.22
   4  -5   7   -0.05    0.21
  -4  -5  -7    0.35    0.22
  -4  -5  -7    0.22    0.20
   4   5  -7    0.32    0.24
  -4  -5  -7    0.93    0.29
  -4  -5   7    0.41    0.22
   4  -5  -7    0.16    0.22
   4   5   7    0.39    0.27
  -4   5  -7    0.75    0.29
   4   5   7    0.49    0.25
   4  -5  -7    0.30    0.24
  -4   5  -7    0.27    0.23
   4   5   7    0.42    0.25
  -4   5  -7    0.41    0.19
  -4  -5   7    0.45    0.21
  -4  -5  -8   36.76    1.37
   4  -5   8   37.49    1.73
   4   5  -8   39.53    1.78
  -4  -5  -8   36.75    1.54
  -4  -5  -8   40.89    1.67
   4   5  -8   36.11    1.50
   4  -5   8   36.12    1.45
  -4   5   8   35.81    1.49
  -4  -5   8   37.52    1.65
  -4   5  -8   37.71    1.64
  -4  -5   8   36.23    1.33
   4   5   8   36.17    1.78
   4   5   8   40.41    1.55
   4  -5  -8   36.56    1.72
   4  -5  -8   35.19    1.45
  -4   5  -8   37.51    1.46
  -4   5  -8   38.11    1.49
   4  -5   9    1.18    0.37
  -4   5   9    0.31    0.24
  -4  -5  -9    0.79    0.32
   4   5  -9    1.70    0.46
  -4  -5  -9    0.52    0.29
  -4  -5  -9    0.93    0.30
   4   5  -9    1.42    0.36
  -4  -5   9    0.97    0.29
   4   5   9    1.03    0.35
   4  -5  -9    1.04    0.37
   4   5   9    1.11    0.43
  -4   5  -9    1.16    0.35
  -4   5  -9    1.04    0.30
  -4   5  -9    0.99    0.37
  -4  -5   9    0.92    0.34
  -4  -5 -10   19.65    1.15
   4  -5  10   21.06    1.17
  -4   5  10   19.55    1.09
   4   5 -10   20.32    1.34
   4   5 -10   18.86    1.11
  -4  -5 -10   20.79    1.00
  -4  -5  10   17.86    0.93
   4  -5 -10   19.44    1.11
  -4   5 -10   19.01    1.04
   4   5  10   18.97    1.36
  -4   5 -10   17.99    1.06
  -4   5 -10   19.63    1.22
   4   5  10   18.99    1.13
   4   5 -11    0.28    0.32
   4  -5  11    0.04    0.31
  -4  -5 -11   -0.11    0.27
   4   5  11    0.48    0.35
  -4  -5  11    0.36    0.29
  -4   5 -11    0.54    0.33
   4  -5 -11    0.58    0.35
  -4   5 -11   -0.37    0.29
  -5  -5   0    2.82    0.17
  -5   5   0    2.78    0.34
   5  -5   0    2.85    0.22
   5   5   0    2.51    0.27
   5   5   0    2.86    0.26
  -5  -5   0    2.91    0.18
  -5  -5  -1    8.91    0.37
   5   5  -1    8.68    0.47
  -5   5   1    8.41    0.55
  -5  -5  -1    9.56    0.38
   5   5  -1    8.83    0.49
   5   5   1    8.93    0.51
  -5  -5   1    9.52    0.38
   5   5   1    8.52    0.48
   5  -5  -1    9.24    0.50
  -5   5  -1   10.90    0.60
   5   5   1    9.56    0.58
  -5  -5   1    8.92    0.38
  -5  -5  -2   15.80    0.60
  -5  -5  -2   16.48    0.60
   5  -5   2   14.83    0.52
   5   5  -2   15.80    0.70
   5   5  -2   14.76    0.71
  -5   5   2   14.01    0.75
   5  -5   2   15.83    0.58
   5   5   2   15.91    0.74
  -5  -5   2   16.07    0.63
   5   5   2   14.81    0.79
   5  -5  -2   15.13    0.58
   5   5   2   15.16    0.76
  -5   5  -2   15.67    0.76
   5  -5  -2   16.24    0.80
  -5  -5   2   15.61    0.59
   5   5  -3    4.55    0.39
   5   5  -3    4.72    0.37
   5   5  -3    4.40    0.39
   5  -5   3    4.23    0.29
  -5  -5  -3    4.41    0.30
   5  -5   3    4.61    0.32
   5  -5   3    4.07    0.30
   5  -5  -3    4.40    0.30
  -5  -5   3    4.19    0.26
   5   5   3    4.89    0.41
  -5  -5   3    4.28    0.32
   5   5   3    4.70    0.40
   5  -5  -3    3.49    0.34
   5  -5  -3    3.99    0.43
   5  -5  -3    4.20    0.33
   5   5   3    4.06    0.41
  -5   5  -3    4.91    0.44
   5  -5   4    8.23    0.48
  -5  -5  -4    7.09    0.50
   5   5  -4    7.66    0.54
   5  -5   4    8.51    0.50
  -5  -5  -4    8.47    0.56
  -5  -5  -4    7.78    0.46
   5   5  -4    7.97    0.54
   5   5  -4    8.76    0.57
  -5  -5   4    7.66    0.44
   5   5   4    8.17    0.56
  -5   5  -4    8.27    0.58
  -5   5  -4    9.14    0.56
   5  -5  -4    8.14    0.48
   5   5   4    8.46    0.61
   5   5   4    7.81    0.57
  -5  -5   4    8.93    0.51
  -5  -5  -5    3.29    0.33
   5  -5   5    2.75    0.33
   5   5  -5    3.57    0.41
   5   5  -5    3.09    0.40
  -5  -5  -5    3.51    0.41
   5  -5   5    3.46    0.37
  -5  -5  -5    3.90    0.40
   5   5   5    3.89    0.46
  -5   5  -5    2.84    0.37
   5   5   5    3.16    0.38
   5   5   5    3.24    0.44
  -5  -5   5    3.40    0.32
  -5  -5   5    3.14    0.35
   5  -5  -5    3.56    0.36
  -5   5  -5    3.96    0.46
   5  -5   6   10.24    0.70
  -5  -5  -6   10.64    0.64
  -5  -5  -6   11.09    0.69
   5   5  -6   10.56    0.74
  -5  -5  -6   11.30    0.65
   5   5  -6    9.52    0.64
  -5   5  -6    9.14    0.69
  -5  -5   6   11.29    0.68
  -5   5  -6   10.65    0.61
  -5   5  -6   10.10    0.65
   5  -5  -6   10.38    0.69
   5   5   6    9.19    0.63
   5   5   6   11.17    0.80
  -5  -5  -7    0.07    0.19
   5   5  -7    0.30    0.23
  -5  -5  -7    0.49    0.21
   5   5  -7    0.19    0.22
  -5   5   7    0.05    0.13
   5  -5   7    0.13    0.24
  -5   5  -7    0.15    0.20
  -5  -5   7    0.09    0.18
  -5   5  -7    0.09    0.12
  -5  -5   7   -0.04    0.17
   5   5   7    0.13    0.23
   5  -5  -7    0.14    0.22
  -5   5  -7    0.16    0.22
   5   5   7    0.26    0.25
   5   5  -8    1.03    0.34
   5  -5   8    1.72    0.37
  -5   5   8    1.20    0.24
  -5  -5  -8    1.41    0.33
  -5  -5  -8    1.68    0.41
   5   5  -8    1.26    0.41
  -5  -5   8    1.16    0.33
   5   5   8    1.06    0.35
  -5   5  -8    1.95    0.40
   5   5   8    1.01    0.40
   5  -5  -8    0.98    0.33
  -5   5  -8    2.03    0.45
  -5  -5  -9    0.57    0.30
   5   5  -9    1.10    0.36
  -5  -5  -9    0.27    0.26
   5  -5   9    0.31    0.29
   5   5  -9    0.04    0.28
  -5  -5   9    0.36    0.27
   5  -5  -9    0.39    0.29
  -5   5  -9    0.23    0.31
   5   5   9    0.31    0.33
   5   5   9    0.00    0.28
  -5   5  -9    0.36    0.27
   5   5 -10    2.60    0.61
  -5  -5 -10    2.64    0.54
   5  -5  10    1.71    0.44
   5   5 -10    2.27    0.49
  -5   5 -10    1.39    0.41
   5   5  10    1.89    0.58
  -5   5 -10    2.70    0.58
   5  -5 -10    2.58    0.51
   5   5  10    1.60    0.47
  -5   5 -11    0.11    0.31
   6  -5   0   38.61    1.32
  -6   5   0   37.41    1.44
   6   5   0   37.54    1.34
   6   5   0   37.61    1.37
   6   5  -1   62.88    2.09
   6   5  -1   64.44    2.09
  -6   5   1   65.17    2.14
  -6   5  -1   63.36    2.11
   6  -5  -1   63.40    2.22
   6   5   1   65.17    2.34
  -6   5  -1   65.37    2.00
   6   5   1   64.77    2.13
  -6   5  -1   63.19    1.97
   6   5   1   62.04    2.09
   6  -5   2   32.16    1.02
   6   5  -2   33.96    1.27
   6   5  -2   31.93    1.23
  -6   5   2   31.24    1.31
  -6  -5  -2   34.62    1.23
  -6   5  -2   34.28    1.22
   6  -5  -2   35.50    1.41
  -6   5  -2   33.38    1.33
   6   5   2   32.27    1.28
  -6   5  -2   33.53    1.25
   6   5   2   32.64    1.32
   6   5   2   31.84    1.37
   6  -5   3   53.84    1.72
   6   5  -3   55.08    1.93
   6   5  -3   52.97    1.87
   6  -5   3   53.76    1.75
   6   5  -3   54.58    1.91
  -6  -5  -3   52.67    1.76
  -6  -5  -3   56.59    1.61
  -6  -5  -3   54.00    1.75
   6   5   3   53.46    2.01
   6   5   3   50.75    1.93
  -6   5  -3   54.40    1.76
  -6   5  -3   54.86    1.89
  -6  -5   3   53.72    1.63
   6   5   3   54.74    1.98
   6  -5  -3   56.80    2.14
   6  -5  -3   50.83    1.71
  -6   5  -3   54.72    1.78
   6   5  -4   12.66    0.75
  -6  -5  -4   12.70    0.70
  -6  -5  -4   12.47    0.71
   6  -5   4   12.58    0.63
   6   5  -4   14.08    0.77
   6   5  -4   12.58    0.71
   6  -5   4   10.84    0.62
  -6  -5  -4   13.68    0.55
   6   5   4   13.19    0.74
   6   5   4   12.36    0.77
  -6   5  -4   12.91    0.77
   6   5   4   13.24    0.81
  -6   5  -4   11.95    0.69
  -6  -5   4   13.13    0.58
   6  -5  -4   12.59    0.63
  -6   5  -4   12.62    0.69
  -6  -5  -5   38.39    1.44
   6   5  -5   40.09    1.60
  -6  -5  -5   40.96    1.36
   6   5  -5   39.00    1.61
   6  -5   5   39.38    1.52
  -6  -5  -5   38.87    1.50
   6  -5   5   38.49    1.49
   6  -5  -5   39.57    1.51
  -6   5  -5   42.72    1.62
  -6  -5   5   39.04    1.41
   6   5   5   36.29    1.65
  -6   5  -5   40.61    1.49
  -6   5  -5   36.17    1.40
   6   5   5   37.41    1.65
  -6  -5  -6   15.99    0.83
   6   5  -6   16.20    0.84
  -6  -5  -6   15.86    0.75
   6  -5   6   16.06    0.90
  -6  -5  -6   14.88    0.88
  -6   5  -6   15.70    0.87
  -6   5  -6   16.27    0.82
  -6   5  -6   15.76    0.94
   6  -5  -6   15.54    0.88
  -6  -5   6   15.49    0.79
   6   5   6   15.26    0.84
  -6  -5  -7   17.72    0.85
  -6  -5  -7   17.09    0.91
   6   5  -7   18.09    0.96
  -6  -5  -7   16.82    0.99
  -6   5  -7   17.28    0.96
  -6   5  -7   16.30    1.01
   6   5   7   17.54    0.96
  -6  -5   7   17.64    0.91
  -6  -5  -8    8.15    0.77
   6   5  -8    8.47    0.72
  -6  -5  -8    9.02    0.62
   6   5   8    9.90    0.77
  -6   5  -8    7.38    0.70
  -6   5  -8    9.03    0.82
  -6  -5   8    9.92    0.69
   6  -5   9   11.85    0.89
  -6  -5  -9   10.95    0.74
  -6  -5  -9   13.12    0.99
   6   5  -9   11.08    0.86
  -6   5  -9   11.84    0.97
  -6   5  -9   13.02    0.90
  -6  -5   9   11.53    0.80
   6  -5  -9   11.31    0.85
   6   5   9   10.92    0.88
   6  -5  10    4.07    0.61
  -6  -5 -10    2.90    0.59
   6   5 -10    3.34    0.58
  -6   5 -10    3.13    0.61
  -6   5 -10    2.81    0.55
   6   5  10    3.00    0.57
   6  -5 -10    2.95    0.55
  -7   5   0    0.49    0.23
   7   5   0    0.61    0.18
   7   5   0    0.09    0.16
  -7   5   0    0.61    0.23
  -7   5   0    0.63    0.22
  -7  -5   0    0.17    0.18
  -7   5   1    2.94    0.42
  -7   5   1    3.27    0.38
  -7  -5  -1    3.26    0.38
  -7  -5  -1    3.92    0.38
  -7   5   1    4.24    0.42
   7   5  -1    3.17    0.31
  -7  -5   1    2.81    0.35
  -7   5  -1    3.90    0.41
  -7   5  -1    3.54    0.40
   7   5   1    3.19    0.38
  -7   5  -1    3.44    0.44
   7   5   1    2.83    0.31
  -7  -5  -2    1.75    0.32
  -7   5   2    1.67    0.31
   7   5  -2    1.68    0.26
   7  -5   2    1.27    0.14
  -7   5   2    1.71    0.37
  -7  -5  -2    1.60    0.29
   7   5   2    1.22    0.26
   7   5   2    1.71    0.28
  -7   5  -2    1.08    0.27
  -7  -5   2    0.86    0.25
  -7   5  -2    1.28    0.30
  -7   5  -2    1.35    0.30
  -7  -5  -3    7.40    0.58
   7  -5   3    8.08    0.43
   7  -5   3    7.93    0.45
  -7   5   3    7.39    0.52
   7   5  -3    8.10    0.55
  -7  -5  -3    8.07    0.58
  -7   5  -3    9.08    0.60
  -7  -5   3    7.68    0.51
   7  -5  -3    7.94    0.43
  -7   5  -3    8.19    0.62
   7   5   3    7.67    0.58
  -7   5  -3    8.01    0.58
   7  -5   4    0.29    0.16
   7  -5   4   -0.10    0.13
  -7   5   4   -0.04    0.19
   7   5  -4    0.24    0.20
  -7  -5  -4   -0.18    0.16
  -7  -5  -4    0.00    0.18
  -7   5  -4   -0.08    0.18
   7  -5  -4   -0.08    0.13
  -7   5  -4    0.10    0.19
  -7   5  -4    0.25    0.21
   7   5   4   -0.01    0.18
  -7  -5  -5    3.98    0.47
  -7  -5  -5    3.00    0.45
   7  -5   5    4.62    0.45
  -7   5  -5    5.24    0.54
   7  -5  -5    3.23    0.39
  -7   5  -5    4.52    0.54
   7   5   5    4.47    0.54
   7  -5  -5    3.95    0.41
  -7   5  -5    4.69    0.49
  -7  -5  -6    0.45    0.24
   7  -5   6    0.13    0.22
  -7  -5  -6    0.80    0.30
  -7   5  -6    0.14    0.21
  -7   5  -6    0.51    0.25
   7  -5  -6    0.45    0.25
  -7   5  -6    0.75    0.30
  -7  -5  -7    2.36    0.46
   7   5  -7    2.42    0.44
  -7  -5  -7    2.45    0.42
   7   5   7    2.38    0.45
  -7   5  -7    1.94    0.46
  -7   5  -7    2.15    0.43
  -7  -5  -8   -0.03    0.23
   7   5  -8    0.33    0.29
  -7   5  -8    0.59    0.32
  -7   5  -8    0.29    0.31
   7   5   8    0.44    0.32
  -7  -5  -9    2.02    0.48
   7   5  -9    1.91    0.48
  -7   5  -9    2.63    0.52
  -7   5  -9    3.28    0.61
   7   5   9    2.16    0.49
  -7   5 -10    0.31    0.38
  -8   5   0    2.17    0.37
  -8   5   0    1.92    0.37
   8   5   0    1.87    0.28
  -8  -5   0    2.23    0.37
  -8   5   0    2.56    0.43
  -8  -5   0    2.52    0.36
  -8  -5  -1   32.72    1.28
  -8  -5  -1   35.04    1.36
  -8   5   1   33.99    1.33
   8   5  -1   35.73    1.33
  -8   5   1   33.51    1.47
  -8   5   1   35.65    1.38
  -8  -5   1   32.34    1.30
   8   5   1   33.27    1.33
  -8  -5   1   32.06    1.24
  -8   5  -1   32.39    1.45
  -8   5  -1   33.73    1.35
  -8   5  -1   31.28    1.33
   8  -5   2    1.37    0.18
   8   5  -2    1.55    0.28
  -8  -5  -2    1.66    0.33
   8  -5   2    1.64    0.17
  -8  -5  -2    1.67    0.35
  -8   5   2    1.18    0.30
  -8  -5   2    0.88    0.27
  -8   5  -2    1.60    0.35
  -8   5  -2    1.48    0.37
   8   5   2    1.46    0.29
  -8   5  -2    1.84    0.36
   8  -5   3   22.53    0.90
   8   5  -3   23.36    1.08
  -8   5   3   24.12    1.06
  -8  -5  -3   21.02    1.04
   8  -5   3   23.07    0.94
  -8  -5  -3   21.48    1.07
   8   5   3   21.86    1.11
  -8   5  -3   24.37    1.11
  -8  -5   3   23.22    1.01
   8  -5  -3   23.39    0.90
  -8   5  -3   22.72    1.11
  -8   5  -3   25.18    1.20
   8   5  -4    0.43    0.24
  -8   5   4    0.25    0.25
   8  -5   4    0.60    0.21
  -8  -5  -4    0.24    0.24
  -8  -5  -4    0.18    0.23
   8   5   4    0.34    0.24
   8  -5  -4    0.43    0.19
  -8   5  -4    0.41    0.23
   8  -5  -4    0.25    0.18
  -8   5  -4    0.21    0.22
  -8   5  -4    0.55    0.24
  -8  -5  -5   20.17    1.07
  -8  -5  -5   21.04    1.06
   8  -5   5   18.85    0.98
  -8   5  -5   19.59    1.03
   8  -5  -5   18.12    0.95
   8  -5  -5   19.78    0.97
  -8   5  -5   18.05    1.03
  -8   5  -5   20.49    1.13
   8  -5   6    0.12    0.26
  -8  -5  -6    0.55    0.31
  -8  -5  -6    0.08    0.23
  -8   5  -6    0.36    0.27
  -8   5  -6    0.20    0.25
  -8   5  -6    0.11    0.24
   8  -5  -6    0.10    0.25
  -8  -5  -7   13.48    0.95
  -8  -5  -7   15.40    0.93
  -8   5  -7   13.78    0.88
  -8   5  -7   12.55    0.89
  -8   5  -7   12.37    0.92
   8   5  -8    0.18    0.30
  -8  -5  -8    0.44    0.31
   8   5   8    0.33    0.35
  -8   5  -8    0.44    0.34
  -8   5  -8    0.55    0.32
  -8  -5  -9    7.17    0.83
   8   5  -9    5.56    0.69
  -8   5  -9    7.25    0.79
   8   5   9    7.67    0.79
  -8   5  -9    6.89    0.78
   9   5   0    0.03    0.17
  -9  -5   0   -0.10    0.19
  -9   5   0   -0.20    0.18
  -9   5   0   -0.14    0.19
  -9  -5   0   -0.09    0.19
  -9   5   0   -0.19    0.20
  -9   5   1    4.13    0.51
  -9  -5  -1    5.91    0.56
   9   5  -1    4.80    0.44
  -9  -5  -1    4.55    0.53
  -9   5   1    6.37    0.61
  -9   5   1    5.21    0.62
  -9  -5   1    4.35    0.50
  -9   5  -1    5.35    0.56
  -9   5  -1    4.66    0.59
   9   5   1    4.87    0.45
  -9   5  -1    4.41    0.52
  -9  -5  -2    1.00    0.31
  -9  -5  -2    0.48    0.26
   9  -5   2    0.62    0.16
  -9   5   2    0.59    0.29
   9   5  -2    0.75    0.24
  -9   5  -2    0.83    0.31
   9  -5  -2    0.46    0.14
  -9   5  -2    0.84    0.30
   9   5   2    0.94    0.27
  -9   5  -2    0.20    0.25
  -9  -5   2    0.06    0.21
   9  -5   3    2.24    0.29
  -9  -5  -3    2.10    0.41
  -9  -5  -3    1.73    0.37
   9   5  -3    1.69    0.33
  -9   5   3    1.52    0.37
  -9   5  -3    1.60    0.37
   9  -5  -3    1.41    0.23
   9   5   3    2.02    0.37
  -9  -5   3    1.57    0.36
   9  -5  -3    1.64    0.24
  -9   5  -3    1.66    0.39
  -9   5  -3    1.38    0.38
   9   5  -4    0.62    0.28
  -9   5   4    0.48    0.28
   9  -5   4    0.25    0.19
  -9  -5  -4    0.50    0.28
  -9  -5  -4    0.50    0.27
  -9   5  -4    0.27    0.23
  -9   5  -4    0.51    0.27
  -9   5  -4    0.41    0.27
   9  -5  -4    0.52    0.23
   9  -5  -4    0.58    0.22
   9   5   4    0.37    0.27
  -9  -5  -5    1.12    0.38
  -9  -5  -5    0.87    0.33
   9  -5   5    1.53    0.34
  -9   5  -5    0.80    0.33
  -9   5  -5    1.38    0.41
   9  -5  -5    1.13    0.31
  -9   5  -5    1.92    0.42
   9  -5   6    0.41    0.32
  -9  -5  -6    0.28    0.28
  -9  -5  -6    0.28    0.28
   9  -5  -6    0.22    0.29
  -9   5  -6    0.34    0.29
  -9   5  -6    0.67    0.31
  -9   5  -6   -0.10    0.25
  -9  -5  -7    0.02    0.27
  -9  -5  -7    0.74    0.35
  -9   5  -7    0.33    0.31
  -9   5  -7    0.56    0.36
  -9   5  -7    0.46    0.32
  -9  -5  -8    0.36    0.31
  -9  -5  -8    0.18    0.29
  -9   5  -8   -0.08    0.29
  -9   5  -8    0.31    0.35
 -10  -5   0    7.04    0.66
 -10   5   0    6.55    0.66
  10   5   0    6.68    0.57
 -10   5   0    6.15    0.64
 -10  -5   0    8.23    0.67
 -10   5   0    6.47    0.72
  10  -5   1    6.91    0.36
 -10   5   1    5.04    0.59
 -10  -5  -1    6.94    0.66
 -10  -5  -1    6.03    0.61
 -10   5   1    6.10    0.67
  10   5  -1    6.70    0.57
 -10  -5   1    7.16    0.65
 -10   5  -1    6.10    0.69
  10  -5  -1    6.19    0.35
  10   5   1    6.48    0.57
 -10   5  -1    6.32    0.66
 -10   5  -1    5.93    0.63
 -10  -5  -2    7.60    0.69
  10  -5   2    7.59    0.46
 -10   5   2    7.63    0.68
  10   5  -2    5.16    0.53
 -10  -5  -2    8.15    0.72
 -10   5  -2    7.76    0.71
 -10  -5   2    5.99    0.60
  10   5   2    7.10    0.63
 -10   5  -2    7.17    0.74
  10  -5  -2    7.08    0.43
 -10   5  -2    6.56    0.67
 -10  -5  -3    5.43    0.61
 -10   5   3    5.01    0.59
  10  -5   3    5.50    0.45
 -10  -5  -3    4.90    0.61
  10   5  -3    5.76    0.56
 -10   5  -3    6.65    0.67
  10   5   3    5.08    0.58
 -10   5  -3    5.35    0.67
 -10  -5   3    5.50    0.58
 -10   5  -3    5.04    0.62
  10  -5  -3    5.36    0.44
  10  -5  -3    5.55    0.44
 -10  -5  -4    6.05    0.66
 -10   5   4    6.40    0.63
 -10  -5  -4    7.60    0.73
  10  -5   4    6.25    0.53
 -10   5  -4    6.94    0.71
 -10   5  -4    6.16    0.69
 -10   5  -4    6.62    0.72
  10  -5  -4    7.53    0.56
  10  -5  -4    6.55    0.53
 -10  -5  -5    4.86    0.64
  10  -5   5    5.67    0.57
 -10  -5  -5    3.78    0.58
 -10   5  -5    5.28    0.67
 -10   5  -5    4.47    0.64
 -10   5  -5    5.25    0.65
  10  -5  -5    4.50    0.51
 -10  -5  -6    5.12    0.66
 -10  -5  -6    4.00    0.62
 -10   5  -6    4.43    0.65
 -10   5  -6    6.13    0.74
 -10   5  -6    6.65    0.71
 -10  -5  -7    2.81    0.53
 -10  -5  -7    1.04    0.43
 -10   5  -7    2.72    0.57
 -10   5  -7    1.72    0.47
 -10   5  -7    2.22    0.54
 -11  -5   0    1.94    0.45
  11   5   0    1.44    0.35
 -11   5   0    0.94    0.40
 -11   5   0    1.60    0.42
 -11   5   0    1.86    0.45
  11  -5   0    1.57    0.21
 -11  -5   0    2.35    0.45
 -11  -5  -1    0.31    0.29
 -11   5   1   -0.14    0.25
  11   5  -1    0.50    0.29
  11  -5   1    0.18    0.15
 -11   5   1   -0.13    0.23
 -11  -5  -1    0.48    0.29
  11  -5  -1    0.12    0.14
 -11   5  -1    0.23    0.26
  11   5   1    0.71    0.30
 -11   5  -1    0.23    0.30
 -11  -5   1    0.06    0.25
 -11   5  -1    0.16    0.27
  11   5  -2    2.14    0.41
  11  -5   2    1.99    0.29
 -11  -5  -2    2.92    0.51
 -11  -5  -2    1.63    0.43
 -11   5   2    1.84    0.41
  11  -5  -2    2.39    0.28
 -11   5  -2    2.11    0.46
  11  -5  -2    2.30    0.29
 -11   5  -2    2.53    0.51
  11   5   2    2.23    0.43
 -11  -5   2    2.77    0.48
 -11   5  -2    0.88    0.36
  11  -5   3    0.08    0.21
 -11   5   3    0.28    0.32
 -11  -5  -3    0.09    0.27
 -11  -5  -3   -0.13    0.24
 -11   5  -3   -0.12    0.24
 -11  -5   3    0.26    0.29
 -11   5  -3    1.03    0.39
  11  -5  -3   -0.09    0.19
 -11   5  -3    0.18    0.28
  11  -5  -3    0.16    0.19
 -11  -5  -4    1.14    0.41
 -11  -5  -4    0.85    0.36
  11  -5   4    0.75    0.28
 -11   5   4    0.75    0.35
 -11   5  -4    0.93    0.39
  11  -5  -4    1.33    0.32
 -11   5  -4    0.66    0.37
 -11   5  -4    0.47    0.32
 -11  -5  -5    0.54    0.34
 -11  -5  -5    0.12    0.28
 -11   5  -5    0.30    0.32
 -11   5  -5   -0.09    0.26
 -11   5  -5    0.31    0.27
 -11  -5  -6    0.45    0.35
 -11  -5  -6    0.32    0.33
 -11   5  -6    1.09    0.41
 -11   5  -6    1.03    0.43
 -12  -5   0    9.01    0.82
  12   5   0    8.36    0.74
  12   5  -1    0.23    0.30
 -12  -5  -1    0.18    0.28
 -12  -5  -1   -0.07    0.30
 -12   5   1    0.21    0.30
 -12   5  -1    0.07    0.30
 -12  -5   1    0.00    0.28
  12   5   1    0.29    0.30
 -12   5  -1    0.11    0.27
 -12   5  -1    0.36    0.30
 -12  -5  -2    5.09    0.68
 -12   5  -2    5.25    0.69
 -12  -5  -3    0.28    0.29
 -12  -5  -3   -0.09    0.27
 -12   5   3   -0.02    0.30
 -12   5  -3   -0.15    0.29
 -12  -5   3    0.35    0.33
 -12   5  -3    0.40    0.31
 -12   5  -3   -0.15    0.25
 -12   5  -4    4.19    0.67
   0   6   0  297.91    8.45
   0   6   0  318.33    8.46
   0  -6   0  300.49    9.28
   0   6   0  302.33    8.57
   0  -6   0  301.11    8.58
   0  -6   0  296.16    8.47
   0  -6   1   -0.15    0.07
   0  -6  -1    0.07    0.12
   0   6  -1    0.03    0.09
   0  -6   1    0.14    0.09
   0  -6  -1    0.14    0.10
   0  -6   1   -0.12    0.08
   0   6  -1   -0.17    0.07
   0   6  -1   -0.14    0.07
   0   6   1   -0.11    0.07
   0  -6  -1    0.87    0.16
   0   6   1    0.21    0.10
   0   6   1   -0.18    0.08
   0   6   1    0.28    0.14
   0  -6   2  356.96    9.78
   0  -6   2  313.60    9.89
   0  -6  -2  357.69    9.83
   0  -6   2  349.89    9.91
   0  -6  -2  345.76    9.82
   0  -6  -2  354.80   10.75
   0   6  -2  354.80    9.77
   0   6   2  356.92   10.75
   0   6   2  352.96    9.78
   0  -6   3    0.28    0.12
   0   6   3    0.01    0.10
   0  -6  -3    0.00    0.10
   0  -6   3   -0.10    0.04
   0  -6   3    0.23    0.12
   0  -6  -3    0.06    0.11
   0  -6  -3   -0.07    0.05
   0   6   3    0.06    0.10
   0  -6  -3   -0.05    0.09
   0   6  -3    0.12    0.10
   0  -6  -4  300.95    8.55
   0  -6   4  295.34    8.60
   0  -6   4  308.65    8.63
   0  -6  -4  289.06    9.35
   0  -6  -4  297.23    9.57
   0   6   4  291.99    9.36
   0  -6  -4  300.40    8.64
   0   6  -4  297.59    8.49
   0   6   4  296.40    8.51
   0  -6   4  300.21    8.51
   0  -6  -5   -0.02    0.13
   0  -6  -5   -0.01    0.15
   0  -6   5    0.20    0.15
   0  -6  -5    0.09    0.17
   0  -6   5    0.02    0.14
   0  -6   5    0.23    0.17
   0   6   5   -0.08    0.13
   0  -6  -5   -0.03    0.14
   0  -6   5    0.02    0.14
   0   6  -5    0.05    0.12
   0   6   5    0.30    0.16
   0   6   6  119.46    4.28
   0   6   6  118.83    3.82
   0  -6  -6  119.57    4.32
   0   6  -6  122.03    3.81
   0  -6   6  121.62    3.84
   0  -6  -6  120.31    3.86
   0   6  -7    0.05    0.18
   0   6   7   -0.04    0.18
   0  -6  -7    0.52    0.21
   0  -6   7    0.01    0.17
   0  -6  -7   -0.03    0.19
   0   6  -7    0.00    0.15
   0   6   7    0.12    0.18
   0  -6  -7    0.04    0.18
   0  -6   7    0.13    0.19
   0   6  -8   68.13    2.17
   0  -6   8   65.50    2.19
   0   6  -8   66.74    2.52
   0   6   8   67.59    2.18
   0  -6  -8   67.84    2.60
   0  -6  -8   69.14    2.22
   0   6   8   67.85    2.55
   0  -6   8   65.00    2.55
   0  -6   9    0.13    0.23
   0   6  -9   -0.12    0.21
   0   6  -9    0.00    0.21
   0   6   9    0.27    0.24
   0  -6  -9    0.24    0.25
   0  -6   9    0.25    0.25
   0  -6  -9   -0.07    0.22
   0   6   9    0.00    0.23
   0  -6 -10   23.48    1.19
   0   6  10   22.45    1.15
   0   6 -10   24.88    1.40
   0  -6  10   25.60    1.47
   0   6  10   24.47    1.42
   0   6 -10   22.18    1.12
   0  -6  10   22.54    1.19
   0  -6 -10   23.48    1.44
   0  -6 -11    0.44    0.32
   0  -6 -11    0.12    0.29
   0   6 -11   -0.05    0.25
   0  -6  11    0.23    0.29
   0   6  11    0.03    0.26
   1   6   0    8.64    0.44
  -1   6   0    6.29    0.28
   1   6   0    6.77    0.35
  -1  -6   0    6.80    0.34
   1  -6   0    5.52    0.29
   1  -6   0    6.08    0.29
   1  -6   0    6.51    0.38
  -1  -6   0    6.05    0.36
   1   6   0    6.43    0.34
  -1   6   0    6.08    0.37
   1  -6   1    8.55    0.35
   1   6  -1    7.69    0.39
   1   6  -1    8.31    0.39
  -1   6   1    8.86    0.46
  -1   6   1    6.21    0.33
   1  -6   1    8.62    0.36
  -1  -6  -1    7.42    0.46
  -1  -6  -1    7.65    0.42
   1  -6   1    8.07    0.36
  -1   6   1    8.37    0.34
  -1  -6  -1    7.71    0.40
   1  -6  -1    7.95    0.39
   1  -6  -1    7.78    0.45
   1  -6  -1    7.32    0.34
  -1  -6   1    8.18    0.38
  -1  -6   1    8.97    0.42
   1   6   1    8.98    0.49
   1   6   1    8.70    0.41
   1   6   1    8.22    0.42
  -1   6  -1    7.42    0.33
  -1   6  -1    8.13    0.40
   1  -6   2   35.44    1.14
   1  -6   2   33.52    1.13
  -1   6   2   33.70    1.32
   1  -6   2   33.90    1.13
   1   6  -2   34.18    1.17
  -1  -6  -2   33.20    1.18
  -1   6   2   34.17    1.11
   1   6  -2   34.11    1.17
  -1  -6  -2   33.15    1.32
  -1   6   2   35.41    1.16
  -1  -6  -2   33.51    1.20
   1   6  -2   34.27    1.16
  -1   6  -2   34.56    1.11
   1  -6  -2   34.99    1.19
   1   6   2   34.85    1.34
   1  -6  -2   33.68    1.18
   1   6   2   31.89    1.18
  -1  -6   2   33.60    1.16
   1  -6  -2   34.30    1.13
   1  -6  -2   33.53    1.31
  -1   6  -2   34.25    1.11
  -1  -6   2   34.39    1.18
   1   6   2   35.31    1.19
   1   6  -3   41.45    1.41
  -1  -6  -3   40.52    1.58
   1  -6   3   41.59    1.38
  -1  -6  -3   40.57    1.42
   1  -6   3   39.67    1.37
   1   6  -3   40.57    1.39
  -1  -6  -3   40.46    1.43
  -1   6   3   41.13    1.36
   1  -6   3   43.66    1.39
  -1  -6  -3   38.32    1.57
   1   6  -3   39.86    1.40
  -1   6   3   41.01    1.59
   1  -6  -3   37.24    1.40
  -1  -6   3   42.57    1.41
  -1  -6   3   42.10    1.40
   1  -6  -3   40.35    1.57
   1   6   3   41.93    1.44
   1  -6  -3   40.67    1.58
  -1   6  -3   37.87    1.33
   1  -6  -3   40.47    1.38
   1   6   3   41.68    1.42
   1   6   3   39.85    1.58
  -1  -6   3   41.15    1.41
   1   6  -4    2.39    0.27
   1  -6   4    2.98    0.29
   1  -6   4    3.08    0.30
  -1  -6  -4    1.98    0.29
  -1  -6  -4    2.40    0.29
  -1   6   4    2.31    0.32
  -1   6   4    2.68    0.27
  -1  -6  -4    2.64    0.34
   1  -6   4    2.57    0.27
   1   6  -4    3.06    0.31
  -1  -6   4    2.67    0.28
   1  -6  -4    2.63    0.28
  -1   6  -4    2.20    0.25
   1   6   4    2.80    0.30
   1   6   4    2.72    0.30
   1  -6  -4    2.85    0.33
   1  -6  -4    2.32    0.28
   1   6   4    2.84    0.34
  -1  -6   4    2.90    0.32
  -1  -6   4    2.44    0.28
   1  -6  -4    1.68    0.29
  -1  -6  -5    2.63    0.37
  -1   6   5    1.93    0.34
   1   6  -5    2.07    0.28
   1  -6   5    2.36    0.30
   1  -6   5    2.41    0.30
  -1  -6  -5    2.23    0.34
  -1  -6  -5    2.73    0.35
  -1   6   5    2.04    0.28
   1  -6   5    2.32    0.31
   1  -6   5    2.05    0.32
   1   6  -5    2.37    0.32
   1   6   5    1.79    0.33
   1  -6  -5    1.83    0.32
   1   6   5    1.86    0.30
   1  -6  -5    2.30    0.33
   1  -6  -5    2.01    0.28
  -1  -6   5    2.14    0.33
   1  -6  -5    1.83    0.35
  -1   6  -5    2.14    0.31
  -1   6  -5    2.28    0.29
  -1  -6   5    2.12    0.30
  -1  -6   5    2.46    0.31
   1   6   5    1.99    0.30
  -1   6   6    3.87    0.40
   1  -6   6    3.61    0.40
  -1  -6  -6    3.66    0.36
   1   6  -6    3.91    0.42
  -1  -6  -6    3.54    0.42
  -1   6   6    3.00    0.46
  -1  -6  -6    3.70    0.46
   1   6  -6    3.82    0.36
   1  -6  -6    4.51    0.46
  -1   6  -6    3.70    0.39
  -1  -6   6    3.26    0.34
  -1   6  -6    3.86    0.44
   1   6   6    3.73    0.43
  -1  -6   6    4.00    0.42
   1  -6  -6    4.59    0.51
   1   6   6    4.14    0.49
   1   6   6    3.67    0.37
  -1   6   7    0.19    0.19
   1  -6   7    0.00    0.18
  -1  -6  -7    0.80    0.28
  -1  -6  -7    0.50    0.27
   1  -6   7    0.58    0.24
  -1   6   7    0.32    0.19
   1   6  -7    0.70    0.25
  -1  -6  -7    0.60    0.23
   1   6  -7    0.30    0.19
   1   6   7    0.44    0.22
  -1   6  -7    0.36    0.20
  -1  -6   7    0.55    0.23
   1  -6  -7    0.34    0.22
  -1  -6   7    0.57    0.22
   1   6   7    0.14    0.19
   1   6   7    0.22    0.26
   1  -6  -7    0.15    0.20
  -1   6  -7    0.31    0.20
   1   6  -8    0.70    0.29
  -1  -6  -8    1.21    0.35
  -1   6   8    0.75    0.25
   1   6  -8    0.79    0.28
   1  -6   8    0.40    0.26
  -1   6   8    0.74    0.28
   1  -6   8    0.97    0.27
  -1  -6  -8    0.34    0.23
  -1  -6  -8    0.99    0.35
  -1  -6   8    0.76    0.29
  -1  -6   8    0.92    0.27
   1   6   8    0.78    0.27
   1   6   8    1.19    0.34
  -1   6  -8    0.58    0.24
   1  -6  -8    0.95    0.29
   1  -6  -8    0.55    0.27
  -1   6  -8    0.66    0.24
  -1  -6  -9    0.01    0.21
  -1   6   9    0.25    0.24
  -1  -6  -9   -0.16    0.19
   1   6  -9    0.09    0.23
   1   6  -9    0.16    0.23
   1  -6   9    0.15    0.26
   1  -6   9    0.18    0.23
  -1   6   9   -0.12    0.20
  -1  -6   9   -0.03    0.21
   1  -6  -9    0.22    0.27
  -1  -6   9    0.65    0.29
   1   6   9    0.10    0.23
   1   6   9    0.12    0.24
   1  -6  -9   -0.04    0.23
  -1   6  -9    0.08    0.21
  -1   6  -9    0.12    0.23
  -1   6  10    1.16    0.34
   1  -6  10    0.49    0.30
  -1  -6 -10    0.65    0.30
  -1  -6 -10    0.85    0.34
   1   6 -10    0.86    0.38
   1  -6  10    1.23    0.43
   1   6 -10    0.76    0.34
  -1   6  10    0.82    0.36
  -1  -6 -10    0.58    0.34
  -1  -6  10    0.84    0.34
   1   6  10    0.56    0.32
  -1   6 -10    0.72    0.31
   1  -6 -10    0.32    0.34
   1  -6 -10    1.25    0.37
   1   6  10    0.66    0.38
  -1  -6  10    0.55    0.34
  -1   6 -10    0.73    0.35
   1   6 -11    0.13    0.28
   1  -6  11    0.07    0.28
  -1   6  11    0.00    0.27
  -1  -6 -11   -0.26    0.25
  -1  -6 -11    0.35    0.35
   1   6  11   -0.30    0.25
  -1  -6  11    0.30    0.29
  -1   6 -11   -0.22    0.25
   1  -6 -11    0.14    0.28
   2   6   0  150.85    4.81
   2  -6   0  151.22    4.24
  -2  -6   0  152.40    4.40
   2   6   0  148.89    4.41
  -2   6   0  153.84    4.71
   2   6   0  151.91    4.37
   2  -6   0  148.28    4.38
   2  -6   0  151.46    4.73
   2  -6   1  162.33    4.60
  -2  -6  -1  163.92    5.13
   2   6  -1  160.32    4.70
   2   6  -1  153.41    4.64
  -2  -6  -1  164.56    4.69
   2  -6   1  162.84    4.54
   2  -6   1  162.58    4.61
  -2   6   1  163.29    5.07
   2   6   1  155.99    5.14
   2   6   1  155.48    4.68
   2  -6  -1  168.06    4.59
   2  -6  -1  164.06    4.60
   2  -6  -1  163.22    5.08
  -2  -6   1  157.52    4.68
   2   6   1  160.84    4.73
  -2   6  -1  162.95    5.00
   2   6  -2  112.66    3.20
   2  -6   2   99.30    3.09
   2   6  -2  113.53    3.22
  -2   6   2  109.29    3.06
   2  -6   2   99.79    3.11
   2  -6   2  101.30    3.12
  -2  -6  -2  111.47    3.55
  -2  -6  -2  111.36    3.22
  -2  -6  -2  107.25    3.57
  -2   6   2  103.43    3.03
  -2   6   2   97.62    3.48
   2  -6  -2  110.15    3.13
  -2   6  -2  107.84    3.04
  -2   6  -2  111.97    3.04
   2   6   2  105.78    3.25
   2   6   2   98.56    3.20
   2  -6  -2  111.18    3.52
   2  -6  -2  110.30    3.16
   2   6   2  102.89    3.54
  -2  -6   2  104.99    3.20
   2  -6   3  150.54    4.36
  -2   6   3  147.82    4.25
  -2  -6  -3  147.44    4.90
   2   6  -3  149.57    4.38
   2   6  -3  146.19    4.41
  -2   6   3  146.76    4.83
  -2  -6  -3  149.12    4.40
   2  -6   3  149.12    4.31
   2  -6   3  150.72    4.36
  -2   6   3  154.90    4.30
  -2  -6  -3  150.86    4.84
   2  -6  -3  147.87    4.83
  -2   6  -3  146.44    4.24
  -2   6  -3  146.37    4.25
   2  -6  -3  143.69    4.35
  -2  -6   3  146.61    4.39
   2  -6  -3  148.44    4.36
   2   6   3  144.94    4.41
   2   6   3  151.62    4.47
   2   6   3  142.50    4.82
  -2   6   4   64.78    2.41
   2  -6   4   65.33    2.11
   2   6  -4   63.78    2.13
   2   6  -4   63.11    2.15
   2  -6   4   64.78    2.11
  -2  -6  -4   65.37    2.16
   2   6  -4   64.18    2.14
   2  -6   4   68.29    2.12
  -2  -6  -4   62.02    2.37
  -2   6   4   65.18    2.04
  -2   6   4   64.11    2.08
  -2  -6  -4   64.94    2.38
   2  -6  -4   60.51    2.11
   2   6   4   64.77    2.19
   2   6   4   63.61    2.36
  -2  -6   4   59.56    2.12
  -2   6  -4   62.99    2.00
   2  -6  -4   62.41    2.10
   2  -6  -4   62.37    2.40
  -2   6  -4   68.34    2.05
   2   6   4   66.09    2.18
  -2   6  -4   64.86    2.03
   2  -6  -4   64.27    2.38
   2  -6   5   89.17    2.86
   2   6  -5   89.84    2.89
   2  -6   5   90.23    2.87
   2  -6   5   88.13    2.86
  -2   6   5   86.84    2.78
  -2  -6  -5   88.68    2.89
   2   6  -5   88.65    2.89
  -2  -6  -5   89.28    3.19
  -2  -6  -5   91.01    3.23
  -2   6   5   86.55    3.23
   2   6   5   86.08    2.92
  -2   6  -5   90.46    3.04
   2   6   5   86.23    3.17
   2  -6  -5   87.14    2.88
   2  -6  -5   89.04    2.87
   2  -6  -5   90.19    3.24
  -2   6  -5   88.02    2.77
  -2  -6   5   86.03    2.87
   2   6   5   86.34    2.92
  -2  -6  -6   39.99    1.41
   2  -6   6   41.48    1.64
  -2   6   6   42.32    1.57
  -2  -6  -6   41.37    1.82
   2   6  -6   38.89    1.42
   2  -6   6   42.45    1.63
   2   6  -6   41.32    1.65
  -2  -6  -6   42.01    1.66
   2   6   6   40.25    1.43
  -2  -6   6   40.14    1.63
   2   6   6   41.86    1.83
  -2  -6   6   40.13    1.38
  -2   6  -6   44.13    1.72
   2   6   6   43.92    1.71
   2  -6  -6   41.83    1.65
  -2   6  -6   40.92    1.54
  -2  -6  -7   47.37    2.07
   2   6  -7   46.77    1.87
  -2  -6  -7   45.82    1.61
   2  -6   7   48.50    1.62
   2  -6   7   42.79    1.83
  -2   6   7   44.18    1.51
  -2   6   7   45.55    1.77
  -2  -6  -7   47.77    1.89
   2   6  -7   49.77    1.65
   2  -6  -7   48.65    1.91
  -2   6  -7   44.58    1.75
   2   6   7   45.04    2.06
  -2  -6   7   44.57    1.56
   2  -6  -7   46.86    1.61
  -2  -6   7   44.28    1.85
  -2   6  -7   48.85    1.52
   2   6   7   45.52    1.63
  -2   6  -7   48.01    1.56
   2   6   7   43.84    1.89
  -2   6   8   23.13    1.14
  -2  -6  -8   21.99    1.03
   2   6  -8   21.10    1.02
   2   6  -8   20.94    1.19
  -2  -6  -8   22.41    1.08
   2  -6   8   22.58    1.03
  -2  -6  -8   20.78    1.27
  -2  -6  -8   20.02    1.17
  -2   6   8   21.46    0.94
   2  -6   8   22.17    1.21
  -2   6  -8   20.63    0.91
  -2   6  -8   21.32    0.96
  -2  -6   8   21.61    0.98
   2  -6  -8   21.76    1.02
   2   6   8   20.30    1.20
  -2   6  -8   19.64    1.07
   2  -6  -8   22.46    1.24
   2   6   8   23.11    1.06
  -2  -6   8   21.72    1.19
   2  -6   9   19.59    1.21
  -2  -6  -9   18.41    1.16
   2   6  -9   19.60    1.20
  -2  -6  -9   18.71    1.04
  -2  -6  -9   18.08    0.97
  -2   6   9   18.34    0.90
   2  -6   9   17.89    0.99
  -2   6   9   17.33    1.05
   2   6  -9   18.08    0.99
   2  -6  -9   18.44    1.19
  -2   6  -9   17.54    0.88
  -2  -6   9   20.29    0.99
  -2  -6   9   18.46    1.14
   2   6   9   17.74    1.00
   2  -6  -9   17.70    0.99
  -2   6  -9   16.46    1.02
   2   6   9   18.56    1.21
  -2   6  10    6.81    0.57
   2   6 -10    7.29    0.82
   2   6 -10    7.03    0.67
  -2  -6 -10    6.73    0.71
   2  -6  10    5.18    0.73
  -2  -6 -10    6.63    0.63
   2  -6  10    7.92    0.72
  -2   6  10    6.57    0.70
  -2  -6 -10    5.64    0.72
  -2  -6  10    5.76    0.73
   2   6  10    7.09    0.69
  -2   6 -10    7.03    0.78
  -2   6 -10    6.50    0.68
   2   6  10    6.11    0.79
  -2  -6  10    6.38    0.61
   2  -6 -10    6.34    0.65
  -2   6 -10    6.82    0.57
   2  -6 -10    5.97    0.77
  -2  -6 -11    8.35    0.75
  -2  -6 -11    8.07    0.82
   2  -6  11    7.65    0.75
   2   6 -11    8.98    0.79
  -2   6  11    7.87    0.65
   2   6  11    7.22    0.74
  -2   6 -11    8.11    0.65
  -2  -6  11    7.89    0.71
  -2   6 -11    7.50    0.86
   2  -6 -11    7.69    0.76
  -3  -6   0    5.71    0.36
  -3  -6   0    5.86    0.34
   3  -6   0    6.39    0.35
  -3   6   0    6.63    0.33
   3   6   0    6.21    0.36
   3   6   0    5.68    0.36
  -3  -6  -1   52.80    1.68
  -3  -6  -1   51.01    1.69
   3   6  -1   53.30    1.70
   3  -6   1   51.44    1.52
   3   6  -1   53.86    1.69
  -3  -6  -1   52.12    1.69
  -3   6   1   51.72    1.81
   3   6   1   52.49    1.73
  -3  -6   1   52.05    1.66
   3  -6  -1   54.37    1.83
   3   6   1   49.84    1.89
   3  -6  -1   53.37    1.55
  -3   6  -1   52.94    1.68
  -3  -6   1   50.31    1.70
   3   6   1   51.74    1.71
  -3  -6  -2    3.36    0.29
   3   6  -2    4.20    0.31
  -3  -6  -2    2.91    0.27
  -3  -6  -2    3.48    0.33
   3   6  -2    3.08    0.27
  -3   6   2    3.43    0.31
   3  -6   2    3.15    0.22
   3  -6   2    3.13    0.20
   3  -6   2    3.05    0.20
  -3   6  -2    3.47    0.20
   3  -6  -2    3.58    0.25
   3   6   2    2.61    0.31
   3  -6  -2    3.54    0.25
  -3  -6   2    3.80    0.31
   3  -6  -2    3.66    0.21
   3   6   2    3.30    0.32
   3  -6  -2    3.24    0.31
   3   6   2    3.26    0.29
   3   6  -3    3.70    0.33
   3  -6   3    3.63    0.27
   3   6  -3    3.34    0.32
   3   6  -3    3.83    0.32
  -3  -6  -3    3.86    0.32
   3  -6   3    3.17    0.25
  -3  -6  -3    4.32    0.35
  -3   6   3    3.45    0.36
   3  -6   3    3.59    0.27
  -3  -6  -3    3.72    0.37
  -3   6   3    3.84    0.21
  -3   6   3    3.42    0.19
   3  -6  -3    3.65    0.29
  -3   6  -3    3.44    0.23
  -3   6  -3    3.61    0.19
  -3   6  -3    3.53    0.19
   3   6   3    3.14    0.33
  -3   6  -3    3.95    0.36
  -3  -6   3    3.08    0.31
   3  -6  -3    3.59    0.26
   3  -6  -3    3.58    0.37
   3   6   3    3.50    0.33
   3   6   3    3.32    0.35
  -3  -6   3    3.71    0.32
  -3   6   4    4.75    0.47
   3  -6   4    4.66    0.36
   3   6  -4    4.28    0.39
  -3  -6  -4    4.91    0.44
  -3  -6  -4    4.39    0.39
  -3   6   4    4.25    0.29
   3   6  -4    5.43    0.43
   3  -6   4    4.02    0.34
  -3   6   4    3.09    0.26
   3  -6   4    4.45    0.34
  -3  -6  -4    4.74    0.39
   3   6  -4    5.13    0.40
  -3   6  -4    4.24    0.28
  -3   6  -4    4.98    0.42
  -3   6  -4    4.45    0.31
   3  -6  -4    4.06    0.36
  -3   6  -4    4.81    0.29
   3   6   4    4.31    0.42
  -3  -6   4    4.28    0.39
   3  -6  -4    5.15    0.36
   3   6   4    3.94    0.41
   3  -6  -4    5.36    0.44
  -3  -6   4    4.54    0.39
   3   6   4    4.56    0.41
   3  -6   5    0.36    0.17
  -3  -6  -5    0.33    0.18
  -3  -6  -5    0.73    0.24
   3  -6   5    0.44    0.17
  -3  -6  -5    0.82    0.22
  -3  -6  -5    0.40    0.18
   3   6  -5    0.67    0.22
   3  -6   5    0.52    0.19
   3   6  -5    0.34    0.17
  -3   6   5    0.58    0.16
  -3  -6   5    0.50    0.20
   3  -6  -5    0.51    0.18
  -3   6  -5    0.33    0.14
   3   6   5    0.40    0.21
   3   6   5    1.32    0.29
  -3   6  -5    0.35    0.18
  -3   6  -5    0.31    0.13
   3   6   5    0.45    0.20
   3  -6  -5    0.61    0.20
   3  -6  -5    0.63    0.23
  -3  -6   5    0.41    0.18
  -3   6   6    2.55    0.31
   3   6  -6    2.26    0.38
  -3  -6  -6    2.85    0.37
   3  -6   6    2.85    0.37
  -3  -6  -6    2.85    0.37
  -3  -6  -6    3.71    0.36
   3  -6   6    3.56    0.41
   3   6  -6    2.91    0.36
  -3  -6  -6    2.37    0.36
  -3   6  -6    2.28    0.29
  -3  -6   6    2.79    0.31
  -3   6  -6    2.77    0.39
   3   6   6    1.95    0.37
  -3   6  -6    3.90    0.38
  -3  -6   6    2.56    0.36
   3   6   6    3.14    0.44
   3  -6  -6    2.48    0.37
   3   6   6    2.26    0.34
  -3   6   7    3.78    0.34
   3   6  -7    3.64    0.42
   3   6  -7    2.82    0.44
   3  -6   7    3.85    0.41
  -3  -6  -7    3.08    0.43
   3  -6   7    3.54    0.47
  -3  -6  -7    3.45    0.45
  -3   6   7    3.67    0.40
  -3  -6  -7    3.03    0.37
  -3  -6  -7    3.18    0.45
  -3   6  -7    3.37    0.38
  -3   6  -7    3.37    0.47
  -3   6  -7    3.61    0.41
   3   6   7    3.86    0.50
   3  -6  -7    3.18    0.46
   3   6   7    4.74    0.57
  -3   6  -7    3.48    0.32
   3  -6  -7    3.09    0.39
  -3  -6   7    4.03    0.47
   3   6   7    3.82    0.43
  -3  -6   7    3.85    0.38
   3   6  -8    0.26    0.25
  -3   6   8    0.45    0.23
   3  -6   8    0.73    0.28
  -3  -6  -8    0.63    0.26
   3   6  -8    0.91    0.31
   3  -6   8    0.69    0.28
  -3  -6  -8    0.40    0.25
  -3   6   8    0.60    0.23
  -3  -6  -8    0.40    0.25
   3  -6  -8    0.84    0.31
   3   6   8    0.76    0.29
  -3   6  -8    0.76    0.24
  -3  -6   8    0.71    0.25
   3   6   8    1.00    0.33
   3  -6  -8    0.10    0.21
  -3  -6   8    0.45    0.24
  -3   6  -8    0.55    0.25
  -3   6  -8    0.43    0.21
  -3   6  -8    0.36    0.26
   3   6  -9    2.70    0.45
  -3  -6  -9    2.39    0.40
  -3   6   9    2.24    0.41
  -3  -6  -9    2.40    0.48
   3  -6   9    2.70    0.53
  -3   6   9    1.85    0.33
   3  -6   9    2.33    0.43
  -3  -6  -9    2.05    0.43
   3   6  -9    1.60    0.44
   3   6   9    2.58    0.52
   3   6   9    2.07    0.43
  -3  -6   9    1.60    0.35
  -3   6  -9    1.94    0.40
  -3   6  -9    1.79    0.45
  -3   6  -9    2.38    0.34
   3  -6  -9    1.22    0.41
  -3   6  -9    2.41    0.41
   3  -6  -9    2.15    0.42
  -3  -6   9    1.93    0.44
  -3   6  10    0.94    0.34
   3  -6  10    0.89    0.36
   3   6 -10    1.30    0.46
   3  -6  10    0.18    0.35
  -3  -6 -10    0.24    0.30
   3   6 -10    0.81    0.36
  -3  -6 -10    0.17    0.26
  -3  -6 -10    1.18    0.39
   3   6  10    0.70    0.41
  -3   6 -10    0.49    0.36
   3  -6 -10    0.64    0.34
  -3  -6  10    0.34    0.26
  -3  -6  10    0.44    0.31
   3  -6 -10    0.27    0.36
   3   6  10    0.38    0.30
  -3   6 -10    0.55    0.31
   3  -6  11    0.19    0.29
  -3  -6 -11    0.16    0.29
  -3  -6 -11    0.01    0.25
   3   6 -11   -0.26    0.23
  -3   6 -11    0.10    0.30
  -3  -6  11   -0.04    0.25
   3   6  11   -0.38    0.23
   3  -6 -11    0.16    0.31
  -4   6   0    5.28    0.41
  -4  -6   0    4.68    0.31
  -4   6   0    4.48    0.28
  -4  -6   0    4.93    0.32
  -4  -6   0    4.90    0.30
   4   6   0    4.68    0.32
   4  -6   0    5.06    0.31
   4   6   0    5.01    0.35
  -4  -6  -1  141.10    3.98
  -4  -6  -1  141.81    4.00
  -4   6   1  134.06    3.82
  -4  -6  -1  132.15    4.41
  -4   6   1  136.46    4.35
   4   6  -1  138.09    4.05
   4   6  -1  141.42    4.08
   4   6   1  132.50    4.47
  -4  -6   1  135.00    3.96
   4  -6  -1  139.42    4.37
  -4  -6   1  136.98    4.02
   4   6   1  135.74    4.08
   4   6   1  132.42    4.08
  -4   6  -1  137.20    3.81
   4   6  -2    1.70    0.22
  -4  -6  -2    2.73    0.25
  -4   6   2    1.71    0.27
   4  -6   2    1.98    0.15
   4  -6   2    1.97    0.17
  -4  -6  -2    2.45    0.24
  -4  -6  -2    2.08    0.23
   4  -6   2    1.94    0.16
   4   6  -2    2.24    0.26
  -4   6   2    2.08    0.27
   4   6   2    2.18    0.26
  -4  -6   2    1.55    0.20
  -4  -6   2    2.13    0.22
   4  -6  -2    2.20    0.28
   4  -6  -2    2.10    0.19
  -4  -6   2    2.36    0.25
   4   6   2    2.24    0.30
   4   6   2    2.15    0.28
   4  -6  -2    2.33    0.20
  -4   6  -2    2.54    0.31
   4  -6  -2    1.97    0.15
   4   6  -3  151.43    4.52
  -4  -6  -3  143.99    4.84
   4  -6   3  151.14    4.34
   4   6  -3  149.64    4.44
   4   6  -3  155.49    4.48
  -4  -6  -3  146.97    4.84
  -4  -6  -3  152.54    4.38
   4  -6   3  149.92    4.34
   4  -6   3  148.66    4.30
   4   6   3  144.16    4.86
  -4  -6   3  148.62    4.42
   4   6   3  146.98    4.53
   4  -6  -3  146.22    4.33
   4   6   3  146.35    4.50
   4  -6  -3  141.82    4.32
   4  -6  -3  149.84    4.89
  -4   6  -3  145.59    4.14
  -4  -6   3  143.88    4.83
   4   6  -4    0.24    0.17
   4  -6   4    0.12    0.13
   4   6  -4   -0.29    0.12
  -4  -6  -4    0.53    0.21
  -4  -6  -4    0.22    0.15
   4  -6   4    0.10    0.14
   4   6  -4    0.23    0.17
  -4  -6  -4    0.37    0.16
   4  -6   4    0.12    0.14
   4  -6  -4    0.16    0.17
   4  -6  -4   -0.07    0.12
   4   6   4    0.30    0.18
  -4   6  -4    0.15    0.09
  -4  -6   4    0.00    0.13
   4  -6  -4    0.07    0.12
  -4   6  -4    0.46    0.19
   4   6   4    0.32    0.18
   4  -6  -4    0.08    0.19
  -4  -6   4   -0.02    0.11
   4   6   4    0.13    0.17
  -4   6   5   74.18    2.22
  -4  -6  -5   71.63    2.67
   4  -6   5   74.98    2.47
  -4  -6  -5   70.68    2.44
  -4  -6  -5   75.01    2.75
  -4  -6  -5   71.64    2.25
   4  -6   5   74.82    2.47
   4   6  -5   73.06    2.53
   4  -6   5   74.85    2.45
   4   6  -5   72.05    2.51
   4   6   5   72.92    2.59
  -4   6  -5   72.73    2.39
  -4   6  -5   72.17    2.20
   4   6   5   72.52    2.72
   4  -6  -5   73.16    2.46
   4  -6  -5   74.00    2.45
  -4   6  -5   74.40    2.20
  -4  -6   5   75.62    2.69
   4   6   5   72.70    2.58
  -4  -6   5   73.47    2.48
  -4  -6  -6    0.57    0.22
   4   6  -6    0.57    0.25
  -4  -6  -6    0.51    0.22
   4  -6   6    0.64    0.26
  -4  -6  -6    0.31    0.19
   4   6  -6    0.67    0.25
  -4   6   6    0.71    0.19
   4  -6   6    0.43    0.23
  -4  -6  -6    0.48    0.21
   4   6   6    0.70    0.26
   4   6   6    0.53    0.25
  -4  -6   6    0.39    0.19
  -4  -6   6    0.70    0.25
  -4   6  -6    1.63    0.35
  -4   6  -6    0.50    0.16
  -4   6  -6    0.51    0.23
   4   6   6    0.77    0.28
   4  -6  -6    0.95    0.29
   4   6  -7   46.37    1.96
  -4  -6  -7   45.85    1.85
   4  -6   7   50.08    1.95
   4   6  -7   48.85    1.72
  -4  -6  -7   48.05    1.60
  -4  -6  -7   47.04    1.76
  -4   6   7   47.69    1.70
   4  -6   7   46.72    1.65
   4   6   7   46.14    1.71
  -4   6  -7   48.79    1.70
   4  -6  -7   46.70    1.65
  -4   6  -7   47.80    1.67
  -4  -6   7   50.88    1.92
   4   6   7   46.04    2.00
  -4  -6   7   46.08    1.55
  -4   6  -7   49.62    1.88
   4   6   7   45.29    2.07
   4  -6  -7   49.04    1.96
   4  -6   8    0.50    0.27
   4   6  -8    0.22    0.27
  -4   6   8    0.31    0.20
   4   6  -8    0.23    0.26
  -4  -6  -8    0.72    0.29
  -4  -6  -8    0.21    0.23
  -4  -6  -8    0.46    0.24
  -4  -6   8    0.08    0.22
   4  -6  -8    0.42    0.25
   4   6   8    0.45    0.30
   4   6   8    0.08    0.26
  -4   6  -8    0.21    0.20
  -4  -6   8    0.34    0.23
  -4   6  -8    0.63    0.29
  -4   6  -8    0.51    0.26
  -4  -6  -9   19.19    0.94
   4   6  -9   17.48    1.03
  -4   6   9   20.46    1.03
   4  -6   9   20.34    1.06
  -4  -6  -9   18.31    1.12
  -4  -6  -9   18.27    1.07
   4   6  -9   16.92    1.18
   4   6   9   20.22    1.09
  -4   6  -9   17.78    0.96
   4   6   9   20.20    1.30
   4  -6  -9   18.74    1.04
  -4  -6   9   20.63    0.94
  -4   6  -9   17.76    1.12
  -4   6  -9   17.43    1.00
  -4  -6   9   19.26    1.16
   4   6 -10    0.37    0.30
  -4  -6 -10    0.38    0.28
   4   6 -10    0.32    0.35
   4  -6  10   -0.12    0.29
  -4   6  10    0.17    0.27
  -4  -6 -10   -0.15    0.26
  -4   6 -10    0.12    0.25
   4   6  10    0.28    0.37
   4  -6 -10   -0.30    0.24
   4   6  10    0.29    0.31
  -4   6 -10    0.32    0.30
  -4  -6  10    0.18    0.26
  -4   6 -10    0.24    0.27
  -4  -6 -11   13.12    1.03
   4   6 -11   10.23    0.89
   4  -6  11   10.06    0.89
  -4  -6 -11   11.27    0.75
   4   6  11   10.84    0.92
   4  -6 -11   10.79    0.90
  -4  -6  11    9.94    0.72
  -4   6 -11   10.59    1.01
  -5  -6   0    5.74    0.31
   5   6   0    5.94    0.41
  -5  -6   0    5.83    0.24
  -5   6   0    5.85    0.47
   5   6   0    5.91    0.38
  -5  -6   0    6.15    0.32
   5  -6   0    5.93    0.34
   5   6  -1    0.70    0.18
  -5  -6  -1    0.88    0.10
   5   6  -1    0.95    0.18
  -5   6   1    1.44    0.28
  -5  -6  -1    0.84    0.13
  -5  -6  -1    0.99    0.14
   5   6   1    1.19    0.24
  -5  -6   1    1.34    0.12
  -5   6  -1    0.73    0.22
  -5  -6   1    1.19    0.15
   5  -6  -1    0.75    0.17
   5   6   1    1.49    0.24
   5   6   1    0.99    0.19
  -5  -6   1    1.28    0.12
  -5  -6   1    1.62    0.18
   5  -6   2    4.04    0.21
  -5  -6  -2    4.53    0.26
   5   6  -2    4.47    0.36
   5  -6   2    4.32    0.21
  -5   6   2    4.29    0.42
  -5  -6  -2    4.33    0.30
   5  -6   2    3.96    0.25
   5   6  -2    4.52    0.37
   5   6   2    4.10    0.37
  -5  -6   2    4.61    0.27
   5  -6  -2    4.19    0.39
  -5   6  -2    3.83    0.40
   5   6   2    4.48    0.41
  -5  -6   2    4.20    0.31
   5  -6  -2    4.23    0.20
   5  -6  -2    4.52    0.28
   5   6   2    4.29    0.41
   5   6  -3    5.68    0.46
   5   6  -3    5.95    0.45
  -5  -6  -3    6.33    0.38
   5   6  -3    5.45    0.42
   5  -6   3    6.48    0.35
  -5  -6  -3    5.09    0.34
   5  -6   3    5.42    0.34
   5   6   3    5.85    0.48
  -5  -6   3    5.33    0.39
   5  -6  -3    6.20    0.35
   5   6   3    5.49    0.47
   5  -6  -3    6.07    0.51
   5  -6  -3    5.96    0.42
   5   6   3    6.33    0.48
  -5  -6   3    5.52    0.35
  -5   6  -3    5.71    0.50
   5  -6   4    0.29    0.15
  -5  -6  -4    0.20    0.11
   5   6  -4    0.09    0.15
  -5  -6  -4    0.11    0.16
  -5  -6  -4    0.27    0.18
   5  -6   4    0.26    0.15
  -5  -6  -4    0.35    0.18
   5   6  -4   -0.01    0.14
   5   6  -4    0.14    0.15
  -5  -6  -4    0.19    0.12
   5  -6  -4    0.24    0.14
  -5   6  -4    0.31    0.18
   5   6   4    0.50    0.23
   5   6   4    0.37    0.20
  -5  -6   4    0.25    0.14
   5   6   4    0.18    0.16
  -5   6  -4    0.13    0.15
  -5  -6   4    0.21    0.12
  -5  -6  -5   15.14    0.73
  -5  -6  -5   14.43    0.73
   5   6  -5   13.57    0.81
   5   6  -5   14.49    0.81
  -5  -6  -5   13.84    0.76
   5  -6   5   13.74    0.75
   5  -6   5   13.66    0.73
   5   6   5   13.63    0.86
  -5  -6   5   13.57    0.73
  -5  -6   5   13.93    0.75
   5   6   5   13.85    0.85
   5  -6  -5   14.34    0.73
  -5   6  -5   15.48    0.76
  -5   6  -5   13.36    0.81
   5   6   5   13.11    0.82
   5   6  -6    1.08    0.28
   5  -6   6    1.30    0.30
  -5  -6  -6    1.25    0.29
  -5  -6  -6    1.05    0.22
   5   6  -6    1.20    0.31
  -5  -6  -6    1.51    0.33
  -5  -6  -6    1.13    0.26
  -5  -6   6    1.53    0.24
  -5   6  -6    2.03    0.40
   5   6   6    1.23    0.36
  -5  -6   6    1.11    0.28
   5   6   6    1.34    0.31
  -5   6  -6    1.35    0.32
  -5  -6  -7    0.59    0.22
  -5  -6  -7    1.10    0.31
  -5  -6  -7    0.54    0.22
   5   6  -7    0.56    0.27
   5   6  -7    0.77    0.28
   5   6   7    0.55    0.29
  -5   6  -7    1.01    0.33
  -5   6  -7    0.29    0.23
  -5  -6   7    0.41    0.22
   5   6   7    0.52    0.27
  -5  -6   7    0.50    0.21
  -5  -6  -8    0.22    0.22
  -5  -6  -8    0.34    0.26
   5   6  -8    0.15    0.26
   5   6  -8    0.22    0.29
   5  -6   8    0.59    0.29
   5   6   8    0.41    0.32
  -5  -6   8    0.25    0.23
  -5   6  -8    0.02    0.22
   5   6   8    0.31    0.28
  -5  -6   8    0.20    0.21
   5  -6  -8    0.11    0.25
  -5   6  -8   -0.04    0.24
   5  -6   9    1.39    0.41
  -5  -6  -9    0.98    0.37
  -5  -6  -9    2.41    0.44
   5   6  -9    1.65    0.47
   5   6  -9    1.98    0.43
  -5   6  -9    1.81    0.43
  -5   6  -9    1.69    0.48
   5  -6  -9    1.39    0.41
   5   6   9    1.59    0.52
   5   6   9    1.92    0.42
  -5  -6   9    1.82    0.41
   5  -6  10   -0.10    0.28
   5   6 -10    0.07    0.28
  -5  -6 -10    0.15    0.30
   5   6  10   -0.24    0.28
   5  -6 -10    0.19    0.28
  -5   6 -10   -0.03    0.30
  -5   6 -10    0.00    0.22
  -6   6   0   27.42    1.08
   6   6   0   27.27    1.24
   6  -6   0   28.56    1.03
   6   6   0   27.44    1.11
  -6   6   0   28.14    1.06
   6   6   0   26.03    1.06
  -6   6   0   26.84    1.17
  -6   6   1   37.30    1.35
  -6   6   1   38.24    1.48
   6   6  -1   38.91    1.42
   6   6  -1   38.65    1.39
  -6  -6  -1   38.15    1.35
  -6   6  -1   39.34    1.48
   6   6   1   36.74    1.43
   6   6   1   39.58    1.41
  -6   6  -1   37.87    1.34
   6  -6  -1   37.47    1.45
   6   6   1   37.73    1.58
  -6   6  -1   39.23    1.37
  -6  -6  -2   50.55    1.49
  -6  -6  -2   47.93    1.64
   6   6  -2   50.68    1.75
  -6   6   2   50.46    1.80
   6   6  -2   50.68    1.76
   6  -6  -2   50.60    1.91
  -6   6  -2   48.75    1.66
   6   6   2   47.62    1.93
   6   6   2   48.41    1.78
  -6  -6   2   50.48    1.51
  -6  -6   2   49.77    1.51
  -6   6  -2   48.74    1.64
  -6   6  -2   49.00    1.78
   6   6   2   50.60    1.83
  -6  -6  -3   42.99    1.37
   6   6  -3   42.13    1.58
   6   6  -3   43.75    1.61
   6  -6   3   41.93    1.42
  -6  -6  -3   41.03    1.46
  -6  -6  -3   40.22    1.48
   6  -6   3   43.16    1.40
   6   6  -3   42.58    1.63
   6   6   3   42.13    1.71
   6   6   3   42.30    1.67
   6  -6  -3   41.65    1.40
   6  -6  -3   42.40    1.77
   6   6   3   43.87    1.66
  -6   6  -3   44.13    1.61
  -6   6  -3   42.74    1.48
  -6  -6   3   43.06    1.40
  -6   6  -3   41.63    1.50
  -6  -6  -4   40.56    1.50
   6   6  -4   41.25    1.60
   6  -6   4   43.04    1.50
   6  -6   4   43.83    1.49
   6   6  -4   39.77    1.61
  -6  -6  -4   39.57    1.46
  -6  -6  -4   42.84    1.40
   6   6   4   42.14    1.69
   6  -6  -4   40.73    1.47
  -6  -6   4   40.69    1.43
   6   6   4   39.17    1.67
  -6   6  -4   40.42    1.59
   6   6   4   41.93    1.71
  -6   6  -4   41.33    1.46
  -6   6  -4   39.92    1.47
  -6  -6  -5   27.18    1.17
   6  -6   5   24.72    1.12
   6  -6   5   24.86    1.10
  -6  -6  -5   25.74    1.10
  -6  -6  -5   27.30    1.03
   6   6  -5   24.98    1.22
   6   6   5   26.34    1.30
   6  -6  -5   24.90    1.10
  -6   6  -5   26.66    1.24
  -6   6  -5   22.74    1.07
  -6  -6   5   24.96    1.06
  -6   6  -5   26.49    1.09
   6   6  -6   20.40    1.12
  -6  -6  -6   19.22    0.95
   6  -6   6   19.90    1.03
  -6  -6  -6   18.96    1.01
  -6  -6  -6   20.96    0.91
   6   6  -6   20.14    0.96
   6  -6  -6   19.10    1.00
  -6  -6   6   19.02    0.94
   6   6   6   20.58    1.18
  -6   6  -6   18.52    1.06
  -6   6  -6   18.95    0.98
  -6   6  -6   18.81    0.91
   6   6   6   19.79    0.98
  -6  -6  -7   18.47    0.90
  -6  -6  -7   17.92    1.02
   6   6  -7   17.34    0.96
  -6  -6  -7   18.11    0.93
  -6  -6   7   18.41    0.96
  -6   6  -7   15.27    1.01
  -6   6  -7   17.21    0.97
   6   6   7   17.08    0.97
  -6  -6  -8   10.53    0.87
  -6  -6  -8   12.65    0.76
   6   6  -8   12.10    0.85
  -6   6  -8   12.14    0.92
   6   6   8   12.96    0.88
  -6  -6   8   13.28    0.83
  -6   6  -8   11.06    0.80
  -6  -6  -9    4.72    0.67
   6  -6   9    4.74    0.60
   6   6  -9    4.35    0.59
  -6  -6  -9    4.80    0.51
   6  -6  -9    4.53    0.58
  -6   6  -9    4.22    0.66
  -6  -6   9    5.64    0.60
  -6   6  -9    5.42    0.65
   6   6   9    5.91    0.67
  -6  -6 -10    5.64    0.74
   6  -6  10    4.67    0.64
   6   6 -10    4.58    0.64
   6  -6 -10    4.16    0.61
  -6   6 -10    5.00    0.73
   6   6  10    4.35    0.64
  -6   6 -10    4.34    0.62
  -7  -6   0    0.01    0.15
   7   6   0   -0.06    0.13
  -7   6   0    0.12    0.17
  -7   6   0    0.23    0.17
   7   6   0    0.40    0.20
  -7   6   0    0.11    0.18
  -7  -6  -1    0.85    0.23
   7   6  -1    0.88    0.21
  -7  -6  -1    0.70    0.25
  -7   6   1    1.48    0.31
  -7   6   1    0.87    0.28
  -7   6   1    0.48    0.23
  -7   6  -1    0.29    0.22
  -7  -6   1    0.73    0.23
   7   6   1    0.60    0.20
   7   6   1    0.81    0.25
  -7   6  -1    0.60    0.23
  -7   6  -1    0.34    0.20
   7   6  -2    1.33    0.25
  -7   6   2    1.38    0.33
  -7  -6  -2    0.83    0.24
  -7  -6  -2    0.83    0.26
  -7   6   2    1.20    0.28
  -7   6  -2    1.00    0.30
   7   6   2    1.28    0.27
  -7   6  -2    1.16    0.28
   7   6   2    1.43    0.29
  -7  -6   2    0.95    0.26
  -7   6  -2    0.92    0.25
   7  -6   3    0.31    0.14
  -7  -6  -3    0.62    0.24
   7   6  -3    0.59    0.22
  -7   6   3    0.22    0.21
   7  -6   3    0.18    0.12
  -7  -6  -3    0.29    0.21
  -7   6  -3    0.92    0.30
  -7   6  -3    0.61    0.24
   7   6   3    0.51    0.23
  -7  -6   3    0.13    0.18
  -7   6  -3    0.44    0.23
   7  -6  -3    0.45    0.13
  -7  -6  -4    7.23    0.59
  -7   6   4    7.00    0.52
  -7  -6  -4    6.52    0.56
   7  -6   4    5.87    0.44
   7   6  -4    6.92    0.56
   7  -6   4    5.77    0.43
  -7   6  -4    6.16    0.54
   7  -6  -4    6.09    0.44
  -7   6  -4    5.54    0.54
   7   6   4    5.60    0.55
  -7   6  -4    5.98    0.59
  -7  -6  -5   -0.03    0.18
   7  -6   5    0.04    0.17
  -7  -6  -5    0.08    0.20
   7  -6   5    0.15    0.18
  -7   6  -5   -0.09    0.18
  -7   6  -5    0.00    0.19
  -7   6  -5    0.06    0.20
   7  -6  -5    0.20    0.18
   7  -6  -5   -0.03    0.16
   7   6  -6    1.99    0.38
  -7  -6  -6    2.35    0.41
  -7  -6  -6    1.54    0.37
   7  -6   6    1.17    0.32
  -7   6  -6    1.97    0.38
   7   6   6    2.09    0.40
   7  -6  -6    1.52    0.33
  -7   6  -6    1.78    0.38
  -7   6  -6    1.42    0.39
   7   6  -7    0.57    0.32
  -7  -6  -7    0.31    0.27
  -7  -6  -7   -0.02    0.23
  -7   6  -7    0.50    0.31
   7   6   7    0.36    0.30
  -7   6  -7   -0.06    0.21
  -7  -6  -8    0.13    0.26
   7   6  -8    0.41    0.30
  -7   6  -8    1.01    0.36
   7   6   8    0.63    0.35
  -7   6  -8    1.33    0.44
  -7  -6  -9    0.52    0.31
   7   6  -9    0.35    0.31
  -7   6  -9    0.23    0.29
   7   6   9    0.22    0.33
  -7   6  -9    0.06    0.33
  -8   6   0   43.19    1.63
  -8   6   0   43.75    1.60
   8   6   0   41.60    1.60
  -8   6   0   44.38    1.76
  -8  -6   0   41.42    1.55
  -8  -6   0   43.76    1.52
  -8   6   1    0.06    0.19
  -8  -6  -1    0.95    0.27
  -8   6   1    0.45    0.25
   8   6  -1    0.59    0.22
  -8   6   1    0.42    0.25
  -8  -6  -1    0.42    0.24
  -8   6  -1    0.40    0.21
  -8  -6   1    0.26    0.21
  -8   6  -1    0.87    0.28
  -8   6  -1    0.39    0.23
   8   6   1    0.24    0.18
  -8  -6  -2   48.60    1.66
   8   6  -2   47.04    1.74
  -8  -6  -2   45.41    1.68
  -8   6   2   48.39    1.69
   8  -6   2   44.24    1.44
   8   6   2   43.49    1.76
  -8   6  -2   47.83    1.74
  -8  -6   2   43.29    1.61
  -8   6  -2   46.56    1.70
  -8   6  -2   47.80    1.85
  -8   6   3    0.77    0.28
   8   6  -3    0.99    0.28
  -8  -6  -3    1.32    0.33
   8  -6   3    1.04    0.19
  -8  -6  -3    0.86    0.28
   8  -6   3    0.93    0.18
  -8  -6   3    0.42    0.23
  -8   6  -3    0.68    0.26
   8   6   3    1.11    0.31
   8  -6  -3    0.98    0.17
  -8   6  -3    1.30    0.35
  -8   6  -3    1.30    0.33
   8  -6   4   36.62    1.37
  -8  -6  -4   35.38    1.47
  -8   6   4   38.28    1.42
   8  -6   4   36.50    1.39
  -8  -6  -4   35.62    1.47
   8   6  -4   33.81    1.51
  -8   6  -4   37.01    1.60
   8   6   4   33.30    1.58
   8  -6  -4   37.02    1.38
  -8   6  -4   35.70    1.46
  -8   6  -4   35.14    1.51
  -8  -6  -5    0.15    0.23
  -8  -6  -5    0.58    0.29
   8  -6   5    0.57    0.25
  -8   6  -5    0.46    0.27
  -8   6  -5    0.45    0.27
   8  -6  -5    0.44    0.24
   8  -6  -5    0.65    0.25
  -8   6  -5    0.60    0.28
   8  -6   6   23.37    1.20
  -8  -6  -6   24.21    1.25
  -8  -6  -6   23.40    1.18
  -8   6  -6   24.57    1.30
  -8   6  -6   22.02    1.19
  -8   6  -6   25.64    1.20
   8  -6  -6   22.62    1.16
   8   6  -7    0.81    0.35
  -8  -6  -7    0.39    0.29
  -8  -6  -7    0.67    0.34
  -8   6  -7    0.58    0.33
  -8   6  -7    0.78    0.35
  -8   6  -7    0.42    0.32
   8   6   7    0.47    0.35
   8   6  -8   12.72    0.93
  -8  -6  -8   13.66    0.92
  -8  -6  -8   13.46    1.04
  -8   6  -8   12.98    1.03
   8   6   8   13.62    0.96
  -8   6  -8   12.38    0.96
   8   6  -9   -0.20    0.31
  -8  -6  -9    0.12    0.29
  -8   6  -9    0.12    0.34
   8   6   9    0.35    0.38
  -8   6  -9    0.68    0.35
  -9   6   0    0.58    0.30
  -9  -6   0    1.25    0.33
  -9   6   0    1.07    0.32
  -9   6   0    0.54    0.27
   9   6   0    0.81    0.26
  -9  -6   0    1.12    0.32
   9   6  -1    0.20    0.18
  -9  -6  -1    0.30    0.22
  -9   6   1    0.25    0.24
  -9   6   1    0.14    0.21
  -9   6   1    0.30    0.25
  -9  -6  -1    0.10    0.21
   9   6   1   -0.10    0.15
  -9   6  -1    0.01    0.20
  -9   6  -1    0.17    0.24
  -9   6  -1   -0.12    0.19
  -9  -6   1   -0.02    0.21
   9  -6   2    0.79    0.16
  -9  -6  -2    1.13    0.33
   9  -6   2    0.92    0.15
  -9  -6  -2    0.66    0.30
  -9   6   2    0.89    0.30
   9   6  -2    1.22    0.29
  -9  -6   2    0.85    0.29
  -9   6  -2    0.90    0.34
  -9   6  -2    0.80    0.30
  -9   6  -2    1.18    0.34
   9   6   2    0.62    0.26
  -9  -6  -3    1.05    0.33
  -9  -6  -3    0.92    0.33
  -9   6   3    1.14    0.34
   9   6  -3    0.68    0.26
   9  -6   3    0.57    0.19
   9  -6  -3    1.11    0.21
  -9   6  -3    1.02    0.32
   9  -6  -3    0.89    0.19
  -9   6  -3    0.67    0.30
   9   6   3    0.58    0.28
  -9   6  -3    1.53    0.42
  -9  -6   3    0.71    0.28
  -9  -6  -4    0.06    0.24
   9  -6   4    0.35    0.21
  -9   6   4   -0.09    0.21
  -9  -6  -4    0.27    0.24
  -9   6  -4    0.41    0.26
  -9   6  -4    0.01    0.21
   9  -6  -4    0.21    0.19
   9  -6  -4    0.14    0.18
  -9   6  -4    0.41    0.28
  -9  -6  -5    0.22    0.26
   9  -6   5    0.81    0.27
  -9  -6  -5    0.42    0.28
  -9   6  -5    0.36    0.27
  -9   6  -5    0.62    0.31
  -9   6  -5    0.37    0.30
   9  -6  -5    0.20    0.21
  -9  -6  -6    0.90    0.35
   9  -6   6    0.57    0.28
  -9  -6  -6    0.44    0.31
   9  -6  -6    0.55    0.30
  -9   6  -6    1.16    0.37
  -9   6  -6    0.41    0.33
  -9   6  -6    0.85    0.35
  -9  -6  -7   -0.22    0.25
  -9  -6  -7   -0.11    0.28
  -9   6  -7    0.10    0.30
  -9   6  -7    0.22    0.33
  -9   6  -7    0.73    0.34
  -9  -6  -8    0.44    0.34
  -9  -6  -8    0.04    0.32
  -9   6  -8    0.24    0.33
  -9   6  -8    0.11    0.29
  10   6   0    4.12    0.48
 -10   6   0    3.88    0.55
 -10  -6   0    5.82    0.60
 -10  -6   0    5.03    0.54
 -10   6   0    4.31    0.55
 -10   6   0    4.84    0.65
 -10   6   1   11.57    0.84
  10   6  -1   10.43    0.74
 -10   6   1   11.06    0.80
 -10  -6  -1   11.73    0.78
 -10  -6  -1   11.09    0.79
 -10   6  -1   12.34    0.85
 -10   6  -1   10.20    0.81
  10   6   1   10.89    0.76
 -10  -6   1    9.41    0.76
 -10   6  -1   12.01    0.89
  10   6  -2    3.60    0.46
 -10   6   2    2.95    0.50
  10  -6   2    3.36    0.31
 -10  -6  -2    3.78    0.52
 -10  -6  -2    3.89    0.55
 -10   6  -2    4.34    0.57
 -10   6  -2    3.78    0.58
  10   6   2    3.92    0.50
  10  -6  -2    3.94    0.31
 -10   6  -2    4.87    0.59
  10  -6  -2    3.55    0.30
 -10  -6   2    4.88    0.56
  10  -6   3   13.60    0.71
 -10  -6  -3   13.15    0.91
 -10  -6  -3   12.90    0.89
  10   6  -3   12.75    0.87
 -10   6   3   13.46    0.89
 -10   6  -3   15.56    0.98
  10   6   3   13.03    0.94
 -10  -6   3   14.44    0.86
  10  -6  -3   14.14    0.70
 -10   6  -3   14.71    0.95
 -10   6  -3   12.51    0.96
  10  -6  -3   13.58    0.69
 -10  -6  -4    4.05    0.58
 -10   6   4    3.39    0.50
  10  -6   4    4.23    0.44
 -10  -6  -4    3.40    0.54
 -10   6  -4    4.09    0.60
 -10   6  -4    3.91    0.60
  10  -6  -4    4.19    0.42
 -10   6  -4    2.63    0.50
  10  -6  -4    4.12    0.44
 -10  -6  -5    8.57    0.78
 -10  -6  -5    6.39    0.71
  10  -6   5    6.75    0.61
 -10   6  -5    6.89    0.75
 -10   6  -5    6.63    0.71
 -10   6  -5    5.78    0.72
  10  -6  -5    7.41    0.62
 -10  -6  -6    1.66    0.47
 -10  -6  -6    1.74    0.45
  10  -6   6    2.10    0.44
 -10   6  -6    2.63    0.55
 -10   6  -6    2.07    0.50
 -10   6  -6    2.93    0.55
 -10  -6  -7    4.85    0.72
 -10  -6  -7    5.36    0.69
 -10   6  -7    5.39    0.73
 -10   6  -7    3.96    0.68
 -10   6  -7    4.05    0.64
  11   6   0   -0.07    0.21
 -11   6   0    0.03    0.24
  11  -6   0    0.16    0.12
 -11   6   0   -0.01    0.26
 -11  -6   0   -0.35    0.21
 -11   6   0    0.73    0.35
  11  -6   1    0.42    0.16
 -11  -6  -1    0.36    0.31
 -11   6   1    0.27    0.29
 -11  -6  -1    0.39    0.30
  11   6  -1    0.51    0.28
 -11  -6   1    0.48    0.29
 -11   6  -1    0.45    0.32
  11   6   1    0.58    0.30
 -11   6  -1    0.33    0.28
 -11   6  -1    0.17    0.28
  11  -6  -1    0.47    0.16
 -11  -6  -2    0.36    0.28
  11  -6   2    0.79    0.22
 -11  -6  -2    1.03    0.37
 -11   6   2    0.83    0.36
  11   6  -2    0.86    0.33
  11  -6  -2    1.11    0.23
 -11   6  -2    0.87    0.36
 -11   6  -2    0.63    0.34
 -11   6  -2    1.45    0.42
  11   6   2    0.74    0.33
 -11  -6   2    0.81    0.35
  11  -6  -2    0.65    0.19
  11  -6   3    0.46    0.22
 -11   6   3    0.31    0.30
 -11  -6  -3    0.29    0.31
 -11  -6  -3   -0.15    0.24
  11  -6  -3    0.44    0.22
  11  -6  -3    0.19    0.21
 -11  -6   3    0.58    0.31
 -11   6  -3    0.64    0.34
 -11   6  -3    0.29    0.29
 -11   6  -3    0.48    0.36
 -11  -6  -4    0.22    0.27
 -11   6   4   -0.08    0.27
  11  -6   4   -0.07    0.21
 -11  -6  -4   -0.33    0.24
  11  -6  -4    0.04    0.23
 -11   6  -4    0.18    0.27
 -11   6  -4   -0.10    0.26
 -11   6  -4    0.24    0.34
 -11  -6  -5    0.43    0.35
 -11  -6  -5    0.26    0.33
 -11   6  -5    0.63    0.38
 -11   6  -5    0.31    0.33
 -11   6  -5    0.11    0.31
 -12  -6   0   -0.24    0.25
 -12   6   0    0.48    0.34
 -12   6   0    0.24    0.30
 -12  -6  -1    3.48    0.55
 -12   6   1    3.45    0.58
 -12  -6  -1    3.60    0.57
 -12   6  -1    3.77    0.62
 -12  -6   1    3.80    0.58
 -12   6   2    0.50    0.35
 -12  -6  -2    0.54    0.34
 -12  -6  -2    0.67    0.36
 -12  -6   2    0.48    0.34
 -12   6  -2    0.28    0.33
 -12   6  -2    1.22    0.42
 -12   6  -2    0.55    0.37
 -12  -6  -3    4.09    0.66
 -12   6   3    3.61    0.59
 -12   6  -3    3.90    0.64
   0  -7   0   -0.04    0.06
   0  -7   0   -0.02    0.06
   0  -7   0    0.06    0.08
   0   7   0    0.09    0.08
   0   7   0    0.18    0.09
   0   7   1  209.69    6.79
   0   7   1  218.07    6.18
   0   7   1  215.00    6.14
   0  -7  -1  220.42    6.20
   0  -7   1  211.62    6.22
   0   7  -1  222.54    6.14
   0  -7  -1  214.24    6.24
   0  -7  -1  218.11    6.80
   0   7  -1  221.74    6.14
   0  -7  -2   -0.03    0.08
   0  -7   2    0.01    0.06
   0  -7  -2    0.02    0.09
   0  -7  -2   -0.04    0.07
   0  -7   2    0.02    0.07
   0   7  -2   -0.01    0.06
   0   7   2   -0.02    0.08
   0  -7  -2    0.07    0.08
   0  -7   2   -0.01    0.07
   0   7   2    0.30    0.11
   0  -7   3   65.74    2.07
   0   7   3   65.14    2.34
   0  -7  -3   63.70    2.11
   0   7   3   61.46    2.04
   0   7  -3   62.98    2.04
   0  -7   3   64.97    2.07
   0  -7  -3   65.88    2.34
   0   7   4   -0.12    0.09
   0   7  -4    0.01    0.09
   0  -7  -4    0.00    0.11
   0  -7  -4    0.22    0.14
   0  -7  -4    0.09    0.12
   0  -7   4   -0.03    0.10
   0  -7   4    0.01    0.10
   0  -7  -4    0.10    0.12
   0   7   4    0.11    0.13
   0  -7   4    0.06    0.12
   0  -7  -5   67.16    2.61
   0  -7   5   67.59    2.29
   0   7   5   67.83    2.29
   0   7   5   66.79    2.59
   0  -7   5   66.60    2.30
   0  -7   5   68.17    2.57
   0  -7  -5   66.52    2.34
   0  -7  -5   72.54    2.62
   0   7  -5   66.43    2.27
   0  -7  -6    0.25    0.18
   0   7   6    0.21    0.19
   0  -7   6   -0.25    0.11
   0   7   6    0.20    0.19
   0   7  -6    0.06    0.16
   0  -7  -6    0.08    0.18
   0  -7  -6    0.32    0.19
   0   7   6   -0.09    0.12
   0   7  -6   -0.04    0.12
   0   7  -7   39.04    1.68
   0  -7   7   42.60    1.50
   0  -7  -7   40.96    1.50
   0  -7  -7   44.72    1.81
   0   7   7   42.97    1.75
   0   7  -7   40.94    1.47
   0  -7   7   44.44    1.78
   0   7   7   44.35    1.51
   0  -7   8    0.18    0.23
   0   7   8    0.00    0.19
   0  -7  -8   -0.10    0.22
   0   7   8    0.11    0.20
   0   7  -8   -0.22    0.18
   0  -7  -8    0.10    0.19
   0  -7   8    0.10    0.21
   0   7  -8    0.14    0.20
   0   7  -9   19.48    1.16
   0   7  -9   20.02    0.99
   0  -7  -9   18.22    1.00
   0   7   9   20.50    1.20
   0  -7   9   17.23    1.15
   0  -7  -9   19.75    1.23
   0   7   9   19.31    0.99
   0  -7   9   20.21    1.02
   0   7  10    0.06    0.26
   0  -7  10   -0.26    0.24
   0  -7 -10    0.08    0.27
   0   7  10    0.29    0.27
   0   7 -10    0.13    0.26
   0  -7 -10   -0.02    0.29
   0  -7  10    0.05    0.24
   0   7 -10   -0.17    0.22
   0   7  11    9.00    0.75
   0  -7 -11    7.07    0.78
   0  -7 -11    6.29    0.70
   0   7 -11    8.10    0.71
   0  -7  11    8.30    0.76
  -1  -7   0   43.07    1.42
  -1   7   0   42.07    1.33
   1   7   0   43.50    1.42
  -1  -7   0   43.60    1.46
   1  -7   0   45.93    1.38
  -1   7   0   43.08    1.55
   1  -7   0   42.71    1.56
   1  -7   0   44.42    1.37
   1   7   0   43.71    1.60
   1   7   0   44.79    1.43
  -1  -7  -1  147.18    4.80
  -1  -7  -1  157.35    4.41
   1  -7   1  146.08    4.34
  -1   7   1  148.52    4.25
  -1  -7  -1  152.85    4.40
  -1   7   1  151.47    4.28
   1   7  -1  147.24    4.38
   1   7  -1  149.23    4.38
  -1   7   1  148.34    4.77
   1  -7   1  145.05    4.32
   1  -7   1  148.49    4.28
  -1   7  -1  153.39    4.25
  -1   7  -1  154.24    4.72
   1  -7  -1  148.98    4.34
  -1  -7   1  149.98    4.36
   1  -7  -1  146.78    4.77
   1   7   1  146.75    4.81
  -1  -7   1  148.68    4.38
   1  -7  -1  149.33    4.33
   1   7   1  153.39    4.41
  -1   7  -1  152.91    4.26
  -1   7   2   65.57    2.38
   1   7  -2   70.56    2.15
   1  -7   2   66.76    2.11
  -1   7   2   66.95    2.11
   1   7  -2   72.09    2.16
  -1  -7  -2   70.54    2.18
  -1  -7  -2   70.26    2.20
   1  -7   2   68.31    2.10
  -1  -7  -2   69.21    2.19
   1  -7   2   68.25    2.10
   1   7  -2   69.43    2.14
  -1  -7  -2   70.91    2.43
  -1   7   2   64.20    2.06
   1   7   2   60.31    2.37
  -1  -7   2   67.25    2.15
   1  -7  -2   71.01    2.12
   1   7   2   67.93    2.17
   1  -7  -2   71.21    2.41
  -1   7  -2   74.09    2.08
   1  -7  -2   67.33    2.16
  -1   7  -2   71.33    2.08
  -1  -7   2   67.30    2.14
   1   7   2   63.34    2.15
  -1   7   3  138.38    4.02
  -1  -7  -3  134.11    4.13
  -1  -7  -3  139.89    4.55
   1  -7   3  135.37    4.08
   1   7  -3  131.07    4.06
   1   7  -3  137.01    4.11
   1  -7   3  144.67    4.06
   1  -7   3  137.55    4.09
  -1  -7  -3  137.83    4.61
  -1   7   3  134.01    4.52
   1  -7  -3  138.79    4.53
  -1  -7   3  141.58    4.11
   1  -7  -3  135.72    4.10
   1   7   3  137.21    4.14
   1   7   3  135.33    4.54
   1  -7  -3  140.15    4.11
   1   7   3  142.85    4.12
  -1   7  -3  131.40    4.00
  -1  -7   3  138.33    4.12
  -1  -7   3  138.07    4.12
   1   7  -4    7.35    0.48
  -1  -7  -4    6.98    0.49
   1  -7   4    7.75    0.47
  -1   7   4    7.88    0.58
  -1   7   4    7.69    0.46
  -1  -7  -4    6.53    0.54
   1  -7   4    8.09    0.47
  -1  -7  -4    6.78    0.53
   1  -7   4    7.99    0.49
   1   7  -4    7.04    0.46
   1   7   4    7.86    0.57
   1   7   4    8.21    0.51
   1   7   4    7.72    0.50
  -1   7  -4    7.72    0.45
   1  -7  -4    7.86    0.58
   1  -7  -4    7.47    0.54
  -1  -7   4    8.28    0.50
  -1  -7   4    8.35    0.51
   1  -7  -4    7.08    0.46
   1  -7  -4    7.28    0.49
  -1   7   5   46.81    1.96
   1  -7   5   50.02    1.72
   1  -7   5   50.07    1.93
   1   7  -5   47.08    1.72
  -1  -7  -5   47.79    1.95
  -1  -7  -5   44.01    1.92
   1  -7   5   46.45    1.70
   1  -7   5   47.78    1.72
  -1   7   5   45.39    1.67
  -1  -7  -5   47.76    1.76
   1  -7  -5   45.50    1.73
   1  -7  -5   48.85    1.96
   1  -7  -5   44.88    1.70
  -1  -7   5   46.00    1.72
  -1  -7   5   46.94    1.92
   1   7   5   47.29    1.75
  -1   7  -5   44.30    1.64
   1   7   5   45.27    1.93
  -1  -7  -6    8.23    0.68
   1  -7   6    8.41    0.60
  -1  -7  -6    7.69    0.61
  -1   7   6    8.16    0.56
   1   7  -6    7.04    0.48
  -1  -7  -6    7.34    0.50
  -1   7   6    7.91    0.69
   1   7  -6    7.11    0.55
  -1   7  -6    7.25    0.53
   1   7   6    7.55    0.58
  -1  -7   6    7.46    0.58
   1   7   6    7.99    0.51
   1   7   6    7.40    0.65
  -1  -7   6    8.39    0.51
  -1   7  -6    7.76    0.61
   1  -7  -6    8.80    0.63
   1  -7  -6    8.03    0.67
   1   7  -7   31.19    1.21
  -1   7   7   30.35    1.36
   1  -7   7   30.92    1.21
   1   7  -7   31.13    1.40
   1  -7   7   30.64    1.40
  -1   7   7   30.89    1.17
  -1  -7  -7   31.42    1.22
  -1  -7  -7   29.23    1.41
  -1  -7  -7   29.50    1.56
  -1   7  -7   29.96    1.34
   1  -7  -7   32.59    1.47
  -1  -7   7   30.59    1.20
  -1   7  -7   30.82    1.14
   1   7   7   30.22    1.21
  -1  -7   7   34.12    1.46
   1   7   7   29.81    1.41
   1  -7  -7   31.96    1.23
  -1   7   8    6.49    0.52
  -1  -7  -8    6.51    0.66
  -1   7   8    5.87    0.59
   1  -7   8    7.17    0.68
   1   7  -8    5.19    0.58
  -1  -7  -8    5.15    0.51
   1   7  -8    5.82    0.53
   1  -7   8    5.88    0.53
  -1  -7   8    7.00    0.66
   1  -7  -8    7.19    0.58
   1   7   8    6.38    0.56
   1  -7  -8    6.91    0.68
  -1   7  -8    6.76    0.61
  -1   7  -8    6.93    0.53
   1   7   8    6.02    0.64
  -1  -7   8    6.19    0.54
   1  -7   9   10.75    0.90
  -1  -7  -9   11.65    0.77
   1   7  -9   10.44    0.84
  -1  -7  -9   11.48    0.92
   1  -7   9   11.32    0.76
  -1   7   9   11.79    0.73
  -1   7   9   12.17    0.87
   1   7  -9    9.80    0.73
  -1   7  -9   12.36    0.86
   1   7   9    9.92    0.85
   1  -7  -9   11.24    0.92
  -1   7  -9   12.87    0.74
   1   7   9   12.17    0.79
  -1  -7   9   11.08    0.73
  -1  -7   9   11.12    0.88
   1  -7  -9   11.47    0.77
  -1  -7 -10    2.36    0.45
   1   7 -10    2.33    0.52
   1  -7  10    1.74    0.47
   1  -7  10    3.39    0.51
  -1   7  10    2.10    0.41
  -1  -7 -10    2.25    0.48
   1   7 -10    2.36    0.45
  -1   7  10    2.29    0.48
  -1  -7 -10    1.93    0.51
  -1  -7  10    2.13    0.43
  -1   7 -10    2.51    0.49
   1  -7 -10    1.70    0.49
   1   7  10    2.05    0.51
   1  -7 -10    1.96    0.45
   1   7  10    2.95    0.48
  -1  -7  10    2.13    0.51
  -1   7 -10    2.37    0.41
  -1  -7 -11   11.26    0.88
  -1   7  11   10.65    0.77
   1   7 -11    8.56    0.77
   1  -7  11   10.48    0.86
  -1  -7 -11    9.91    0.89
  -1  -7  11    9.69    0.81
  -1   7 -11   10.76    0.77
   1   7  11    9.84    0.83
   1  -7 -11   10.59    0.86
  -2  -7   0   64.78    2.11
   2  -7   0   68.68    1.96
   2   7   0   66.73    2.08
   2  -7   0   67.95    2.24
   2  -7   0   67.09    1.95
   2  -7   0   64.73    1.94
   2   7   0   67.80    2.09
   2   7   0   63.89    2.30
  -2   7   0   66.54    2.21
   2   7  -1   65.72    2.08
   2  -7   1   67.79    1.96
   2  -7   1   67.30    1.98
  -2  -7  -1   63.18    2.31
  -2   7   1   67.31    2.26
  -2  -7  -1   63.00    2.11
   2  -7   1   66.85    1.96
   2   7  -1   63.58    2.07
   2   7   1   67.32    2.35
  -2   7  -1   65.88    2.18
   2  -7  -1   65.51    1.96
   2  -7  -1   64.28    2.00
   2  -7  -1   65.35    2.27
   2   7   1   68.18    2.11
   2   7   1   69.63    2.11
  -2  -7   1   67.61    2.12
  -2  -7  -2   70.91    2.36
   2  -7   2   78.59    2.25
  -2   7   2   76.23    2.18
   2   7  -2   73.72    2.33
  -2  -7  -2   70.89    2.60
   2  -7   2   74.89    2.26
   2  -7   2   73.72    2.25
   2   7  -2   75.43    2.35
  -2   7   2   73.85    2.57
  -2   7   2   77.51    2.20
   2  -7  -2   73.23    2.57
   2   7   2   74.49    2.63
   2   7   2   75.99    2.39
   2  -7  -2   71.53    2.25
  -2  -7   2   76.88    2.37
  -2   7  -2   76.72    2.17
   2   7   2   74.86    2.38
  -2   7  -2   72.38    2.18
   2  -7  -2   76.14    2.31
  -2  -7  -3   54.18    2.06
  -2   7   3   54.81    2.07
   2   7  -3   52.27    1.83
   2  -7   3   56.07    1.79
   2   7  -3   53.89    1.85
  -2  -7  -3   54.92    1.88
   2  -7   3   57.58    1.80
  -2   7   3   55.18    1.72
   2   7  -3   55.03    1.85
  -2  -7  -3   55.67    2.08
   2  -7   3   55.15    1.79
  -2   7   3   60.31    1.78
  -2  -7   3   55.49    1.87
   2   7   3   54.76    2.08
  -2   7  -3   54.04    1.72
  -2   7  -3   56.74    1.75
   2   7   3   57.66    1.91
   2  -7  -3   54.00    1.79
   2  -7  -3   54.04    1.83
   2   7   3   54.32    1.89
   2  -7  -3   54.98    2.07
  -2   7  -3   57.01    1.73
  -2   7   4   33.02    1.21
  -2  -7  -4   35.21    1.48
  -2   7   4   33.03    1.25
  -2   7   4   31.12    1.47
  -2  -7  -4   37.29    1.37
   2   7  -4   34.76    1.33
  -2  -7  -4   36.78    1.52
   2  -7   4   32.42    1.26
   2   7  -4   36.56    1.32
   2  -7   4   33.78    1.28
   2   7  -4   35.59    1.34
   2  -7   4   34.05    1.27
  -2   7  -4   35.53    1.22
  -2   7  -4   36.43    1.22
  -2  -7   4   34.12    1.33
   2  -7  -4   34.77    1.50
   2  -7  -4   35.89    1.29
   2   7   4   31.32    1.33
   2  -7  -4   33.44    1.46
   2  -7  -4   34.90    1.32
   2   7   4   34.12    1.49
   2   7   4   32.78    1.33
  -2   7  -4   37.65    1.30
  -2  -7   4   35.80    1.46
  -2   7   5   44.22    1.57
   2  -7   5   44.59    1.65
   2  -7   5   43.86    1.63
  -2   7   5   40.66    1.88
   2  -7   5   44.30    1.63
  -2  -7  -5   42.81    1.85
  -2  -7  -5   44.13    1.69
  -2  -7  -5   46.66    1.90
   2   7  -5   43.55    1.67
   2  -7  -5   42.83    1.67
   2   7   5   43.24    1.86
  -2  -7   5   43.94    1.84
   2  -7  -5   46.42    1.89
   2  -7  -5   48.90    1.67
  -2  -7   5   44.80    1.68
  -2   7  -5   46.16    1.57
  -2   7  -5   48.09    1.74
   2   7   5   43.05    1.70
   2   7  -6   29.69    1.33
  -2  -7  -6   30.61    1.17
   2  -7   6   29.24    1.30
  -2   7   6   31.20    1.26
  -2  -7  -6   30.85    1.49
  -2   7   6   31.81    1.57
   2   7  -6   31.29    1.18
   2  -7   6   32.41    1.33
  -2  -7  -6   31.04    1.36
  -2   7  -6   30.33    1.35
   2   7   6   30.86    1.51
   2   7   6   29.68    1.37
  -2  -7   6   30.63    1.12
   2   7   6   29.32    1.16
   2  -7  -6   30.64    1.34
  -2  -7   6   29.79    1.33
  -2   7  -6   31.03    1.24
   2   7  -7   16.52    0.84
   2  -7   7   17.24    0.85
  -2  -7  -7   16.86    0.97
  -2  -7  -7   16.32    1.05
  -2   7   7   16.94    0.76
  -2   7   7   16.10    0.88
  -2  -7  -7   15.95    0.82
   2   7  -7   16.98    0.97
   2  -7   7   16.44    0.97
   2   7   7   17.06    1.11
  -2   7  -7   16.92    0.75
  -2  -7   7   18.30    0.99
   2   7   7   18.11    1.03
   2   7   7   14.97    0.82
  -2   7  -7   17.58    0.90
  -2   7  -7   17.04    0.79
   2  -7  -7   16.39    0.83
  -2  -7   7   16.27    0.80
   2  -7  -7   17.25    1.00
  -2   7   8   14.37    0.72
  -2  -7  -8   14.29    0.95
   2  -7   8   14.55    0.96
   2  -7   8   12.25    0.77
  -2  -7  -8   13.88    1.01
   2   7  -8   12.03    0.75
  -2  -7  -8   12.16    0.76
   2   7  -8   13.82    0.93
  -2   7   8   12.88    0.82
   2  -7  -8   11.97    0.75
  -2  -7   8   13.84    0.76
  -2  -7   8   12.68    0.89
  -2   7  -8   12.20    0.80
  -2   7  -8   11.63    0.66
   2  -7  -8   12.84    0.91
   2   7   8   15.42    1.00
   2   7   8   14.04    0.80
  -2  -7  -9   10.44    0.88
   2   7  -9   11.54    0.77
  -2  -7  -9   10.31    0.74
   2  -7   9   10.76    0.75
  -2   7   9   10.10    0.66
  -2   7   9   11.28    0.81
   2  -7   9   11.20    0.89
  -2  -7  -9   11.09    0.84
   2   7  -9   11.32    0.89
  -2   7  -9   11.70    0.82
  -2  -7   9   10.31    0.71
  -2   7  -9   10.62    0.67
   2  -7  -9   11.49    0.78
  -2  -7   9   10.54    0.86
   2   7   9    9.11    0.74
   2  -7  -9   11.12    0.92
  -2   7  -9   12.73    0.91
   2   7   9   10.66    0.90
  -2   7  10    8.14    0.76
   2   7 -10    6.97    0.68
  -2  -7 -10    6.51    0.79
  -2  -7 -10    6.89    0.66
   2  -7  10    6.38    0.78
   2  -7  10    7.16    0.69
  -2   7  10    7.11    0.59
   2   7 -10    6.57    0.78
  -2  -7 -10    5.82    0.69
  -2   7 -10    6.14    0.55
  -2  -7  10    7.43    0.81
  -2   7 -10    6.77    0.70
   2   7  10    7.67    0.85
   2  -7 -10    6.39    0.80
   2  -7 -10    6.00    0.65
  -2  -7  10    8.29    0.68
  -2   7 -10    7.48    0.82
   2   7  10    7.18    0.69
   2  -7  11    2.13    0.49
  -2  -7 -11    2.85    0.57
   2   7 -11    2.88    0.54
  -2   7  11    1.67    0.38
  -2  -7 -11    1.65    0.44
  -2   7 -11    2.87    0.61
  -2  -7  11    2.13    0.44
   2   7  11    2.09    0.49
  -2   7 -11    2.43    0.41
   2  -7 -11    1.65    0.46
   3   7   0   45.39    1.49
   3  -7   0   45.74    1.56
   3  -7   0   43.33    1.29
  -3   7   0   46.27    1.53
   3   7   0   42.49    1.49
   3   7   0   42.07    1.66
  -3  -7  -1   28.71    1.08
   3   7  -1   29.64    1.07
  -3  -7  -1   28.22    1.08
   3   7  -1   26.31    1.06
  -3   7   1   31.00    1.15
   3  -7   1   30.05    0.92
   3  -7   1   29.94    0.88
   3  -7  -1   27.71    1.14
   3  -7  -1   29.28    0.95
   3  -7  -1   28.40    0.88
  -3   7  -1   29.02    1.03
   3   7   1   29.26    1.24
   3   7   1   30.57    1.12
  -3  -7   1   29.96    1.11
   3   7   1   30.74    1.10
   3  -7   2  118.88    3.48
  -3  -7  -2  120.30    3.61
  -3   7   2  121.05    3.94
  -3  -7  -2  118.48    4.00
  -3  -7  -2  117.08    3.97
   3   7  -2  120.36    3.60
   3  -7   2  117.91    3.48
   3  -7   2  124.58    3.46
   3   7  -2  116.37    3.62
   3   7   2  120.71    3.67
  -3   7  -2  120.36    3.74
  -3  -7   2  121.22    3.63
   3   7   2  115.72    4.00
   3  -7  -2  117.62    3.48
  -3   7  -2  121.69    3.37
   3  -7  -2  121.15    3.51
   3   7   2  120.08    3.67
   3  -7  -2  119.46    3.94
  -3  -7  -3    3.61    0.34
  -3   7   3    3.98    0.39
  -3  -7  -3    3.60    0.35
   3  -7   3    4.57    0.32
  -3  -7  -3    4.69    0.42
   3   7  -3    4.81    0.37
   3   7  -3    4.34    0.36
   3  -7   3    4.75    0.31
  -3   7   3    4.21    0.21
  -3   7   3    4.45    0.22
   3  -7   3    4.59    0.30
   3   7  -3    3.71    0.35
  -3   7  -3    3.94    0.20
   3  -7  -3    3.53    0.38
   3   7   3    3.35    0.36
   3   7   3    4.30    0.38
   3  -7  -3    4.81    0.31
  -3  -7   3    4.30    0.37
   3   7   3    3.99    0.41
   3  -7  -3    4.17    0.33
  -3  -7   3    4.11    0.36
  -3   7  -3    4.03    0.37
  -3   7  -3    4.20    0.21
  -3  -7  -4   87.59    3.16
   3  -7   4   89.34    2.81
  -3  -7  -4   88.15    2.86
   3  -7   4   88.94    2.79
  -3   7   4   86.53    3.19
   3   7  -4   72.81    2.83
   3   7  -4   88.02    2.87
   3  -7   4   90.61    2.80
  -3  -7  -4   91.93    3.18
  -3   7   4   97.06    2.71
  -3   7   4   90.12    2.65
   3   7  -4   84.46    2.86
   3  -7  -4   87.62    3.15
  -3   7  -4   91.22    2.92
   3   7   4   91.66    2.94
   3  -7  -4   87.22    2.82
  -3   7  -4   89.63    2.65
  -3   7  -4   87.13    2.64
  -3   7  -4   85.50    2.67
   3  -7  -4   88.66    3.20
   3  -7  -4   90.48    2.80
   3   7   4   89.33    3.17
  -3  -7   4   92.81    2.88
  -3  -7   4   94.08    3.16
   3   7   4   92.05    2.95
   3   7  -5    5.04    0.47
   3  -7   5    7.13    0.48
  -3   7   5    5.72    0.39
   3  -7   5    6.11    0.46
   3  -7   5    5.98    0.47
  -3  -7  -5    6.45    0.56
  -3   7   5    6.97    0.61
  -3  -7  -5    6.39    0.50
  -3  -7  -5    5.00    0.49
   3  -7  -5    6.43    0.50
  -3   7  -5    6.13    0.52
  -3  -7   5    5.83    0.48
  -3   7  -5    6.04    0.42
  -3   7  -5    6.00    0.39
   3  -7  -5    5.94    0.45
   3   7   5    6.13    0.55
   3   7   5    5.62    0.55
   3   7  -6   29.95    1.32
   3  -7   6   29.19    1.28
  -3   7   6   27.24    1.13
  -3  -7  -6   27.10    1.15
  -3  -7  -6   28.22    1.09
  -3  -7  -6   29.20    1.40
   3   7  -6   28.90    1.14
  -3  -7  -6   28.71    1.28
   3  -7   6   28.18    1.26
   3  -7  -6   28.21    1.28
   3   7   6   28.47    1.35
   3   7   6   28.69    1.43
  -3   7  -6   28.86    1.09
   3   7   6   28.19    1.14
  -3  -7   6   27.66    1.27
  -3   7  -6   28.35    1.25
  -3   7  -6   29.95    1.13
  -3  -7   6   25.39    1.03
  -3  -7  -7    0.68    0.29
   3  -7   7    1.06    0.28
   3  -7   7    1.44    0.34
  -3  -7  -7    0.78    0.26
   3   7  -7    1.44    0.36
  -3  -7  -7    1.55    0.34
  -3   7   7    1.93    0.31
  -3   7   7    1.18    0.24
   3   7  -7    1.55    0.33
  -3  -7  -7    1.01    0.29
  -3   7  -7    1.44    0.28
  -3   7  -7    1.38    0.30
   3   7   7    2.08    0.43
   3  -7  -7    1.05    0.30
  -3  -7   7    1.30    0.32
  -3   7  -7    1.75    0.38
  -3  -7   7    1.50    0.29
   3  -7  -7    1.49    0.36
   3   7   7    1.33    0.32
   3   7   7    1.35    0.37
  -3   7  -7    1.66    0.25
  -3   7   8   13.27    0.67
   3   7  -8   15.51    0.87
   3  -7   8   13.49    0.92
   3   7  -8   14.53    0.96
  -3  -7  -8   13.48    0.91
   3  -7   8   11.07    0.74
  -3  -7  -8   14.10    0.79
  -3   7   8   12.56    0.79
  -3  -7  -8   14.46    1.01
  -3  -7  -8   12.86    0.83
   3  -7  -8   13.28    0.94
  -3  -7   8   13.11    0.90
  -3   7  -8   14.73    0.94
  -3   7  -8   14.89    0.79
   3   7   8   14.60    0.85
  -3   7  -8   14.09    0.81
   3  -7  -8   13.23    0.80
  -3  -7   8   12.28    0.73
   3   7   8   14.58    1.01
  -3  -7  -9    1.25    0.34
   3   7  -9    1.08    0.34
   3  -7   9    0.94    0.35
  -3  -7  -9    0.38    0.30
   3  -7   9    0.55    0.29
   3   7  -9    0.48    0.33
  -3   7   9    0.73    0.28
  -3  -7  -9    0.97    0.33
   3   7   9    0.86    0.34
  -3   7  -9    0.86    0.29
   3   7   9    0.84    0.38
   3  -7  -9    0.80    0.31
  -3   7  -9    0.64    0.29
  -3   7  -9    0.70    0.33
  -3  -7   9    0.79    0.31
  -3  -7   9    0.40    0.28
   3  -7  -9    1.10    0.41
   3   7 -10    8.46    0.90
  -3   7  10    8.54    0.75
   3  -7  10    9.29    0.94
  -3  -7 -10    8.11    0.79
   3   7 -10    8.68    0.77
   3  -7  10    7.55    0.72
  -3  -7 -10    8.49    0.70
  -3  -7  10    8.90    0.69
  -3   7 -10    8.50    0.86
   3   7  10    7.22    0.87
   3   7  10    7.69    0.73
   3  -7 -10    7.30    0.88
  -3   7 -10    8.72    0.73
   3  -7 -10    7.73    0.73
   3  -7  11    0.09    0.30
   3   7 -11    0.13    0.31
  -3  -7 -11    0.28    0.30
  -3  -7 -11    0.24    0.28
   3  -7 -11    0.52    0.34
  -3  -7  11    0.29    0.28
   3   7  11    0.18    0.30
  -3   7 -11    0.28    0.36
   4  -7   0  134.25    4.27
  -4   7   0  131.58    3.78
  -4  -7   0  138.25    3.96
  -4   7   0  137.92    4.24
  -4  -7   0  133.02    4.00
   4   7   0  132.84    4.45
   4   7   0  139.35    4.05
   4   7   0  134.25    4.05
   4  -7   1    1.64    0.12
  -4  -7  -1    1.30    0.20
  -4   7   1    1.56    0.21
   4   7  -1    1.46    0.22
  -4   7   1    1.44    0.26
  -4  -7  -1    1.46    0.20
  -4  -7  -1    1.62    0.20
   4   7  -1    1.24    0.20
  -4   7  -1    3.84    0.36
  -4   7  -1    1.57    0.13
   4   7   1    1.46    0.23
  -4  -7   1    1.96    0.23
   4   7   1    2.82    0.27
   4   7   1    1.65    0.27
   4  -7  -1    1.61    0.13
  -4  -7   1    1.88    0.21
   4  -7  -1    1.76    0.23
  -4  -7  -2   78.89    2.52
  -4   7   2   77.51    2.43
  -4   7   2   82.09    2.79
  -4  -7  -2   80.17    2.77
  -4  -7  -2   81.16    2.53
   4   7  -2   80.46    2.56
   4   7  -2   82.34    2.57
   4  -7   2   80.99    2.38
   4  -7   2   80.33    2.37
   4  -7   2   83.12    2.39
  -4   7  -2   80.66    2.46
  -4  -7   2   83.96    2.58
   4  -7  -2   79.20    2.37
   4   7   2   77.07    2.60
   4  -7  -2   81.93    2.43
  -4  -7   2   85.50    2.51
   4   7   2   80.21    2.63
   4   7   2   78.55    2.86
   4  -7  -2   78.96    2.78
  -4  -7  -3    1.59    0.23
  -4  -7  -3    1.71    0.24
  -4   7   3    1.55    0.28
   4   7  -3    1.75    0.27
   4   7  -3    1.95    0.28
   4  -7   3    2.35    0.22
   4  -7   3    1.62    0.19
  -4  -7  -3    1.72    0.29
   4  -7   3    1.64    0.21
   4   7  -3    1.71    0.25
   4   7   3    1.88    0.28
   4  -7  -3    1.78    0.23
   4  -7  -3    1.62    0.19
  -4   7  -3    1.78    0.29
  -4  -7   3    1.95    0.25
  -4   7  -3    1.86    0.13
   4   7   3    1.90    0.31
  -4  -7   3    1.91    0.27
   4  -7  -3    1.95    0.32
   4   7   3    1.81    0.30
  -4  -7  -4   51.58    1.76
  -4  -7  -4   51.17    1.99
   4   7  -4   49.21    1.82
   4  -7   4   49.55    1.70
  -4  -7  -4   48.41    1.91
   4   7  -4   49.54    1.81
   4   7  -4   48.65    1.78
   4  -7   4   48.54    1.71
   4  -7   4   50.05    1.70
   4   7   4   47.66    1.84
   4   7   4   49.78    1.87
  -4   7  -4   47.81    1.73
  -4  -7   4   48.94    1.90
  -4  -7   4   49.20    1.79
   4  -7  -4   50.19    1.73
   4  -7  -4   51.24    1.70
   4   7   4   48.46    1.98
  -4   7  -4   51.59    1.66
   4  -7  -4   50.70    1.94
   4  -7   5    1.38    0.26
  -4  -7  -5    1.36    0.27
  -4  -7  -5    1.48    0.30
   4   7  -5    1.67    0.32
  -4  -7  -5    1.37    0.27
   4  -7   5    1.67    0.27
   4  -7   5    1.51    0.28
  -4   7   5    1.23    0.16
  -4  -7  -5    1.74    0.35
   4  -7  -5    1.25    0.25
  -4  -7   5    1.57    0.29
   4  -7  -5    1.61    0.30
  -4   7  -5    1.61    0.33
   4   7   5    1.37    0.31
   4   7   5    1.37    0.34
  -4   7  -5    1.70    0.17
  -4   7  -5    1.60    0.28
   4  -7   6   51.27    1.94
  -4  -7  -6   49.96    1.67
   4   7  -6   50.13    1.73
  -4  -7  -6   50.18    1.63
  -4  -7  -6   50.32    1.79
  -4  -7  -6   52.35    2.10
  -4   7   6   52.21    1.70
   4   7  -6   49.67    1.99
   4  -7   6   51.19    1.93
  -4  -7  -6   49.67    1.91
  -4   7  -6   51.05    1.71
   4   7   6   51.81    1.76
  -4   7  -6   52.39    1.68
   4   7   6   51.34    2.16
  -4  -7   6   50.91    1.94
   4  -7  -6   52.94    1.96
  -4   7  -6   52.59    1.91
   4   7   6   51.33    2.06
  -4  -7   6   48.76    1.60
   4   7  -7    0.78    0.31
  -4  -7  -7    0.59    0.25
  -4   7   7    0.93    0.23
   4   7  -7    0.82    0.28
  -4  -7  -7    0.56    0.26
  -4  -7  -7    0.43    0.23
  -4  -7  -7    0.79    0.28
   4  -7   7    0.40    0.24
  -4   7  -7    0.75    0.30
  -4   7  -7    0.43    0.24
  -4   7  -7    0.52    0.19
   4  -7  -7    0.50    0.26
   4   7   7    0.93    0.29
  -4  -7   7    0.82    0.24
   4   7   7    0.71    0.31
  -4  -7   7    0.71    0.28
   4   7   7    1.07    0.35
   4   7  -8   20.93    1.06
  -4  -7  -8   22.29    1.17
  -4  -7  -8   21.26    0.96
   4  -7   8   18.97    1.00
   4   7  -8   20.96    1.22
  -4  -7  -8   19.32    1.06
  -4   7   8   19.96    0.96
  -4  -7   8   18.24    0.89
  -4   7  -8   20.95    0.95
  -4  -7   8   19.73    1.13
   4  -7  -8   19.32    1.00
   4   7   8   18.35    1.21
  -4   7  -8   20.00    0.99
   4   7   8   19.61    1.05
  -4   7  -8   20.51    1.16
  -4  -7  -9    0.06    0.24
   4  -7   9   -0.13    0.24
   4   7  -9    0.38    0.30
  -4  -7  -9   -0.18    0.21
   4   7  -9   -0.20    0.22
  -4  -7  -9    0.07    0.22
  -4   7   9    0.23    0.23
   4   7   9    0.40    0.33
  -4  -7   9    0.06    0.24
  -4   7  -9    0.27    0.22
  -4  -7   9   -0.07    0.22
  -4   7  -9    0.05    0.22
  -4   7  -9   -0.04    0.26
   4  -7  -9    0.21    0.26
   4   7   9   -0.03    0.27
  -4   7  10    9.43    0.74
   4  -7  10    9.82    0.81
  -4  -7 -10   11.41    0.92
   4   7 -10    9.77    0.83
   4   7 -10    9.01    0.95
  -4  -7 -10    9.42    0.68
  -4   7 -10    9.98    0.79
  -4  -7  10   10.09    0.69
   4   7  10   11.78    1.10
   4   7  10    9.49    0.82
  -4   7 -10    8.42    0.88
  -4   7 -10   10.36    0.74
   4  -7 -10   10.07    0.82
  -4  -7 -11    0.25    0.30
   4   7 -11   -0.04    0.28
  -4  -7 -11    0.21    0.29
   4  -7  11    0.60    0.34
   4  -7 -11    0.29    0.34
   4   7  11    0.28    0.32
  -4  -7  11    0.19    0.28
  -4   7 -11    0.30    0.36
  -5  -7   0  113.32    3.70
   5   7   0  117.06    3.53
   5  -7   0  113.23    3.65
   5   7   0  111.37    3.51
   5   7   0  116.61    3.90
  -5  -7   0  117.07    3.40
  -5  -7  -1    8.44    0.42
   5   7  -1    9.02    0.53
  -5   7   1    7.42    0.54
   5   7  -1    9.63    0.52
  -5  -7  -1    8.25    0.43
   5  -7  -1    8.38    0.51
  -5  -7   1    8.13    0.41
  -5  -7   1    9.04    0.46
   5   7   1    7.23    0.48
   5   7   1    9.21    0.55
  -5   7  -1    7.84    0.55
   5   7   1    7.37    0.56
  -5  -7  -2   38.33    1.42
   5  -7   2   39.60    1.20
   5  -7   2   38.81    1.20
  -5   7   2   38.71    1.46
   5   7  -2   40.29    1.46
   5   7  -2   40.14    1.44
  -5  -7  -2   40.16    1.35
   5   7   2   39.00    1.63
  -5  -7   2   39.05    1.42
  -5   7  -2   39.37    1.44
  -5  -7   2   39.31    1.38
   5  -7  -2   39.06    1.55
   5  -7  -2   38.99    1.19
   5   7   2   38.67    1.51
   5   7   2   38.65    1.47
   5  -7   3   19.44    0.76
   5   7  -3   19.04    0.93
   5  -7   3   20.02    0.76
   5   7  -3   20.53    0.91
  -5  -7  -3   19.48    0.82
  -5  -7  -3   18.34    0.84
   5   7  -3   19.63    0.92
  -5  -7   3   20.46    0.86
  -5   7  -3   19.84    0.94
   5  -7  -3   19.16    1.02
  -5   7  -3   21.75    0.89
  -5  -7   3   21.64    0.90
   5   7   3   19.41    0.97
   5  -7  -3   19.00    0.75
   5   7   3   19.63    0.95
   5   7   3   17.98    0.99
   5   7  -4   21.41    1.05
   5  -7   4   23.74    0.96
   5  -7   4   22.66    0.94
  -5  -7  -4   23.04    0.98
  -5  -7  -4   22.47    1.01
  -5  -7  -4   21.96    0.95
   5   7  -4   23.69    1.06
  -5  -7  -4   23.96    1.15
  -5  -7  -4   22.86    0.97
  -5  -7   4   24.18    1.03
   5  -7  -4   24.67    0.96
   5   7   4   25.32    1.15
   5   7   4   23.87    1.15
  -5   7  -4   22.96    0.97
  -5  -7   4   24.31    1.03
   5   7   4   22.91    1.16
  -5   7  -4   23.72    1.09
   5  -7   5    5.37    0.46
   5  -7   5    5.18    0.44
  -5  -7  -5    5.30    0.44
  -5  -7  -5    5.65    0.50
   5   7  -5    5.46    0.53
  -5  -7  -5    5.10    0.43
  -5  -7  -5    5.34    0.47
  -5  -7   5    5.55    0.48
   5  -7  -5    4.87    0.42
  -5   7  -5    5.52    0.46
   5   7   5    5.69    0.55
  -5   7  -5    5.12    0.47
   5   7   5    5.63    0.58
  -5   7  -5    4.76    0.52
   5  -7   6   14.36    0.81
  -5  -7  -6   12.63    0.71
   5   7  -6   12.31    0.84
   5   7  -6   13.28    0.75
  -5  -7  -6   13.13    0.76
  -5  -7  -6   12.70    0.62
  -5  -7  -6   12.28    0.76
  -5   7  -6   14.03    0.87
   5   7   6   13.27    0.90
   5   7   6   12.66    0.75
  -5  -7   6   15.37    0.85
  -5  -7   6   14.22    0.62
  -5   7  -6   11.20    0.71
  -5  -7  -7    2.88    0.45
   5   7  -7    2.91    0.43
  -5  -7  -7    2.76    0.34
   5   7  -7    2.27    0.44
  -5  -7  -7    3.23    0.42
  -5  -7  -7    3.00    0.41
  -5  -7   7    2.63    0.32
  -5   7  -7    2.68    0.48
  -5  -7   7    2.81    0.43
  -5   7  -7    2.94    0.44
   5   7   7    3.43    0.55
   5   7   7    2.60    0.43
  -5  -7  -8    8.46    0.75
   5   7  -8    8.11    0.70
  -5  -7  -8    9.17    0.58
   5   7  -8    8.40    0.81
   5  -7   8    9.68    0.71
  -5  -7  -8    8.46    0.69
  -5  -7   8    8.69    0.71
  -5   7  -8   10.01    0.86
   5  -7  -8    8.42    0.67
  -5  -7   8    9.66    0.58
   5   7   8    7.93    0.70
   5   7   8    8.04    0.84
  -5   7  -8    9.22    0.73
   5  -7   9    1.65    0.41
   5   7  -9    1.31    0.40
  -5  -7  -9    1.60    0.40
   5   7  -9    1.31    0.44
  -5  -7  -9    1.06    0.39
  -5   7  -9    0.97    0.37
  -5  -7   9    1.09    0.36
   5   7   9    1.45    0.43
   5   7   9    1.16    0.44
  -5   7  -9    1.64    0.46
   5  -7  -9    1.58    0.42
   5   7 -10    1.85    0.45
   5  -7  10    3.04    0.53
  -5  -7 -10    2.31    0.51
   5   7  10    2.48    0.52
   5  -7 -10    2.22    0.47
  -5   7 -10    3.18    0.53
  -5   7 -10    2.32    0.54
  -6   7   0   13.96    0.71
   6   7   0   14.24    0.70
  -6  -7   0   13.08    0.52
   6   7   0   13.53    0.72
  -6   7   0   14.47    0.80
  -6   7   0   13.36    0.68
  -6  -7   0   13.81    0.68
   6  -7   0   13.97    0.61
   6   7   0   13.86    0.82
  -6   7   1   38.65    1.39
  -6  -7  -1   41.20    1.42
  -6   7   1   41.45    1.58
  -6  -7  -1   41.97    1.28
   6   7  -1   40.40    1.49
   6   7  -1   40.86    1.52
  -6  -7   1   41.63    1.29
  -6   7  -1   41.61    1.56
   6   7   1   40.54    1.70
  -6   7  -1   38.17    1.41
   6   7   1   40.95    1.55
   6  -7  -1   40.42    1.54
  -6   7  -1   41.07    1.42
   6   7   1   39.28    1.49
  -6   7   2   20.91    0.89
  -6  -7  -2   19.76    0.90
   6   7  -2   20.30    0.92
  -6  -7  -2   20.97    0.76
  -6   7   2   22.37    1.05
   6   7  -2   19.93    0.94
  -6   7  -2   21.86    1.03
   6   7   2   20.34    1.06
   6   7   2   20.26    0.96
  -6   7  -2   19.40    0.89
  -6   7  -2   20.98    0.93
   6   7   2   22.21    1.03
  -6  -7   2   21.43    0.79
   6  -7  -2   20.73    1.00
   6   7  -3   13.84    0.74
  -6  -7  -3   14.94    0.61
   6   7  -3   14.02    0.78
   6  -7   3   12.96    0.59
   6  -7   3   12.91    0.57
  -6   7   3   12.60    0.67
   6   7  -3   13.74    0.76
  -6  -7  -3   13.14    0.70
  -6  -7  -3   14.25    0.74
  -6   7  -3   15.17    0.82
   6  -7  -3   14.63    0.87
   6   7   3   14.01    0.82
  -6   7  -3   13.88    0.75
   6  -7  -3   14.56    0.59
   6   7   3   12.00    0.78
  -6   7  -3   12.91    0.71
   6   7   3   13.10    0.78
  -6  -7   3   12.79    0.62
  -6  -7  -4   13.77    0.65
   6  -7   4   12.20    0.66
   6  -7   4   14.04    0.67
  -6   7   4   13.33    0.69
   6   7  -4   14.24    0.82
  -6  -7  -4   14.31    0.77
   6   7  -4   14.54    0.81
  -6  -7  -4   15.20    0.78
   6   7   4   14.20    0.86
  -6   7  -4   13.34    0.73
   6   7   4   14.16    0.88
   6   7   4   14.30    0.86
  -6   7  -4   14.87    0.85
  -6  -7   4   13.68    0.68
   6  -7  -4   14.60    0.68
  -6   7  -4   14.30    0.77
  -6  -7   4   13.43    0.59
   6  -7   5   17.69    0.87
  -6  -7  -5   18.43    0.82
  -6  -7  -5   18.42    0.94
  -6  -7  -5   19.17    0.91
   6   7  -5   18.21    1.00
   6   7  -5   17.99    0.89
   6  -7   5   17.48    0.89
  -6  -7   5   17.45    0.86
  -6  -7   5   17.58    0.79
  -6   7  -5   17.10    0.99
   6  -7  -5   18.38    0.88
  -6   7  -5   16.99    0.89
  -6   7  -5   16.99    0.85
   6   7   5   18.21    1.08
   6   7   5   18.59    0.89
   6  -7   6    5.41    0.52
  -6  -7  -6    4.68    0.50
  -6  -7  -6    5.36    0.45
   6   7  -6    5.72    0.61
  -6  -7  -6    4.87    0.55
   6   7  -6    5.07    0.50
  -6   7  -6    5.64    0.61
  -6  -7   6    4.72    0.46
  -6   7  -6    5.75    0.55
  -6   7  -6    4.58    0.48
   6   7   6    4.91    0.51
   6   7   6    6.42    0.67
  -6  -7  -7    9.29    0.77
   6   7  -7   11.43    0.78
  -6  -7  -7   10.66    0.68
  -6  -7  -7   11.04    0.72
  -6   7  -7   12.97    0.91
   6   7   7    9.06    0.73
  -6  -7   7   11.26    0.75
  -6   7  -7   10.74    0.75
  -6  -7  -8    2.60    0.50
  -6  -7  -8    2.25    0.38
   6   7  -8    2.74    0.47
  -6   7  -8    2.50    0.46
  -6   7  -8    2.78    0.53
  -6  -7   8    2.24    0.41
   6   7   8    1.75    0.44
  -6  -7  -9    5.80    0.73
  -6  -7  -9    5.55    0.57
   6   7  -9    6.08    0.68
   6  -7   9    6.09    0.64
   6   7   9    5.64    0.66
   6  -7  -9    5.28    0.62
  -6   7  -9    6.85    0.70
  -6   7  -9    5.84    0.76
  -6  -7   9    6.25    0.63
   6  -7  10    4.67    0.65
  -6  -7 -10    4.03    0.66
   6   7 -10    4.88    0.65
  -6   7 -10    4.09    0.60
  -6   7 -10    2.95    0.62
   6  -7 -10    4.74    0.63
   6   7  10    3.62    0.60
   7   7   0    4.74    0.49
  -7  -7   0    4.66    0.45
   7   7   0    5.06    0.42
  -7   7   0    4.02    0.43
  -7   7   0    3.81    0.49
  -7   7   0    4.79    0.47
  -7  -7  -1   41.31    1.49
  -7   7   1   42.18    1.66
  -7   7   1   40.98    1.48
  -7   7   1   41.83    1.53
   7   7  -1   36.76    1.52
  -7   7  -1   43.13    1.66
  -7   7  -1   41.55    1.50
  -7  -7   1   42.50    1.47
  -7   7  -1   40.98    1.52
   7   7   1   41.89    1.57
   7   7   1   41.90    1.77
  -7  -7  -2    2.35    0.35
  -7   7   2    2.63    0.43
   7   7  -2    2.35    0.32
  -7  -7  -2    2.12    0.36
  -7   7   2    3.10    0.39
  -7   7  -2    3.05    0.41
  -7   7  -2    3.04    0.40
  -7  -7   2    2.93    0.36
   7   7   2    2.45    0.34
  -7   7  -2    2.65    0.43
   7   7   2    2.48    0.37
  -7   7   3   17.79    0.87
   7  -7   3   18.70    0.75
  -7  -7  -3   19.85    0.95
   7  -7   3   18.55    0.77
  -7  -7  -3   19.45    0.93
   7   7  -3   21.31    0.98
  -7  -7   3   20.46    0.88
   7   7   3   17.61    0.98
   7  -7  -3   19.90    0.76
  -7   7  -3   20.82    0.98
  -7   7  -3   17.92    0.92
  -7   7  -3   19.20    1.04
  -7  -7  -4    4.05    0.47
   7   7  -4    3.44    0.43
  -7   7   4    3.63    0.42
  -7  -7  -4    3.45    0.44
   7  -7   4    2.75    0.32
   7  -7   4    3.52    0.33
  -7   7  -4    3.36    0.45
  -7   7  -4    3.37    0.49
  -7   7  -4    3.99    0.46
   7  -7  -4    3.09    0.32
   7   7   4    2.79    0.42
   7  -7   5   12.95    0.75
   7   7  -5   11.48    0.74
  -7  -7  -5   11.55    0.77
  -7  -7  -5   12.43    0.78
   7  -7   5   14.32    0.76
  -7  -7  -5   13.52    0.56
  -7  -7   5   13.67    0.61
  -7   7  -5   12.94    0.77
  -7   7  -5   11.68    0.83
   7   7   5   13.33    0.78
   7  -7  -5   12.13    0.72
  -7   7  -5   11.89    0.78
  -7  -7  -6    1.97    0.41
   7   7  -6    1.67    0.37
   7  -7   6    1.35    0.35
  -7  -7  -6    2.31    0.41
  -7   7  -6    0.92    0.30
   7   7   6    1.62    0.39
  -7   7  -6    2.08    0.41
  -7   7  -6    2.08    0.45
   7  -7  -6    2.55    0.40
  -7  -7   6    1.46    0.24
  -7  -7  -7    5.68    0.58
   7   7  -7    5.42    0.59
  -7  -7  -7    4.75    0.61
  -7   7  -7    6.14    0.64
   7   7   7    6.02    0.62
  -7   7  -7    6.04    0.70
  -7  -7  -8    1.46    0.41
   7   7  -8    1.96    0.45
   7   7   8    2.11    0.47
  -7   7  -8    1.48    0.41
  -7   7  -8    1.84    0.49
  -7  -7  -9    2.27    0.52
   7   7  -9    3.09    0.55
  -7   7  -9    1.87    0.47
  -7   7  -9    2.28    0.58
   7   7   9    2.93    0.56
  -8   7   0    0.36    0.20
  -8   7   0    0.44    0.26
  -8  -7   0    0.50    0.23
  -8   7   0    0.42    0.25
   8   7   0    0.31    0.20
  -8  -7   0    0.58    0.25
  -8   7   1   18.85    1.05
  -8   7   1   18.60    0.93
  -8  -7  -1   16.05    0.89
  -8   7   1   18.41    0.96
   8   7  -1   15.25    0.86
  -8  -7  -1   19.23    0.87
  -8   7  -1   18.06    1.03
   8   7   1   17.67    0.91
  -8   7  -1   17.86    0.92
  -8   7  -1   18.62    0.95
  -8  -7   1   19.01    0.91
  -8   7   2    0.65    0.26
  -8   7   2    0.43    0.25
   8   7  -2    0.66    0.24
  -8  -7  -2    0.15    0.18
   8  -7   2    0.46    0.12
  -8  -7  -2    0.48    0.24
  -8   7  -2    0.12    0.20
   8   7   2    0.41    0.22
  -8  -7   2    0.37    0.25
  -8   7  -2    0.24    0.20
  -8   7  -2    0.42    0.26
  -8   7   3   17.93    0.90
   8  -7   3   16.32    0.72
  -8  -7  -3   16.77    0.91
   8  -7   3   16.57    0.70
   8   7  -3   16.58    0.90
  -8  -7  -3   16.02    0.88
   8   7   3   16.03    0.95
  -8   7  -3   14.88    0.88
  -8   7  -3   16.44    1.00
   8  -7  -3   16.94    0.71
  -8  -7   3   16.97    0.84
  -8   7  -3   16.17    0.90
  -8   7   4    0.96    0.30
   8  -7   4    1.05    0.24
  -8  -7  -4    1.17    0.34
  -8  -7  -4    1.21    0.34
   8  -7   4    0.78    0.21
  -8   7  -4    0.79    0.31
  -8   7  -4    1.69    0.40
  -8   7  -4    0.85    0.30
   8  -7  -4    0.93    0.23
  -8  -7  -5   14.57    0.88
  -8  -7  -5   13.96    0.89
   8  -7   5   14.03    0.81
  -8   7  -5   13.65    0.89
   8  -7  -5   14.43    0.81
  -8   7  -5   13.08    0.93
  -8   7  -5   15.15    0.88
   8  -7  -5   13.62    0.79
  -8  -7  -6    0.29    0.25
  -8  -7  -6    0.17    0.26
   8  -7   6   -0.10    0.21
  -8   7  -6    0.08    0.26
  -8   7  -6    0.89    0.32
  -8   7  -6    0.48    0.29
   8  -7  -6    0.11    0.24
  -8  -7  -7    4.62    0.64
   8   7  -7    4.66    0.59
  -8  -7  -7    4.64    0.59
   8   7   7    5.51    0.63
  -8   7  -7    4.40    0.64
  -8   7  -7    4.87    0.59
  -8   7  -7    3.29    0.54
  -8  -7  -8    0.23    0.29
  -8  -7  -8    0.15    0.29
   8   7  -8    0.30    0.32
  -8   7  -8    0.16    0.32
  -8   7  -8    1.34    0.42
   8   7   8   -0.12    0.31
   8   7  -9    5.32    0.69
  -8  -7  -9    4.77    0.73
   8   7   9    6.03    0.75
  -8   7  -9    6.55    0.80
  -8   7  -9    6.29    0.76
   9   7   0    6.68    0.55
  -9  -7   0    6.00    0.54
  -9  -7   0    5.01    0.56
  -9   7   0    7.12    0.65
  -9   7   0    5.84    0.66
  -9   7   0    5.59    0.58
  -9   7   1   11.50    0.80
  -9  -7  -1   11.12    0.72
  -9   7   1   10.60    0.75
   9   7  -1   10.82    0.72
  -9   7   1   12.09    0.87
  -9  -7  -1   11.08    0.76
  -9   7  -1   12.15    0.81
  -9  -7   1   12.03    0.78
   9   7   1   11.38    0.75
  -9   7  -1   11.27    0.76
  -9   7  -1   12.95    0.90
   9   7  -2    4.12    0.47
  -9   7   2    4.01    0.51
  -9  -7  -2    4.20    0.53
  -9  -7  -2    3.15    0.46
   9  -7   2    4.38    0.27
   9  -7   2    4.15    0.29
  -9   7  -2    4.38    0.59
  -9   7  -2    3.85    0.51
  -9  -7   2    4.85    0.51
  -9   7  -2    3.89    0.52
   9  -7  -2    3.81    0.27
   9   7   2    4.06    0.48
   9  -7   3    7.41    0.48
   9   7  -3    8.80    0.68
  -9  -7  -3    8.77    0.71
  -9   7   3    8.02    0.68
   9  -7   3    8.87    0.49
  -9  -7  -3    7.01    0.67
  -9   7  -3    9.18    0.74
   9  -7  -3    8.46    0.48
  -9  -7   3    8.85    0.66
   9   7   3    9.22    0.73
  -9   7  -3    7.56    0.70
  -9   7  -3    7.69    0.75
  -9   7   4    3.60    0.50
   9  -7   4    2.87    0.37
  -9  -7  -4    2.77    0.49
  -9  -7  -4    3.32    0.51
  -9   7  -4    1.94    0.44
  -9   7  -4    2.77    0.47
   9  -7  -4    3.59    0.37
   9  -7  -4    3.13    0.36
  -9   7  -4    3.36    0.56
   9  -7   5    6.41    0.56
  -9  -7  -5    7.02    0.70
  -9  -7  -5    6.36    0.68
  -9   7  -5    6.66    0.70
   9  -7  -5    6.87    0.57
  -9   7  -5    6.36    0.66
  -9   7  -5    6.37    0.73
   9  -7   6    1.27    0.36
  -9  -7  -6    0.72    0.34
  -9  -7  -6    1.90    0.44
   9  -7  -6    0.83    0.34
  -9   7  -6    0.89    0.38
  -9   7  -6    1.03    0.37
  -9   7  -6    0.48    0.31
  -9  -7  -7    7.71    0.81
  -9  -7  -7    4.68    0.63
  -9   7  -7    6.08    0.70
  -9   7  -7    6.39    0.75
  -9   7  -7    6.25    0.79
   9   7  -8    0.06    0.33
  -9  -7  -8    0.55    0.35
  -9  -7  -8   -0.09    0.29
  -9   7  -8    0.36    0.34
   9   7   8    0.33    0.36
  -9   7  -8    0.29    0.36
 -10  -7   0    8.00    0.71
  10   7   0    8.50    0.67
 -10   7   0    7.40    0.79
 -10   7   0    9.54    0.77
 -10   7   0    8.62    0.76
 -10  -7  -1    4.22    0.55
 -10   7   1    4.22    0.59
 -10   7   1    3.86    0.55
  10   7  -1    4.44    0.52
 -10   7   1    4.80    0.66
 -10  -7  -1    3.45    0.50
 -10  -7   1    4.88    0.58
 -10   7  -1    5.20    0.60
 -10   7  -1    4.05    0.62
 -10   7  -1    5.01    0.62
  10   7   1    5.14    0.55
  10   7  -2    3.58    0.49
 -10  -7  -2    2.86    0.50
 -10   7   2    3.40    0.52
 -10  -7  -2    4.45    0.54
  10  -7   2    3.29    0.29
 -10   7  -2    3.41    0.51
 -10   7  -2    3.62    0.60
 -10   7  -2    3.06    0.51
  10  -7  -2    3.52    0.28
  10   7   2    3.27    0.48
 -10  -7   2    2.96    0.46
  10  -7  -2    3.64    0.29
  10  -7   3    2.08    0.28
 -10  -7  -3    2.48    0.45
 -10  -7  -3    3.53    0.54
 -10   7   3    2.61    0.46
 -10   7  -3    2.50    0.53
 -10   7  -3    2.70    0.50
 -10   7  -3    2.87    0.51
 -10  -7   3    3.24    0.47
  10  -7  -3    2.33    0.30
  10  -7  -3    2.57    0.30
 -10  -7  -4    4.58    0.58
 -10   7   4    2.24    0.45
  10  -7   4    3.19    0.39
 -10  -7  -4    4.53    0.61
 -10   7  -4    3.09    0.54
 -10   7  -4    3.43    0.59
  10  -7  -4    3.80    0.41
 -10   7  -4    2.90    0.54
  10  -7  -4    3.41    0.39
 -10  -7  -5    3.09    0.55
 -10  -7  -5    3.25    0.56
  10  -7   5    2.64    0.42
 -10   7  -5    1.27    0.45
  10  -7  -5    2.47    0.41
 -10   7  -5    2.49    0.51
 -10   7  -5    2.30    0.50
 -10  -7  -6    2.87    0.58
  10  -7   6    3.57    0.54
 -10  -7  -6    3.70    0.60
 -10   7  -6    3.37    0.62
 -10   7  -6    4.49    0.63
 -10   7  -6    3.94    0.62
 -10  -7  -7    1.49    0.44
 -10  -7  -7    1.92    0.51
 -10   7  -7    1.11    0.43
 -10   7  -7    1.52    0.51
 -10   7  -7    1.25    0.42
 -11  -7   0    5.30    0.65
 -11   7   0    6.96    0.79
  11   7   0    6.31    0.64
 -11   7   0    6.13    0.72
 -11   7   0    4.67    0.64
 -11   7   1    0.03    0.28
 -11  -7  -1   -0.01    0.26
 -11  -7  -1    0.05    0.25
 -11  -7   1    0.15    0.24
 -11   7  -1    0.01    0.27
 -11   7  -1    0.11    0.25
  11  -7  -1    0.19    0.12
 -11   7  -1    0.38    0.31
 -11   7   2    4.61    0.62
  11  -7   2    4.43    0.38
 -11  -7  -2    4.21    0.58
 -11  -7  -2    4.98    0.64
  11  -7  -2    4.95    0.37
 -11   7  -2    4.74    0.68
 -11   7  -2    4.36    0.62
 -11  -7   2    4.41    0.59
 -11   7  -2    4.20    0.63
  11  -7  -2    4.29    0.36
 -11   7   3    0.14    0.28
 -11  -7  -3    0.07    0.29
  11  -7   3   -0.05    0.18
 -11  -7  -3    0.19    0.27
 -11   7  -3   -0.12    0.27
 -11   7  -3    0.49    0.33
 -11   7  -3    0.26    0.30
 -11  -7   3    0.11    0.28
  11  -7  -3    0.14    0.20
  11  -7  -3    0.15    0.20
 -11   7   4    3.55    0.55
  11  -7   4    3.59    0.44
 -11  -7  -4    3.90    0.58
 -11  -7  -4    2.34    0.51
 -11   7  -4    2.29    0.52
  11  -7  -4    3.19    0.42
  11  -7  -4    3.39    0.42
 -11   7  -4    3.32    0.61
 -11  -7  -5   -0.30    0.21
 -11  -7  -5    0.00    0.33
 -11   7  -5    0.25    0.33
 -11   7  -5    0.06    0.30
 -11   7  -5   -0.02    0.28
 -12   7   0    3.46    0.60
 -12  -7   0    1.79    0.47
 -12   7   1    0.83    0.37
 -12  -7  -1    0.23    0.30
 -12   7  -1    0.58    0.37
 -12   7  -1    0.54    0.34
 -12   7  -1    0.46    0.34
 -12  -7   1    0.20    0.30
 -12  -7  -2    4.17    0.64
 -12  -7  -2    3.34    0.57
 -12   7   2    3.70    0.60
 -12  -7   2    3.80    0.57
 -12   7  -2    2.75    0.57
 -12   7  -2    3.05    0.59
 -12  -7  -3   -0.15    0.28
 -12  -7  -3   -0.02    0.31
 -12   7   3    0.42    0.35
 -12   7  -3    0.37    0.33
 -12   7  -3    0.19    0.31
 -12   7  -3   -0.22    0.26
 -12  -7   3    0.28    0.31
   0  -8   0    9.96    0.46
   0  -8   0   10.02    0.50
   0   8   0    9.73    0.47
   0  -8   0    9.82    0.55
   0   8   0    9.78    0.55
   0   8   0    9.46    0.47
   0  -8   1   -0.12    0.08
   0  -8  -1    0.15    0.13
   0  -8  -1   -0.06    0.09
   0   8  -1   -0.02    0.09
   0   8  -1   -0.10    0.10
   0  -8   1    0.21    0.11
   0  -8  -1   -0.22    0.09
   0   8   1   -0.15    0.09
   0   8   1    0.15    0.11
   0  -8  -2   27.34    1.01
   0  -8   2   25.67    0.97
   0  -8  -2   27.89    1.17
   0  -8  -2   25.40    1.03
   0  -8   2   27.62    0.98
   0   8  -2   27.34    0.98
   0   8   2   25.81    0.98
   0   8   2   26.26    1.15
   0  -8   2   26.33    0.99
   0   8   3   -0.03    0.09
   0  -8  -3    0.26    0.16
   0  -8  -3    0.00    0.11
   0  -8   3    0.00    0.08
   0  -8  -3   -0.03    0.07
   0   8  -3   -0.16    0.08
   0   8   3   -0.08    0.09
   0  -8   3    0.05    0.10
   0  -8   3    0.08    0.11
   0  -8  -4   30.75    1.38
   0  -8  -4   30.27    1.24
   0  -8   4   31.98    1.20
   0  -8  -4   33.79    1.42
   0  -8   4   30.42    1.20
   0   8   4   32.51    1.42
   0  -8   4   27.69    1.16
   0   8   4   30.55    1.20
   0  -8  -4   28.23    1.18
   0   8  -4   31.81    1.18
   0  -8   5   -0.07    0.13
   0  -8  -5    0.06    0.14
   0   8   5    0.27    0.18
   0   8   5   -0.13    0.11
   0  -8   5    0.29    0.19
   0  -8  -5   -0.02    0.15
   0  -8   5   -0.17    0.13
   0   8  -5    0.22    0.14
   0   8  -6    3.77    0.36
   0  -8  -6    2.95    0.45
   0   8   6    2.84    0.45
   0  -8   6    2.55    0.32
   0   8   6    2.40    0.36
   0  -8   6    3.19    0.41
   0  -8  -6    3.89    0.39
   0   8   6    2.27    0.31
   0   8  -6    4.03    0.41
   0  -8  -6    3.53    0.44
   0  -8   7    0.07    0.19
   0  -8  -7    0.20    0.19
   0  -8   7   -0.10    0.14
   0   8  -7    0.00    0.15
   0   8   7    0.07    0.17
   0   8   7   -0.14    0.16
   0  -8  -7   -0.31    0.17
   0   8  -7   -0.21    0.14
   0  -8  -8    3.46    0.45
   0  -8   8    4.32    0.55
   0   8   8    3.27    0.42
   0  -8  -8    3.11    0.51
   0   8  -8    2.53    0.43
   0   8  -8    3.32    0.41
   0  -8   8    3.49    0.43
   0   8   8    3.70    0.50
   0  -8  -9    0.05    0.26
   0   8   9   -0.13    0.22
   0   8   9   -0.09    0.20
   0  -8   9   -0.13    0.22
   0  -8   9    0.07    0.21
   0   8  -9   -0.02    0.21
   0   8  -9   -0.08    0.21
   0  -8  -9    0.12    0.22
   0   8 -10    0.59    0.33
   0  -8  10    0.96    0.34
   0  -8  10    0.35    0.32
   0   8  10    1.01    0.34
   0   8  10    0.54    0.35
   0   8 -10    0.46    0.28
   0  -8 -10    0.73    0.38
   0  -8 -10    0.82    0.31
   0   8 -11    0.01    0.27
   0  -8 -11    0.20    0.31
   0  -8 -11   -0.38    0.25
   0  -8  11    0.04    0.28
   0   8  11   -0.17    0.26
  -1   8   0  374.53   10.52
  -1  -8   0  377.15   10.76
   1  -8   0  376.41   10.72
   1  -8   0  360.91   11.59
   1   8   0  375.91   10.61
  -1  -8   0  386.08   10.67
  -1   8   0  381.94   10.51
  -1   8   0  366.00   11.59
   1  -8   0  399.03   10.58
   1   8   0  379.62   11.65
   1   8   0  387.98   10.77
  -1  -8  -1   76.72    2.67
   1  -8   1   76.11    2.34
   1  -8   1   75.52    2.32
   1   8  -1   76.02    2.37
   1  -8   1   77.94    2.32
  -1  -8  -1   74.54    2.39
  -1   8   1   79.60    2.31
  -1   8   1   74.93    2.62
   1   8  -1   79.23    2.38
  -1  -8  -1   76.58    2.43
  -1   8   1   75.37    2.28
  -1   8  -1   77.40    2.27
   1  -8  -1   75.39    2.63
   1   8   1   80.93    2.41
   1   8   1   75.65    2.39
  -1  -8   1   75.91    2.40
  -1  -8   1   76.16    2.38
  -1   8  -1   77.45    2.29
   1  -8  -1   78.99    2.38
   1  -8  -1   77.11    2.34
  -1   8  -1   76.32    2.57
  -1   8   2  257.86    7.08
   1   8  -2  245.00    7.18
   1  -8   2  247.91    7.15
   1  -8   2  258.79    7.06
  -1  -8  -2  248.38    7.21
  -1  -8  -2  247.59    7.85
  -1  -8  -2  242.79    7.16
  -1   8   2  249.83    7.02
  -1   8   2  247.80    7.82
   1  -8   2  252.86    7.14
  -1  -8  -2  243.58    7.16
  -1   8  -2  245.12    7.02
  -1  -8   2  256.03    7.13
  -1  -8   2  254.49    7.19
   1   8   2  244.42    7.85
   1  -8  -2  245.74    7.15
   1  -8  -2  237.03    7.11
   1   8   2  252.75    7.13
   1  -8  -2  240.32    7.81
  -1   8  -2  256.91    7.02
  -1  -8  -3   32.62    1.36
  -1   8   3   30.12    1.10
  -1  -8  -3   29.53    1.17
  -1  -8  -3   28.88    1.31
   1  -8   3   32.00    1.13
   1  -8   3   32.52    1.15
   1   8  -3   29.86    1.14
   1   8  -3   28.80    1.14
   1  -8   3   32.68    1.14
  -1  -8  -3   30.26    1.21
  -1   8   3   31.24    1.34
   1   8   3   32.20    1.18
   1   8   3   30.31    1.19
  -1   8  -3   29.58    1.09
  -1  -8   3   32.24    1.18
  -1  -8   3   31.55    1.16
   1  -8  -3   30.77    1.19
   1  -8  -3   30.02    1.13
  -1  -8   3   32.69    1.16
   1   8   3   31.06    1.35
   1  -8  -3   30.87    1.33
  -1   8   4  109.50    3.86
   1  -8   4  118.86    3.48
  -1  -8  -4  108.20    3.50
   1   8  -4  109.36    3.45
  -1  -8  -4  108.04    3.90
  -1   8   4  112.16    3.40
   1  -8   4  112.17    3.43
   1   8  -4  112.52    3.45
   1  -8   4  111.98    3.46
  -1  -8  -4  113.43    3.88
  -1   8  -4  109.40    3.38
   1   8   4  111.98    3.87
   1   8   4  111.03    3.48
   1  -8  -4  108.99    3.46
   1  -8  -4  112.47    3.87
  -1  -8   4  108.16    3.46
   1   8   4  115.30    3.51
   1  -8  -4  111.51    3.49
  -1  -8   4  112.89    3.48
   1  -8  -4  109.69    3.90
   1  -8   5   14.53    0.76
   1   8  -5   14.65    0.76
  -1  -8  -5   14.58    0.80
   1  -8   5   13.14    0.74
  -1   8   5   13.34    0.72
  -1  -8  -5   14.18    0.88
  -1   8   5   13.37    0.88
   1   8   5   13.17    0.76
  -1   8  -5   13.78    0.71
   1  -8  -5   13.85    0.86
   1   8   5   14.16    0.89
  -1  -8   5   13.39    0.83
  -1  -8   5   14.69    0.79
   1  -8  -5   13.86    0.79
   1  -8   6   72.63    2.60
  -1  -8  -6   71.40    2.63
  -1   8   6   74.27    2.21
  -1  -8  -6   76.13    2.96
  -1   8   6   72.87    2.55
  -1  -8  -6   76.78    2.30
  -1   8   6   77.46    3.00
   1   8  -6   76.10    2.61
   1   8  -6   78.02    2.28
  -1  -8   6   74.45    2.62
   1   8   6   76.55    2.96
  -1   8  -6   76.94    2.20
  -1   8  -6   74.71    2.53
   1   8   6   71.98    2.27
  -1   8  -6   79.68    2.83
  -1  -8   6   72.28    2.24
   1   8   6   75.69    2.64
   1  -8  -6   74.87    2.64
  -1   8   7   12.15    0.68
   1   8  -7   13.65    0.86
  -1  -8  -7   12.45    0.95
   1  -8   7   13.00    0.72
  -1  -8  -7   12.37    0.73
   1  -8   7   13.39    0.86
  -1   8   7   13.66    0.82
  -1  -8  -7   12.48    0.85
   1   8  -7   12.99    0.72
   1  -8  -7   13.30    0.88
  -1   8  -7   13.86    0.69
   1  -8  -7   13.52    0.74
   1   8   7   13.42    0.74
   1   8   7   13.04    0.85
  -1  -8   7   13.04    0.85
  -1  -8   7   12.91    0.71
  -1   8  -7   15.19    0.84
   1  -8   8   36.25    1.41
   1   8  -8   36.72    1.41
  -1   8   8   33.81    1.56
  -1   8   8   32.71    1.32
   1   8  -8   34.66    1.61
  -1  -8  -8   34.29    1.66
  -1  -8  -8   35.36    1.41
   1  -8   8   34.40    1.63
   1   8   8   32.42    1.61
  -1   8  -8   34.62    1.30
  -1   8  -8   36.58    1.57
  -1  -8   8   34.49    1.37
   1  -8  -8   35.83    1.40
   1   8   8   35.57    1.40
  -1  -8   8   33.68    1.61
   1  -8  -8   35.91    1.69
  -1  -8  -9    3.64    0.60
   1   8  -9    3.41    0.56
  -1  -8  -9    3.72    0.50
  -1   8   9    3.72    0.54
   1   8  -9    3.75    0.49
   1  -8   9    3.06    0.54
  -1   8   9    4.13    0.46
   1  -8   9    3.33    0.48
   1  -8  -9    5.06    0.67
   1   8   9    4.08    0.59
   1  -8  -9    4.05    0.53
  -1  -8   9    4.02    0.49
  -1  -8   9    2.90    0.53
  -1   8  -9    4.45    0.56
   1   8   9    3.39    0.48
  -1   8  -9    4.16    0.46
   1   8 -10   11.82    0.99
  -1  -8 -10   13.28    0.93
  -1   8  10   12.61    0.96
   1   8 -10   14.28    0.90
   1  -8  10   13.06    1.04
   1  -8  10   12.34    0.86
  -1  -8 -10   13.58    0.89
  -1   8  10   12.11    0.79
  -1  -8 -10   13.28    1.08
   1   8  10   12.51    1.03
   1  -8 -10   11.42    0.87
  -1   8 -10   11.81    0.93
   1  -8 -10   12.44    1.08
  -1  -8  10   12.08    1.03
  -1  -8  10   12.26    0.84
  -1   8 -10   13.78    0.82
   1   8  10   13.50    0.88
   1   8 -11    1.34    0.39
  -1   8  11    0.71    0.33
  -1  -8 -11    0.52    0.35
   1  -8  11    0.75    0.37
  -1  -8 -11    0.82    0.38
   1   8  11    0.50    0.34
  -1  -8  11    0.73    0.35
   1  -8 -11    0.76    0.36
  -1   8 -11    0.54    0.31
   2  -8   0   34.77    1.10
   2   8   0   34.80    1.21
  -2  -8   0   36.55    1.28
   2  -8   0   33.48    1.11
   2  -8   0   34.48    1.08
   2  -8   0   33.67    1.30
   2   8   0   34.19    1.38
  -2   8   0   34.86    1.29
   2  -8   1   12.46    0.51
   2   8  -1   12.88    0.60
  -2  -8  -1   14.59    0.66
  -2  -8  -1   13.21    0.71
   2   8  -1   13.99    0.60
   2  -8   1   12.88    0.51
  -2   8   1   11.85    0.41
  -2   8   1   11.95    0.63
  -2   8   1   12.16    0.42
   2  -8   1   11.47    0.48
   2   8   1   11.80    0.59
  -2   8  -1   13.74    0.42
   2  -8  -1   13.99    0.68
  -2   8  -1   14.55    0.43
  -2   8  -1   13.52    0.61
   2   8   1   11.57    0.68
   2   8   1   12.35    0.62
  -2  -8   1   12.34    0.62
   2  -8  -1   13.82    0.51
   2  -8  -1   13.37    0.56
  -2  -8  -2   10.08    0.55
   2   8  -2   10.81    0.54
  -2   8   2    8.83    0.56
   2   8  -2   10.92    0.55
   2  -8   2    9.57    0.44
   2  -8   2    9.34    0.46
   2   8  -2   11.23    0.53
  -2  -8  -2   10.01    0.62
  -2   8   2    8.87    0.39
   2  -8   2    9.44    0.45
  -2  -8  -2    9.97    0.55
  -2   8   2    8.81    0.40
  -2   8  -2   10.90    0.51
   2   8   2    8.61    0.59
   2  -8  -2   10.26    0.45
  -2  -8   2    8.47    0.52
  -2   8  -2   10.25    0.41
  -2   8  -2   10.97    0.40
   2   8   2   10.07    0.54
   2  -8  -2    8.83    0.57
   2  -8  -2   10.44    0.51
   2   8   2    8.55    0.52
  -2  -8  -3   18.01    0.85
  -2  -8  -3   19.25    0.97
  -2   8   3   19.29    0.75
   2   8  -3   17.70    0.81
   2   8  -3   18.18    0.81
  -2   8   3   19.11    0.72
  -2  -8  -3   18.18    0.93
   2  -8   3   18.84    0.76
   2   8  -3   21.84    0.87
   2  -8   3   18.93    0.77
   2  -8   3   18.96    0.77
  -2   8   3   18.89    0.94
  -2   8  -3   17.70    0.78
   2   8   3   18.74    0.85
   2  -8  -3   18.65    0.82
   2   8   3   17.56    0.94
  -2   8  -3   20.01    0.72
  -2   8  -3   17.90    0.71
   2  -8  -3   18.66    0.94
   2  -8  -3   17.81    0.76
  -2  -8   3   17.88    0.83
   2   8   3   19.02    0.86
   2  -8   4    3.26    0.31
  -2   8   4    3.82    0.33
   2   8  -4    3.41    0.35
  -2   8   4    4.00    0.44
  -2  -8  -4    2.81    0.34
   2  -8   4    3.36    0.33
   2  -8   4    3.46    0.32
  -2   8   4    3.91    0.31
   2   8  -4    3.27    0.34
  -2  -8  -4    2.90    0.36
   2   8  -4    3.40    0.35
  -2  -8  -4    3.44    0.42
  -2   8  -4    3.40    0.29
   2   8   4    3.65    0.42
  -2   8  -4    3.58    0.30
  -2  -8   4    3.98    0.39
   2  -8  -4    2.91    0.31
   2   8   4    3.99    0.39
   2  -8  -4    3.08    0.34
   2  -8  -4    3.68    0.40
   2  -8  -4    3.08    0.40
   2   8   4    3.29    0.37
  -2   8  -4    3.52    0.37
   2  -8   5    3.19    0.35
   2  -8   5    2.63    0.35
  -2  -8  -5    2.96    0.43
  -2  -8  -5    2.86    0.38
   2  -8   5    3.67    0.37
   2   8  -5    3.28    0.39
  -2  -8  -5    2.87    0.39
  -2   8   5    3.46    0.46
  -2   8   5    3.31    0.32
   2   8   5    3.37    0.44
  -2   8  -5    2.97    0.37
   2  -8  -5    2.75    0.33
   2  -8  -5    2.89    0.38
   2   8   5    3.10    0.39
   2  -8  -5    3.20    0.41
  -2  -8   5    3.17    0.38
  -2   8  -5    2.54    0.32
  -2   8  -5    2.64    0.30
   2  -8   6    1.81    0.33
  -2  -8  -6    2.09    0.36
  -2   8   6    1.75    0.40
  -2  -8  -6    1.14    0.31
   2   8  -6    1.91    0.34
   2   8  -6    1.35    0.27
  -2  -8  -6    1.42    0.28
  -2   8   6    1.17    0.25
  -2  -8   6    1.45    0.31
   2  -8  -6    1.41    0.32
  -2   8  -6    1.35    0.29
   2   8   6    1.62    0.29
  -2   8  -6    1.19    0.25
  -2  -8   6    1.79    0.28
   2   8   6    1.20    0.31
   2   8   6    1.43    0.36
  -2  -8  -7    3.37    0.51
   2  -8   7    3.14    0.39
   2  -8   7    2.93    0.44
  -2   8   7    3.17    0.40
   2   8  -7    3.43    0.47
  -2   8   7    3.40    0.35
   2   8  -7    3.69    0.41
  -2  -8  -7    2.68    0.43
  -2  -8  -7    3.74    0.42
  -2   8  -7    3.12    0.34
   2  -8  -7    2.85    0.38
  -2  -8   7    2.63    0.35
   2   8   7    3.92    0.43
  -2   8  -7    3.37    0.37
   2  -8  -7    3.43    0.48
  -2  -8   7    2.21    0.40
  -2   8  -7    3.14    0.38
   2   8   7    2.85    0.46
   2  -8   8    2.89    0.48
   2   8  -8    2.94    0.42
  -2  -8  -8    2.20    0.45
  -2   8   8    2.48    0.34
   2   8  -8    2.57    0.47
  -2  -8  -8    1.63    0.45
   2  -8   8    2.20    0.38
  -2   8   8    2.16    0.38
  -2  -8  -8    2.50    0.40
  -2   8  -8    2.63    0.47
   2  -8  -8    2.20    0.38
   2  -8  -8    3.19    0.52
  -2  -8   8    2.04    0.42
   2   8   8    2.53    0.41
  -2   8  -8    2.74    0.40
   2   8   8    2.92    0.51
  -2  -8   8    2.64    0.39
  -2   8  -8    2.89    0.35
  -2   8   9    0.20    0.25
  -2  -8  -9    0.02    0.21
   2   8  -9    0.38    0.28
  -2   8   9    0.14    0.23
  -2  -8  -9    0.17    0.25
   2  -8   9   -0.03    0.22
   2   8  -9    0.37    0.26
   2  -8   9    0.20    0.27
  -2  -8  -9    0.50    0.26
   2  -8  -9    0.26    0.31
   2   8   9    0.03    0.23
  -2   8  -9   -0.06    0.19
   2  -8  -9   -0.02    0.23
  -2   8  -9   -0.33    0.18
   2   8   9    0.40    0.28
  -2  -8   9   -0.05    0.19
  -2   8  -9   -0.02    0.21
  -2  -8   9    0.44    0.29
   2   8 -10    0.30    0.29
  -2   8  10    0.53    0.28
   2  -8  10    0.17    0.27
  -2  -8 -10    0.31    0.28
  -2  -8 -10    0.21    0.27
   2  -8  10   -0.08    0.28
   2   8 -10    0.21    0.31
  -2   8  10    0.13    0.27
  -2  -8 -10    0.63    0.35
  -2  -8  10    0.18    0.27
  -2  -8  10    0.27    0.30
   2  -8 -10    0.23    0.34
   2   8  10   -0.12    0.29
   2  -8 -10    0.67    0.34
  -2   8 -10    0.07    0.27
  -2   8 -10    0.56    0.31
  -2   8 -10    0.48    0.28
   2   8  10    0.59    0.32
  -2   8  11    0.76    0.33
  -2  -8 -11    0.61    0.33
  -2  -8 -11    1.27    0.42
   2  -8  11    1.17    0.40
   2   8 -11    1.21    0.41
   2   8  11    1.50    0.43
   2  -8 -11    1.19    0.40
  -2  -8  11    1.26    0.40
  -2   8 -11    0.99    0.42
   3  -8   0   20.11    0.64
   3   8   0   20.87    0.84
   3   8   0   21.65    0.88
   3   8   0   18.99    0.95
  -3  -8   0   21.84    0.89
  -3   8   0   21.05    0.85
   3  -8   0   20.83    0.69
   3  -8   0   21.13    0.88
  -3  -8  -1  238.11    6.80
   3  -8   1  232.72    6.66
  -3   8   1  235.50    7.33
   3  -8   1  239.05    6.58
   3   8  -1  232.82    6.84
   3  -8   1  241.94    6.69
   3   8  -1  228.17    6.76
   3  -8  -1  239.18    6.62
   3   8   1  229.02    6.86
   3   8   1  242.85    6.82
  -3   8  -1  230.71    7.23
   3  -8  -1  236.27    6.67
   3   8   1  235.95    7.48
  -3  -8   1  232.80    6.80
   3  -8  -1  234.28    7.36
   3  -8   2   17.34    0.66
   3  -8   2   18.00    0.68
  -3   8   2   17.80    0.86
  -3  -8  -2   17.62    0.81
  -3  -8  -2   17.79    0.86
   3   8  -2   18.17    0.78
   3  -8   2   17.91    0.68
  -3  -8  -2   18.80    0.92
   3   8  -2   16.88    0.78
   3   8   2   19.06    0.86
   3  -8  -2   17.39    0.72
   3  -8  -2   18.07    0.66
  -3  -8   2   18.52    0.83
  -3   8  -2   17.95    0.72
   3  -8  -2   17.93    0.87
   3   8   2   17.39    0.92
   3   8   2   17.42    0.81
  -3   8  -2   17.17    0.78
   3   8  -3  122.51    3.82
  -3  -8  -3  123.24    4.20
   3  -8   3  125.20    3.71
  -3  -8  -3  123.05    3.81
   3   8  -3  120.08    3.79
  -3   8   3  127.87    3.52
   3   8  -3  121.10    3.85
   3  -8   3  133.78    3.70
  -3  -8  -3  120.88    4.21
  -3   8   3  122.75    3.51
  -3   8   3  121.39    4.18
   3  -8   3  124.81    3.71
   3   8   3  133.55    3.89
   3  -8  -3  121.79    4.18
  -3  -8   3  125.46    3.82
  -3   8  -3  122.88    3.53
   3  -8  -3  121.67    3.70
   3  -8  -3  121.09    3.73
  -3   8  -3  121.81    3.50
   3   8   3  123.72    4.22
   3   8   3  130.58    3.90
  -3   8  -3  122.78    3.51
   3  -8   4   19.60    0.85
  -3  -8  -4   19.11    1.00
  -3   8   4   19.33    0.74
   3   8  -4   18.70    0.91
   3  -8   4   19.92    0.85
  -3  -8  -4   19.50    0.93
  -3   8   4   19.62    0.77
  -3   8   4   20.03    1.07
  -3  -8  -4   20.04    1.06
   3  -8   4   20.38    0.88
   3   8  -4   19.72    0.92
   3   8   4   19.23    1.05
   3  -8  -4   19.34    0.90
  -3   8  -4   20.17    0.74
  -3   8  -4   19.96    0.74
   3  -8  -4   21.11    1.09
   3   8   4   18.46    0.95
   3  -8  -4   19.40    1.00
   3  -8  -4   20.38    0.86
   3   8   4   20.38    0.97
  -3  -8   4   19.83    0.98
  -3  -8   4   20.29    0.94
  -3   8  -4   19.77    0.91
  -3   8   5   76.80    2.92
  -3  -8  -5   75.07    2.57
   3  -8   5   76.33    2.52
  -3  -8  -5   72.93    2.83
   3   8  -5   73.59    2.57
  -3   8   5   72.55    2.35
   3  -8   5   74.86    2.52
   3  -8   5   73.26    2.51
  -3  -8  -5   78.03    2.87
  -3   8  -5   74.76    2.35
  -3   8  -5   75.39    2.44
   3   8   5   72.23    2.84
  -3  -8   5   74.22    2.57
   3  -8  -5   77.54    2.56
  -3   8  -5   79.30    2.61
   3   8   5   77.02    2.66
   3  -8  -5   74.51    2.51
  -3  -8  -6    5.74    0.54
  -3   8   6    6.42    0.45
  -3  -8  -6    6.66    0.60
   3   8  -6    6.29    0.58
  -3  -8  -6    6.61    0.49
   3  -8   6    6.03    0.53
   3   8  -6    6.98    0.53
   3  -8   6    6.67    0.54
   3   8   6    6.99    0.67
  -3  -8   6    6.50    0.46
   3  -8  -6    6.22    0.57
  -3   8  -6    5.86    0.47
   3   8   6    6.92    0.63
  -3  -8   6    5.51    0.54
  -3   8  -6    6.05    0.44
  -3   8  -6    6.03    0.57
   3   8   6    5.95    0.50
   3   8  -7   41.10    1.77
  -3   8   7   39.68    1.56
  -3  -8  -7   41.25    1.58
   3  -8   7   42.04    1.74
  -3  -8  -7   38.94    1.87
  -3  -8  -7   41.47    1.75
   3   8  -7   39.34    1.53
   3  -8   7   40.09    1.48
  -3  -8  -7   41.54    1.49
   3  -8  -7   40.84    1.75
  -3   8  -7   41.88    1.56
   3   8   7   39.23    1.53
  -3  -8   7   39.60    1.43
  -3  -8   7   40.21    1.74
   3  -8  -7   40.89    1.48
  -3   8  -7   40.07    1.67
  -3   8  -7   43.48    1.47
   3   8   7   42.67    1.84
  -3   8   8    3.84    0.46
   3   8  -8    4.40    0.58
   3   8  -8    4.69    0.52
   3  -8   8    4.38    0.49
  -3  -8  -8    4.48    0.54
   3  -8   8    4.14    0.56
  -3  -8  -8    4.59    0.61
  -3  -8  -8    3.88    0.53
  -3  -8  -8    3.82    0.46
  -3   8  -8    4.27    0.46
   3  -8  -8    4.68    0.50
   3  -8  -8    3.20    0.54
  -3   8  -8    3.72    0.55
   3   8   8    4.05    0.60
  -3  -8   8    3.74    0.53
  -3   8  -8    4.16    0.47
   3   8   8    4.95    0.53
  -3  -8   8    3.93    0.44
   3   8  -9   18.46    1.05
   3   8  -9   20.38    1.27
  -3  -8  -9   20.39    1.13
  -3  -8  -9   20.58    1.04
   3  -8   9   21.00    1.09
  -3   8   9   21.40    1.10
  -3  -8  -9   18.95    1.20
   3  -8   9   20.19    1.26
   3   8   9   20.18    1.31
  -3   8  -9   18.50    1.17
  -3   8  -9   18.80    1.04
   3  -8  -9   18.13    1.03
  -3  -8   9   20.23    1.00
   3  -8  -9   17.58    1.23
   3   8   9   19.28    1.07
  -3  -8   9   21.30    1.26
   3   8 -10    4.40    0.71
   3  -8  10    6.21    0.80
  -3   8  10    5.27    0.61
  -3  -8 -10    5.86    0.70
   3   8 -10    6.20    0.66
   3  -8  10    6.61    0.67
  -3  -8 -10    5.82    0.61
  -3   8 -10    5.76    0.75
   3  -8 -10    6.11    0.67
   3   8  10    5.92    0.81
  -3  -8  10    5.53    0.57
  -3   8 -10    6.17    0.63
   3   8  10    6.67    0.68
   3  -8 -10    5.77    0.79
   3   8 -11    8.11    0.79
  -3  -8 -11    8.93    0.89
   3  -8  11    8.83    0.83
  -3  -8 -11    9.70    0.77
   3   8  11   10.97    0.90
  -3   8 -11    6.79    0.86
   3  -8 -11    7.89    0.79
  -3  -8  11    8.68    0.73
  -4   8   0    1.23    0.17
   4  -8   0    0.96    0.09
  -4   8   0    0.88    0.22
   4   8   0    1.46    0.24
   4   8   0    1.31    0.21
  -4  -8   0    1.10    0.20
   4   8   0    0.43    0.18
   4  -8   0    1.23    0.18
   4   8  -1    9.99    0.54
  -4  -8  -1   10.04    0.54
  -4   8   1   10.36    0.55
   4  -8   1   10.25    0.39
   4   8  -1    9.37    0.55
  -4   8   1   10.06    0.59
   4   8   1    9.60    0.58
  -4  -8   1   10.12    0.56
  -4   8  -1    9.08    0.55
   4   8   1   11.46    0.58
   4   8   1   10.53    0.66
   4  -8  -1    9.71    0.41
  -4   8  -1   10.18    0.44
   4  -8  -1    9.68    0.56
   4   8  -2   10.01    0.56
  -4   8   2    9.96    0.61
   4   8  -2   10.06    0.58
  -4   8   2   10.05    0.59
  -4  -8  -2   11.79    0.59
   4  -8   2    9.95    0.43
   4  -8   2   10.42    0.46
  -4  -8  -2    9.75    0.58
   4  -8   2   10.02    0.42
   4  -8  -2   10.57    0.50
   4  -8  -2   10.32    0.42
  -4  -8   2    9.71    0.57
  -4   8  -2   10.71    0.41
   4   8   2   10.43    0.63
   4   8   2   11.11    0.70
   4   8   2   10.16    0.59
  -4   8  -2   10.69    0.61
   4  -8  -2   11.23    0.65
   4   8  -3   19.03    0.90
  -4  -8  -3   18.45    0.84
   4  -8   3   17.80    0.73
  -4  -8  -3   19.44    0.98
   4   8  -3   18.60    0.86
   4  -8   3   17.66    0.74
   4   8  -3   17.68    0.86
  -4   8   3   17.69    0.95
  -4  -8  -3   17.28    0.88
   4  -8   3   18.35    0.73
  -4  -8   3   18.60    0.88
  -4  -8   3   17.80    0.86
   4   8   3   17.65    0.97
  -4   8  -3   19.01    0.67
   4  -8  -3   17.88    0.95
   4   8   3   18.46    0.90
  -4   8  -3   18.71    0.66
   4  -8  -3   18.30    0.73
   4   8   3   18.10    0.92
   4  -8  -3   17.06    0.77
  -4   8  -3   18.28    0.87
   4  -8   4    1.10    0.22
  -4  -8  -4    0.96    0.23
   4   8  -4    1.04    0.25
   4  -8   4    0.89    0.20
  -4  -8  -4    1.35    0.27
   4   8  -4    1.31    0.27
  -4  -8  -4    0.68    0.19
  -4  -8  -4    1.17    0.29
   4  -8   4    0.85    0.19
  -4   8   4    0.98    0.28
   4   8   4    1.41    0.29
  -4  -8   4    1.12    0.24
  -4   8  -4    0.84    0.25
  -4  -8   4    1.32    0.26
   4   8   4    1.55    0.31
   4   8   4    1.04    0.27
   4  -8  -4    0.90    0.19
   4  -8  -4    0.82    0.24
  -4   8  -4    0.99    0.14
   4  -8  -4    0.86    0.22
  -4  -8  -5    4.15    0.36
   4  -8   5    4.39    0.42
  -4  -8  -5    4.11    0.39
  -4  -8  -5    4.42    0.45
  -4   8   5    3.83    0.24
   4  -8   5    4.11    0.39
   4   8  -5    4.22    0.45
  -4  -8  -5    4.02    0.43
  -4  -8  -5    3.82    0.41
   4  -8   5    4.57    0.41
   4   8   5    3.90    0.47
   4  -8  -5    4.12    0.42
  -4  -8   5    3.46    0.32
  -4   8  -5    3.93    0.24
   4  -8  -5    4.47    0.40
  -4  -8   5    3.70    0.42
   4   8   5    3.91    0.47
  -4   8  -5    4.69    0.49
  -4   8  -5    4.43    0.41
  -4  -8  -6    0.10    0.17
  -4   8   6    0.07    0.13
  -4  -8  -6    0.22    0.18
   4   8  -6    0.13    0.19
  -4  -8  -6    0.06    0.17
   4  -8   6    0.09    0.21
  -4  -8  -6    0.13    0.17
   4   8  -6    0.05    0.20
  -4  -8  -6    0.05    0.17
   4   8   6    0.05    0.21
  -4   8  -6    0.09    0.17
  -4  -8   6    0.05    0.16
   4   8   6   -0.01    0.20
  -4   8  -6   -0.18    0.16
  -4   8  -6    0.09    0.12
   4   8   6    0.06    0.19
  -4  -8   6    0.26    0.19
   4  -8  -6    0.09    0.20
   4   8  -7    2.79    0.47
  -4  -8  -7    2.73    0.35
  -4  -8  -7    3.11    0.46
  -4  -8  -7    2.48    0.41
   4   8  -7    2.31    0.38
  -4  -8  -7    2.68    0.43
  -4   8   7    2.22    0.29
   4  -8   7    3.41    0.41
  -4  -8   7    2.72    0.33
  -4   8  -7    2.91    0.31
  -4  -8   7    2.80    0.43
   4  -8  -7    2.91    0.40
  -4   8  -7    2.93    0.49
   4   8   7    2.78    0.50
  -4   8  -7    2.65    0.39
   4   8   7    2.58    0.40
   4  -8   8   -0.26    0.22
  -4   8   8    0.10    0.18
   4   8  -8    0.15    0.27
   4   8  -8    0.19    0.26
  -4  -8  -8   -0.03    0.22
  -4  -8  -8    0.11    0.23
  -4  -8  -8    0.11    0.22
  -4   8  -8    0.35    0.24
   4  -8  -8   -0.10    0.21
  -4   8  -8    0.09    0.18
  -4  -8   8    0.01    0.20
  -4  -8   8   -0.05    0.18
   4   8   8   -0.10    0.25
  -4   8  -8   -0.09    0.21
   4   8   8    0.16    0.26
  -4  -8  -9    1.43    0.35
  -4  -8  -9    1.82    0.44
   4   8  -9    1.68    0.41
  -4  -8  -9    2.07    0.47
   4  -8   9    2.44    0.46
  -4   8   9    1.93    0.35
   4   8  -9    1.51    0.47
  -4  -8   9    1.70    0.43
   4   8   9    1.92    0.44
   4  -8  -9    1.63    0.39
  -4   8  -9    1.68    0.33
   4   8   9    1.95    0.53
  -4  -8   9    2.27    0.37
  -4   8  -9    2.06    0.42
  -4   8  -9    1.42    0.43
   4   8 -10    0.31    0.29
  -4  -8 -10    0.28    0.28
   4  -8  10   -0.05    0.28
  -4   8  10   -0.13    0.23
  -4  -8 -10   -0.13    0.24
   4   8  10    0.25    0.33
   4  -8 -10    0.04    0.29
  -4  -8  10    0.14    0.26
  -4   8 -10   -0.03    0.26
   4  -8  11    1.94    0.50
  -4  -8 -11    1.57    0.47
   4   8 -11    1.35    0.46
  -4  -8 -11    1.41    0.37
  -4   8 -11    1.55    0.51
   4  -8 -11    1.58    0.48
  -4  -8  11    1.46    0.37
   4   8  11    0.92    0.41
  -5  -8   0   33.63    1.19
  -5  -8   0   32.36    1.18
   5   8   0   32.03    1.27
   5   8   0   31.19    1.41
  -5  -8   0   31.87    1.23
   5   8   0   34.14    1.27
  -5   8   0   31.84    1.28
   5  -8   0   33.70    1.23
  -5  -8  -1   96.69    3.26
  -5  -8  -1   95.65    2.99
   5   8  -1  100.52    3.11
  -5   8   1   96.18    2.98
   5   8  -1   98.77    3.10
  -5   8  -1   99.28    2.99
   5   8   1   99.91    3.12
   5  -8  -1   98.06    3.28
  -5  -8   1  100.31    3.02
   5   8   1   99.36    3.14
   5   8   1   95.55    3.44
   5   8  -2   25.61    1.09
   5  -8   2   27.94    0.88
   5  -8   2   27.09    0.87
   5   8  -2   26.69    1.12
  -5  -8  -2   25.36    1.07
  -5  -8  -2   25.56    1.02
  -5   8   2   26.50    1.13
   5  -8  -2   26.85    1.19
  -5  -8   2   27.13    1.07
  -5   8  -2   26.28    1.12
   5   8   2   29.28    1.21
   5  -8  -2   26.80    0.87
   5   8   2   25.13    1.25
   5   8   2   27.34    1.15
  -5  -8   2   28.21    1.09
  -5  -8  -3   68.60    2.22
  -5  -8  -3   67.39    2.40
   5   8  -3   67.69    2.31
  -5  -8  -3   68.16    2.09
   5   8  -3   65.78    2.31
   5   8  -3   68.50    2.37
   5  -8   3   66.03    2.11
   5  -8   3   66.65    2.12
   5  -8  -3   68.53    2.11
   5   8   3   70.89    2.41
   5   8   3   67.45    2.56
   5   8   3   67.54    2.38
  -5  -8   3   70.73    2.40
   5  -8  -3   70.11    2.55
  -5   8  -3   64.94    2.08
  -5   8  -3   66.87    2.24
  -5  -8   3   64.94    2.25
   5  -8   4   11.79    0.61
  -5  -8  -4   11.89    0.66
   5  -8   4   10.97    0.60
  -5  -8  -4   11.24    0.65
   5   8  -4   13.66    0.76
   5   8  -4   11.69    0.71
  -5  -8  -4   12.52    0.66
  -5  -8  -4   11.72    0.67
  -5  -8  -4   12.21    0.79
   5  -8  -4   12.16    0.61
  -5   8  -4   10.74    0.63
   5   8   4   11.44    0.76
  -5  -8   4   11.64    0.69
  -5  -8   4   11.54    0.66
  -5   8  -4   11.77    0.64
  -5   8  -4   11.49    0.74
   5   8   4   11.59    0.78
   5   8   4   11.79    0.75
   5   8  -5   48.42    1.74
  -5  -8  -5   51.38    1.79
   5  -8   5   49.28    1.85
  -5  -8  -5   50.66    2.00
  -5  -8  -5   50.08    1.72
   5   8  -5   53.45    2.00
   5  -8   5   54.66    1.87
  -5  -8  -5   51.82    1.87
  -5  -8   5   52.99    1.93
   5   8   5   51.42    2.06
   5   8   5   52.06    2.14
  -5   8  -5   53.69    1.94
  -5   8  -5   49.76    1.68
   5  -8  -5   50.70    1.85
   5   8   5   49.77    1.75
  -5   8  -5   54.92    1.76
  -5  -8  -6    7.93    0.58
  -5  -8  -6    8.81    0.63
  -5  -8  -6    8.69    0.67
  -5  -8  -6    8.48    0.61
   5   8  -6    6.98    0.58
  -5  -8  -6    7.71    0.48
   5  -8   6    7.64    0.61
   5   8  -6    6.94    0.65
   5   8   6    7.20    0.59
  -5  -8   6    6.74    0.59
  -5   8  -6    8.42    0.60
   5   8   6    7.49    0.72
  -5  -8   6    7.11    0.46
  -5   8  -6    8.15    0.71
  -5  -8  -7   28.67    1.28
  -5  -8  -7   26.13    1.23
  -5  -8  -7   26.39    1.03
  -5  -8  -7   26.27    1.13
   5   8  -7   25.67    1.20
   5   8  -7   25.71    1.36
  -5   8  -7   27.98    1.37
   5   8   7   25.57    1.20
  -5  -8   7   25.95    1.01
  -5   8  -7   26.45    1.17
   5   8   7   25.84    1.44
  -5  -8   7   24.12    1.25
   5   8  -8    6.26    0.72
  -5  -8  -8    6.26    0.51
   5   8  -8    5.01    0.59
   5  -8   8    7.46    0.64
  -5  -8  -8    6.13    0.61
  -5  -8  -8    5.78    0.64
  -5  -8   8    7.17    0.67
   5  -8  -8    5.49    0.57
  -5   8  -8    5.22    0.68
   5   8   8    5.88    0.74
   5   8   8    5.21    0.59
  -5  -8   8    6.48    0.50
  -5   8  -8    6.75    0.62
   5   8  -9   21.10    1.17
  -5  -8  -9   20.15    0.95
   5   8  -9   19.86    1.31
  -5  -8  -9   20.46    1.18
   5  -8   9   20.19    1.10
  -5  -8  -9   19.54    1.17
  -5   8  -9   23.21    1.34
   5   8   9   21.39    1.41
  -5  -8   9   19.78    1.22
   5  -8  -9   17.97    1.04
  -5   8  -9   19.62    1.09
   5   8   9   20.67    1.16
  -5  -8   9   20.52    0.94
   5   8 -10    3.22    0.56
  -5  -8 -10    2.33    0.54
   5  -8  10    3.12    0.54
  -5   8 -10    2.70    0.51
   5   8  10    2.29    0.51
  -5   8 -10    3.14    0.64
   5  -8 -10    2.62    0.51
   6  -8   0    0.74    0.16
   6   8   0    0.62    0.24
   6   8   0    0.97    0.24
  -6   8   0    0.41    0.21
   6   8   0    0.95    0.22
  -6   8   0    0.89    0.25
  -6   8   0    1.08    0.25
  -6  -8   0    0.67    0.22
  -6  -8   0    1.08    0.16
   6   8  -1    5.37    0.44
  -6   8   1    6.44    0.48
  -6  -8  -1    5.48    0.46
  -6   8   1    6.41    0.57
   6   8  -1    5.13    0.45
  -6   8   1    6.21    0.50
  -6  -8  -1    5.77    0.35
  -6   8  -1    4.76    0.44
   6  -8  -1    4.85    0.41
   6   8   1    6.16    0.50
  -6   8  -1    5.92    0.48
   6   8   1    5.98    0.47
   6   8   1    6.21    0.55
  -6   8  -1    6.10    0.55
  -6  -8   1    6.57    0.37
  -6  -8   1    6.38    0.47
  -6  -8  -2    4.93    0.45
  -6   8   2    4.99    0.43
   6   8  -2    4.43    0.43
   6   8  -2    5.37    0.44
  -6  -8  -2    3.99    0.31
  -6   8   2    4.68    0.51
   6  -8   2    4.81    0.23
   6   8   2    4.58    0.46
  -6   8  -2    4.52    0.49
  -6   8  -2    5.08    0.46
   6   8   2    4.31    0.42
  -6  -8   2    4.79    0.25
  -6   8  -2    4.73    0.44
   6  -8  -2    4.58    0.23
  -6  -8   2    5.20    0.36
   6   8   2    5.17    0.51
   6  -8  -2    5.16    0.45
   6   8  -3    0.26    0.17
  -6  -8  -3    0.24    0.13
   6  -8   3    0.04    0.10
  -6   8   3    0.01    0.17
   6  -8   3    0.13    0.11
  -6  -8  -3   -0.08    0.16
   6   8  -3    0.23    0.18
  -6  -8  -3   -0.25    0.13
  -6  -8  -3    0.13    0.09
   6  -8  -3    0.21    0.21
  -6  -8   3    0.05    0.09
   6   8   3   -0.03    0.15
   6   8   3    0.25    0.19
  -6   8  -3   -0.12    0.12
   6   8   3   -0.04    0.17
   6  -8  -3    0.02    0.10
  -6  -8   3    0.15    0.12
  -6   8  -3   -0.06    0.16
  -6   8  -3    0.18    0.18
   6  -8   4    6.74    0.46
   6  -8   4    6.29    0.44
  -6   8   4    6.52    0.51
  -6  -8  -4    6.60    0.54
   6   8  -4    7.26    0.57
  -6  -8  -4    7.57    0.46
   6   8  -4    7.58    0.60
  -6  -8  -4    6.92    0.56
  -6  -8   4    7.07    0.49
  -6  -8   4    6.49    0.41
   6   8   4    6.32    0.58
   6  -8  -4    6.72    0.45
   6   8   4    7.39    0.62
  -6   8  -4    6.02    0.59
  -6   8  -4    6.88    0.56
   6   8   4    7.24    0.64
  -6   8  -4    6.20    0.52
  -6  -8  -5    2.60    0.40
  -6  -8  -5    1.98    0.28
   6   8  -5    2.19    0.41
   6  -8   5    1.38    0.28
  -6  -8  -5    1.47    0.33
   6  -8   5    2.21    0.31
   6   8  -5    2.10    0.36
  -6  -8   5    1.88    0.31
  -6   8  -5    2.02    0.38
  -6   8  -5    1.38    0.32
   6  -8  -5    1.86    0.30
   6   8   5    1.97    0.36
   6   8   5    2.07    0.42
  -6   8  -5    1.72    0.40
  -6  -8   5    1.92    0.25
   6  -8   6    1.30    0.31
  -6  -8  -6    1.08    0.25
   6   8  -6    0.86    0.30
  -6  -8  -6    1.04    0.31
  -6  -8  -6    1.55    0.36
   6   8  -6    0.94    0.33
  -6   8  -6    0.87    0.29
   6   8   6    0.49    0.28
  -6  -8   6    1.18    0.29
  -6   8  -6    1.33    0.34
  -6   8  -6    1.03    0.34
   6   8   6    0.63    0.30
   6   8  -7    2.57    0.43
  -6  -8  -7    2.76    0.43
  -6  -8  -7    1.82    0.33
  -6  -8  -7    1.34    0.38
   6   8  -7    1.96    0.46
  -6   8  -7    2.30    0.43
  -6   8  -7    1.99    0.46
   6   8   7    2.61    0.44
   6   8   7    1.08    0.42
[truncated: 1,042,244 more chars]
