# Supplementary material for: Crystal structures of dimethyl 5-iodo­iso­phthal­ate and dimethyl 5-ethynyl­iso­phthal­ate
Source: Acta Crystallogr E Crystallogr Commun. 2018 Jul 13;74(Pt 8):1093–6. doi: 10.1107/S205698901800912X (PMC6073011; doi:10.1107/S205698901800912X)
Supplement: Supplementary file 2 [file e-74-01093-Isup4.hkl]

data_I                                                                          
_shelx_title ' inha1pna21new in Pna2(1)'                                        
_shelx_refln_list_code          4                                               
_shelx_F_calc_maximum      260.31                                               
_exptl_crystal_F_000       616.00                                               
_reflns_d_resolution_high  0.7307                                               
                                                                                
loop_                                                                           
 _space_group_symop_operation_xyz                                               
 'x, y, z'                                                                      
 '-x, -y, z+1/2'                                                                
 'x+1/2, -y+1/2, z'                                                             
 '-x+1/2, y+1/2, z+1/2'                                                         
                                                                                
_cell_length_a     7.7483                                                       
_cell_length_b    19.3451                                                       
_cell_length_c     7.2338                                                       
_cell_angle_alpha  90.000                                                       
_cell_angle_beta   90.000                                                       
_cell_angle_gamma  90.000                                                       
                                                                                
_shelx_F_squared_multiplier     1.000                                           
                                                                                
loop_                                                                           
 _refln_index_h                                                                 
 _refln_index_k                                                                 
 _refln_index_l                                                                 
 _refln_F_squared_calc                                                          
 _refln_F_squared_meas                                                          
 _refln_F_squared_sigma                                                         
 _refln_observed_status                                                         
   2   0  -9       1632.26       1665.86        36.27 o                         
   4   0  -9       2037.42       2120.82        44.14 o                         
   0   1  -9       2044.41       2100.70        37.14 o                         
   1   1  -9        728.22        746.53        16.34 o                         
   2   1  -9        600.08        616.78        15.00 o                         
   3   1  -9         68.63         61.83         6.21 o                         
   4   1  -9         54.24         50.04         6.34 o                         
   1   2  -9         72.37         75.11         7.10 o                         
   2   2  -9        191.29        208.44         9.68 o                         
   3   2  -9       1718.05       1731.42        24.22 o                         
   4   2  -9        485.86        496.77        14.22 o                         
   0   3  -9          3.06         12.10         7.92 o                         
   1   3  -9       2003.76       2040.36        29.15 o                         
   2   3  -9        122.23        120.34         8.18 o                         
   3   3  -9        318.87        347.44        11.03 o                         
   4   3  -9         89.98         55.64         7.44 o                         
   1   4  -9        293.78        290.99        11.89 o                         
   2   4  -9        722.05        748.45        16.52 o                         
   3   4  -9       1057.89       1109.14        19.48 o                         
   4   4  -9        345.83        349.28        12.39 o                         
   0   5  -9       2013.60       2100.68        48.01 o                         
   1   5  -9        253.72        260.80        11.34 o                         
   2   5  -9       1309.80       1341.74        22.69 o                         
   3   5  -9         30.48         27.54         5.58 o                         
   1   6  -9          6.61          3.44         5.28 o                         
   2   6  -9       1198.13       1214.32        23.17 o                         
   3   6  -9        155.89        146.52         8.44 o                         
   0   7  -9       1270.97       1301.69        36.35 o                         
   1   7  -9        781.20        772.65        19.25 o                         
   2   7  -9        722.48        754.31        17.23 o                         
   3   7  -9         55.71         55.34         6.86 o                         
   1   8  -9        255.33        271.51        12.75 o                         
   2   8  -9          2.48          6.21         4.86 o                         
   3   8  -9       1269.55       1286.96        25.09 o                         
   0   9  -9         85.46         76.31        15.24 o                         
   1   9  -9       1465.17       1601.22        29.21 o                         
   2   9  -9         78.77         68.63         7.35 o                         
   1  10  -9        292.19        306.85        13.90 o                         
   0  11  -9       1451.59       1460.59        40.13 o                         
   0   0  -8       5769.59       5693.95       103.36 o                         
   2   0  -8       1689.29       1606.37        33.95 o                         
   4   0  -8         11.66         11.37         5.97 o                         
   6   0  -8       1285.44       1361.02        59.19 o                         
   1   1  -8        369.42        381.84        11.28 o                         
   2   1  -8        946.85        927.45        19.42 o                         
   3   1  -8        866.03        865.61        15.18 o                         
   4   1  -8       1410.74       1448.88        21.83 o                         
   5   1  -8        474.26        499.70        14.12 o                         
   6   1  -8        541.98        563.82        22.11 o                         
   0   2  -8        510.31        540.78        18.17 o                         
   1   2  -8       3053.56       2979.60        35.73 o                         
   2   2  -8        647.32        662.47        18.81 o                         
   3   2  -8        301.86        339.13         9.94 o                         
   4   2  -8          6.03          4.93         4.25 o                         
   5   2  -8        453.10        462.17        14.41 o                         
   6   2  -8        189.92        193.52        12.02 o                         
   1   3  -8        869.56        851.57        19.71 o                         
   2   3  -8         83.23         94.89         6.93 o                         
   3   3  -8       1827.25       1833.52        23.64 o                         
   4   3  -8        116.45        116.82         7.65 o                         
   5   3  -8       1688.91       1726.65        28.66 o                         
   6   3  -8         14.22         13.63         6.59 o                         
   0   4  -8       2857.64       2793.25        55.10 o                         
   1   4  -8       2496.59       2475.87        32.03 o                         
   2   4  -8        382.97        389.37        15.64 o                         
   3   4  -8        239.10        253.62         9.40 o                         
   4   4  -8         23.02         23.52         5.29 o                         
   5   4  -8        422.26        420.27        13.96 o                         
   6   4  -8        376.54        390.19        16.10 o                         
   1   5  -8         14.96         12.19         4.75 o                         
   2   5  -8        917.66        932.90        17.31 o                         
   3   5  -8        112.29        119.47         7.26 o                         
   4   5  -8       2550.97       2517.91        32.91 o                         
   5   5  -8         98.89        101.57         9.77 o                         
   0   6  -8       4517.78       4577.84        79.23 o                         
   1   6  -8         51.61         49.07         6.13 o                         
   2   6  -8       1387.07       1426.91        21.71 o                         
   3   6  -8         44.23         33.21         5.05 o                         
   4   6  -8         23.21         26.06         5.60 o                         
   5   6  -8         24.61          9.49         6.24 o                         
   1   7  -8        427.89        426.13        17.38 o                         
   2   7  -8        858.38        847.09        19.64 o                         
   3   7  -8        953.00        950.45        17.60 o                         
   4   7  -8       1314.15       1386.25        23.58 o                         
   5   7  -8        591.35        591.36        16.88 o                         
   0   8  -8        219.78        211.54        14.99 o                         
   1   8  -8       2392.00       2389.28        35.39 o                         
   2   8  -8        155.96        175.85         9.00 o                         
   3   8  -8        282.02        283.17        10.50 o                         
   4   8  -8          4.35          5.32         4.98 o                         
   5   8  -8        400.39        398.22        14.47 o                         
   1   9  -8        192.09        213.24        10.75 o                         
   2   9  -8         97.50         86.68         7.53 o                         
   3   9  -8       2175.01       2196.73        33.03 o                         
   4   9  -8        449.39        434.09        13.57 o                         
   5   9  -8        701.07        697.43        18.48 o                         
   0  10  -8       1769.05       1790.44        41.95 o                         
   1  10  -8       1027.31       1045.44        21.82 o                         
   2  10  -8        478.43        456.41        16.32 o                         
   3  10  -8        191.23        192.46        10.42 o                         
   4  10  -8         23.25         33.35         6.17 o                         
   1  11  -8          7.57          1.02         4.92 o                         
   2  11  -8       1235.06       1215.60        22.78 o                         
   3  11  -8        168.24        172.01        10.05 o                         
   4  11  -8       2009.98       2119.60        34.38 o                         
   0  12  -8       1375.15       1453.23        38.27 o                         
   1  12  -8        391.61        373.29        13.75 o                         
   2  12  -8       1008.17        976.49        20.54 o                         
   3  12  -8         14.19          9.28         5.60 o                         
   1  13  -8        273.72        269.36        12.46 o                         
   2  13  -8        416.77        442.75        15.80 o                         
   3  13  -8        988.92       1025.10        22.79 o                         
   0  14  -8         37.48         40.84         9.89 o                         
   1  14  -8       1424.34       1416.69        25.79 o                         
   2  14  -8         56.77         65.11         8.15 o                         
   1  15  -8        279.92        282.19        12.31 o                         
   2   0  -7       2656.23       2623.86        43.45 o                         
   4   0  -7       3368.06       3388.44        48.11 o                         
   6   0  -7        826.08        795.21        29.63 o                         
   0   1  -7       2973.20       2894.01        54.41 o                         
   1   1  -7       1746.87       1742.12        24.35 o                         
   2   1  -7       2195.80       2164.61        27.35 o                         
   3   1  -7        103.04        104.91         7.47 o                         
   4   1  -7          5.43         14.75         4.72 o                         
   5   1  -7        241.42        268.36         9.90 o                         
   6   1  -7        911.27        939.94        23.74 o                         
   7   1  -7        436.06        461.67        19.28 o                         
   1   2  -7       1268.71       1237.43        19.17 o                         
   2   2  -7        329.34        325.55         9.71 o                         
   3   2  -7       4050.93       3974.74        39.08 o                         
   4   2  -7        876.94        879.70        15.25 o                         
   5   2  -7       1846.69       1881.68        27.05 o                         
   6   2  -7        122.40        125.68         9.51 o                         
   7   2  -7         35.46         40.07        10.53 o                         
   0   3  -7        746.73        755.75        21.75 o                         
   1   3  -7       5104.72       4997.84        53.40 o                         
   2   3  -7        239.32        236.65         8.58 o                         
   3   3  -7        304.44        309.64         8.87 o                         
   4   3  -7         30.16         28.77         4.43 o                         
   5   3  -7        433.43        477.49        14.36 o                         
   6   3  -7         33.36         36.34         6.83 o                         
   7   3  -7       1508.29       1529.76        31.41 o                         
   1   4  -7        432.16        412.42        11.72 o                         
   2   4  -7       1827.10       1766.54        23.15 o                         
   3   4  -7       3418.14       3395.98        34.46 o                         
   4   4  -7       1292.32       1273.74        20.10 o                         
   5   4  -7        987.63       1039.89        19.86 o                         
   6   4  -7        378.21        394.91        15.25 o                         
   7   4  -7         82.82         89.47        11.13 o                         
   0   5  -7       2315.39       2263.02        42.52 o                         
   1   5  -7        238.31        262.59         9.78 o                         
   2   5  -7       2333.16       2272.83        28.97 o                         
   3   5  -7        128.10        130.34         6.46 o                         
   4   5  -7         23.05         25.43         4.85 o                         
   5   5  -7         11.56         12.58         4.48 o                         
   6   5  -7       1143.31       1161.80        25.86 o                         
   7   5  -7        155.76        153.78        13.27 o                         
   1   6  -7         36.04         28.85         4.95 o                         
   2   6  -7       3268.84       3196.56        36.57 o                         
   3   6  -7        236.09        222.09         7.93 o                         
   4   6  -7       3146.00       3217.80        37.49 o                         
   5   6  -7         35.92         45.15         6.52 o                         
   6   6  -7       1139.14       1177.31        26.42 o                         
   7   6  -7         26.63         14.63         8.36 o                         
   0   7  -7       2873.30       2780.35        62.66 o                         
   1   7  -7       2166.06       2082.32        29.41 o                         
   2   7  -7       1124.79       1128.61        18.65 o                         
   3   7  -7         91.77         91.70         5.90 o                         
   4   7  -7         42.48         40.52         5.38 o                         
   5   7  -7        185.41        192.45         9.99 o                         
   6   7  -7        723.75        739.97        23.81 o                         
   1   8  -7        897.57        899.38        17.80 o                         
   2   8  -7        210.81        221.36         8.72 o                         
   3   8  -7       2807.35       2764.86        32.72 o                         
   4   8  -7        167.42        185.56         8.47 o                         
   5   8  -7       1712.16       1791.33        28.69 o                         
   6   8  -7        132.50        145.01        10.50 o                         
   0   9  -7        286.42        285.25        15.62 o                         
   1   9  -7       2999.46       2946.25        38.03 o                         
   2   9  -7        524.60        496.51        12.69 o                         
   3   9  -7        515.75        503.72        12.74 o                         
   4   9  -7         25.65         35.50         5.17 o                         
   5   9  -7        574.03        570.51        16.46 o                         
   6   9  -7        312.78        327.44        14.45 o                         
   1  10  -7        284.62        323.15        11.72 o                         
   2  10  -7       1193.59       1151.65        19.86 o                         
   3  10  -7        680.58        713.41        15.28 o                         
   4  10  -7       1022.67       1001.49        17.31 o                         
   5  10  -7       1037.95       1087.08        22.04 o                         
   6  10  -7        392.32        408.98        16.08 o                         
   0  11  -7       4393.50       4171.61        73.98 o                         
   1  11  -7        192.49        227.30        10.36 o                         
   2  11  -7       1451.24       1468.98        22.86 o                         
   3  11  -7         59.42         51.07         6.28 o                         
   4  11  -7         17.60         14.08         4.56 o                         
   5  11  -7        107.10         99.95         8.40 o                         
   6  11  -7       1354.08       1378.68        29.04 o                         
   1  12  -7        124.16        126.20        13.01 o                         
   2  12  -7       1279.38       1287.96        21.52 o                         
   3  12  -7       1014.53        995.10        20.23 o                         
   4  12  -7       1546.19       1550.78        25.76 o                         
   5  12  -7        163.15        164.01        10.38 o                         
   0  13  -7       1798.91       1792.49        42.05 o                         
   1  13  -7       1630.97       1598.36        26.07 o                         
   2  13  -7        276.83        323.77        11.46 o                         
   3  13  -7        219.69        210.50        10.13 o                         
   4  13  -7         11.26         15.08         5.84 o                         
   5  13  -7        102.18        120.07         9.54 o                         
   1  14  -7        311.18        319.39        11.98 o                         
   2  14  -7          9.79         18.37         5.58 o                         
   3  14  -7       2390.51       2423.05        37.55 o                         
   4  14  -7         21.01         25.58         6.38 o                         
   0  15  -7        777.59        781.52        27.57 o                         
   1  15  -7       1481.08       1571.75        26.19 o                         
   2  15  -7        108.98         95.20         8.69 o                         
   3  15  -7        194.81        206.57        11.66 o                         
   4  15  -7         34.20         25.09         6.68 o                         
   1  16  -7         74.25         80.23         7.71 o                         
   2  16  -7        920.75        914.63        21.55 o                         
   3  16  -7        228.55        270.50        13.13 o                         
   0  17  -7       2096.92       2187.74        48.20 o                         
   1  17  -7         61.50         58.12         7.24 o                         
   2  17  -7        933.66       1031.05        23.07 o                         
   3  17  -7          8.08         -3.89         6.28 o                         
   1  18  -7        212.31        199.88        10.67 o                         
   2  18  -7        619.71        615.80        19.39 o                         
   0   0  -6       8966.94       9029.30       207.46 o                         
   2   0  -6       1961.03       1893.63        47.61 o                         
   4   0  -6         51.30         57.84         7.43 o                         
   6   0  -6       1368.65       1393.99        34.09 o                         
   8   0  -6       1202.05       1239.18        48.71 o                         
   1   1  -6        188.92        193.58         9.45 o                         
   2   1  -6       3029.95       2990.26        41.61 o                         
   3   1  -6       2494.80       2454.35        27.46 o                         
   4   1  -6       4424.79       4406.51        46.63 o                         
   5   1  -6        873.23        877.50        13.97 o                         
   6   1  -6       1222.21       1250.75        20.14 o                         
   7   1  -6        173.50        182.64        15.24 o                         
   8   1  -6         50.08         47.49         9.12 o                         
   0   2  -6       1021.49       1053.42        37.76 o                         
   1   2  -6       5918.63       5873.99        71.62 o                         
   2   2  -6       1091.99       1074.19        19.20 o                         
   3   2  -6        840.01        861.01        18.08 o                         
   4   2  -6        212.32        221.21         8.51 o                         
   5   2  -6       1091.26       1098.65        16.63 o                         
   6   2  -6        250.25        254.07        10.41 o                         
   7   2  -6       1499.94       1594.91        31.22 o                         
   8   2  -6        243.98        260.76        14.19 o                         
   1   3  -6       2055.08       2054.68        32.40 o                         
   2   3  -6        395.30        377.05        10.83 o                         
   3   3  -6       6341.34       6216.68        59.35 o                         
   4   3  -6         85.32         90.11         6.11 o                         
   5   3  -6       3447.40       3440.28        37.84 o                         
   6   3  -6         71.52         75.11         6.52 o                         
   7   3  -6        231.58        229.00        12.81 o                         
   8   3  -6          1.14          5.48         6.03 o                         
   0   4  -6       5639.49       5498.22        95.94 o                         
   1   4  -6       3193.77       3146.63        46.04 o                         
   2   4  -6        748.82        777.25        15.92 o                         
   3   4  -6        553.55        577.44        10.84 o                         
   4   4  -6         93.88         84.19         5.93 o                         
   5   4  -6        479.17        475.37        10.96 o                         
   6   4  -6        629.67        599.17        14.70 o                         
   7   4  -6        822.38        869.35        22.23 o                         
   8   4  -6        544.26        579.40        19.85 o                         
   1   5  -6        276.86        304.61        11.74 o                         
   2   5  -6       2528.03       2352.40        37.24 o                         
   3   5  -6        521.72        498.87        10.34 o                         
   4   5  -6       5349.36       5235.74        51.35 o                         
   5   5  -6        716.78        700.89        14.88 o                         
   6   5  -6       1040.88       1063.08        20.13 o                         
   7   5  -6         24.47         32.92         6.93 o                         
   8   5  -6         12.88         14.67         7.00 o                         
   0   6  -6       8439.32       8120.62       154.47 o                         
   1   6  -6        276.91        262.27         9.34 o                         
   2   6  -6       2785.76       2769.02        37.85 o                         
   3   6  -6        204.74        195.63         9.63 o                         
   4   6  -6         37.34         43.79         5.39 o                         
   5   6  -6         88.65         87.18         6.88 o                         
   6   6  -6       1307.73       1311.30        22.04 o                         
   7   6  -6        117.56        122.59         9.53 o                         
   8   6  -6       1551.24       1598.07        33.24 o                         
   1   7  -6        524.29        512.92        12.83 o                         
   2   7  -6       2088.05       2065.60        30.83 o                         
   3   7  -6       2039.71       1932.99        25.54 o                         
   4   7  -6       3531.27       3429.56        36.66 o                         
   5   7  -6        886.83        853.22        17.63 o                         
   6   7  -6        333.61        349.46        12.43 o                         
   7   7  -6        120.45        134.07         9.76 o                         
   0   8  -6        216.74        249.33        12.21 o                         
   1   8  -6       5172.10       5124.70        56.48 o                         
   2   8  -6         88.89         99.98         7.05 o                         
   3   8  -6        415.02        422.05        11.75 o                         
   4   8  -6          5.45          4.94         3.41 o                         
   5   8  -6        521.17        539.64        13.49 o                         
   6   8  -6         69.47         74.12         7.36 o                         
   7   8  -6       1839.01       1884.88        30.18 o                         
   1   9  -6        717.62        724.13        14.90 o                         
   2   9  -6        218.11        216.58         9.80 o                         
   3   9  -6       4235.48       4153.16        48.25 o                         
   4   9  -6        657.03        608.93        12.90 o                         
   5   9  -6       2186.09       2219.47        30.59 o                         
   6   9  -6        123.36        157.22         9.38 o                         
   7   9  -6        117.79        132.75         9.88 o                         
   0  10  -6       4541.55       4312.66        67.97 o                         
   1  10  -6       1877.49       1841.85        27.86 o                         
   2  10  -6       1523.47       1504.49        24.00 o                         
   3  10  -6        145.11        161.12         7.59 o                         
   4  10  -6         30.72         31.62         4.96 o                         
   5  10  -6         72.97         85.14         6.89 o                         
   6  10  -6        570.72        586.52        16.44 o                         
   7  10  -6        863.31        871.03        21.89 o                         
   1  11  -6         22.61         22.32         4.71 o                         
   2  11  -6       1783.72       1726.02        26.23 o                         
   3  11  -6        373.96        416.47        11.45 o                         
   4  11  -6       3417.55       3434.91        39.02 o                         
   5  11  -6        111.37        113.76         8.31 o                         
   6  11  -6        677.31        649.68        19.26 o                         
   7  11  -6         11.81         12.02         6.06 o                         
   0  12  -6       3646.42       3582.85        72.03 o                         
   1  12  -6       1138.29       1113.41        19.65 o                         
   2  12  -6       2149.10       2102.23        30.99 o                         
   3  12  -6        258.99        252.97         9.52 o                         
   4  12  -6         78.27         76.70         6.97 o                         
   5  12  -6        239.92        254.49        13.08 o                         
   6  12  -6        685.25        725.18        18.36 o                         
   1  13  -6        977.74        984.47        18.61 o                         
   2  13  -6        890.48        864.34        16.52 o                         
   3  13  -6       1354.59       1304.50        22.95 o                         
   4  13  -6        734.12        753.42        16.98 o                         
   5  13  -6       1329.07       1390.67        25.30 o                         
   6  13  -6        275.59        305.43        11.90 o                         
   0  14  -6          3.23         -0.58         5.85 o                         
   1  14  -6       3981.58       3913.74        46.34 o                         
   2  14  -6         10.75         16.26         4.86 o                         
   3  14  -6        488.60        521.82        15.09 o                         
   4  14  -6        100.59        111.84         8.57 o                         
   5  14  -6        610.82        657.89        17.66 o                         
   6  14  -6         80.47         77.92         7.65 o                         
   1  15  -6        219.95        231.28         9.97 o                         
   2  15  -6        244.42        246.41        11.25 o                         
   3  15  -6       1633.34       1676.82        28.52 o                         
   4  15  -6        402.54        394.50        15.78 o                         
   5  15  -6        960.28        954.22        21.36 o                         
   0  16  -6       2684.11       2665.81        48.01 o                         
   1  16  -6        605.09        619.72        15.27 o                         
   2  16  -6       1071.82       1023.49        22.00 o                         
   3  16  -6         58.72         66.27         7.35 o                         
   4  16  -6          1.28          6.87         6.02 o                         
   5  16  -6         98.65        111.03         9.33 o                         
   1  17  -6         50.51         40.09         6.04 o                         
   2  17  -6       1301.11       1334.93        25.72 o                         
   3  17  -6         24.66         35.78         6.50 o                         
   4  17  -6       1543.23       1628.31        34.33 o                         
   0  18  -6       2268.64       2278.40        44.83 o                         
   1  18  -6        741.46        747.33        20.22 o                         
   2  18  -6        789.53        799.70        20.60 o                         
   3  18  -6         57.25         54.94         8.93 o                         
   4  18  -6          3.50          3.63         6.67 o                         
   1  19  -6         73.78         66.86         7.53 o                         
   2  19  -6        242.95        271.42        13.32 o                         
   3  19  -6       1636.98       1729.38        37.47 o                         
   0  20  -6        405.00        383.72        18.11 o                         
   1  20  -6       1512.47       1516.61        27.39 o                         
   2  20  -6         19.09         24.82         6.89 o                         
   2   0  -5       6263.57       6330.36        78.55 o                         
   4   0  -5       5735.04       5586.91        64.49 o                         
   6   0  -5       1776.78       1826.12        34.50 o                         
   8   0  -5        136.92        128.00        12.71 o                         
   0   1  -5      10758.46      10389.66       124.23 o                         
   1   1  -5       2382.90       2448.53        25.34 o                         
   2   1  -5       3219.86       3145.96        32.54 o                         
   3   1  -5        483.80        470.04         8.98 o                         
   4   1  -5        102.06        108.38         4.67 o                         
   5   1  -5        166.51        170.46         5.83 o                         
   6   1  -5       2049.77       2015.46        27.42 o                         
   7   1  -5        945.73        932.58        17.90 o                         
   8   1  -5        681.22        742.12        20.53 o                         
   9   1  -5        355.80        347.47        14.48 o                         
   1   2  -5       1615.68       1590.15        18.73 o                         
   2   2  -5       2097.44       2170.07        24.70 o                         
   3   2  -5       5957.88       6029.69        53.69 o                         
   4   2  -5       2043.02       2073.56        21.83 o                         
   5   2  -5       5655.42       5627.15        51.60 o                         
   6   2  -5        280.01        289.07         9.80 o                         
   7   2  -5         84.43         92.45         7.48 o                         
   8   2  -5         85.83         80.64         8.23 o                         
   9   2  -5        374.69        376.93        15.23 o                         
   0   3  -5        775.45        794.00        19.85 o                         
   1   3  -5       9948.01       9601.21        88.92 o                         
   2   3  -5        781.79        823.18        12.94 o                         
   3   3  -5       1074.63       1097.50        14.85 o                         
   4   3  -5        752.30        733.32        10.99 o                         
   5   3  -5       1187.96       1166.80        16.89 o                         
   6   3  -5        154.59        146.90         6.89 o                         
   7   3  -5       2636.02       2672.38        36.87 o                         
   8   3  -5         12.78         15.70         5.62 o                         
   9   3  -5        938.71        950.57        24.91 o                         
   1   4  -5       1054.77       1051.07        15.47 o                         
   2   4  -5       2946.06       2878.84        31.25 o                         
   3   4  -5       3431.83       3396.91        38.01 o                         
   4   4  -5       1079.23       1063.95        15.75 o                         
   5   4  -5       2584.67       2586.66        34.50 o                         
   6   4  -5        543.15        540.04        12.47 o                         
   7   4  -5        201.80        220.84        12.35 o                         
   8   4  -5          6.45          8.36         5.51 o                         
   9   4  -5        182.58        184.85        16.46 o                         
   0   5  -5      10849.13      10667.81       154.73 o                         
   1   5  -5       1450.37       1432.66        22.36 o                         
   2   5  -5       5640.96       5422.29        58.19 o                         
   3   5  -5        204.60        193.69         6.50 o                         
   4   5  -5        151.43        145.03         6.34 o                         
   5   5  -5        231.68        233.11         9.21 o                         
   6   5  -5       2624.37       2663.16        33.53 o                         
   7   5  -5        294.04        274.77        17.16 o                         
   8   5  -5       1248.24       1317.67        26.18 o                         
   1   6  -5        162.66        149.96         6.45 o                         
   2   6  -5       5907.20       5996.89        63.30 o                         
   3   6  -5         31.94         32.42         3.49 o                         
   4   6  -5       4935.82       4894.77        49.14 o                         
   5   6  -5       1004.84        968.34        18.20 o                         
   6   6  -5       1771.57       1736.12        29.46 o                         
   7   6  -5          6.12          1.69         4.65 o                         
   8   6  -5         40.79         31.45         6.58 o                         
   0   7  -5       4793.20       4575.87        82.47 o                         
   1   7  -5       3196.12       3109.25        42.48 o                         
   2   7  -5       3061.66       3067.11        45.74 o                         
   3   7  -5        414.86        400.80        10.54 o                         
   4   7  -5         99.44        104.99         5.68 o                         
   5   7  -5        339.24        352.32        10.47 o                         
   6   7  -5       1209.49       1210.39        20.24 o                         
   7   7  -5        829.55        832.70        17.33 o                         
   8   7  -5        926.20        948.63        21.95 o                         
   1   8  -5       1012.54        952.16        21.80 o                         
   2   8  -5        171.68        193.34         7.73 o                         
   3   8  -5       5148.51       5091.02        57.76 o                         
   4   8  -5        263.13        280.66         7.77 o                         
   5   8  -5       3512.53       3461.41        38.82 o                         
   6   8  -5        128.21        130.86         7.72 o                         
   7   8  -5        187.26        197.85         9.37 o                         
   8   8  -5         36.19         27.25         7.37 o                         
   0   9  -5       1451.27       1443.58        40.77 o                         
   1   9  -5       6574.87       6437.54        88.77 o                         
   2   9  -5        202.30        189.93         8.64 o                         
   3   9  -5        789.04        809.32        19.82 o                         
   4   9  -5         56.96         59.11         4.19 o                         
   5   9  -5       1180.01       1171.86        17.73 o                         
   6   9  -5        319.96        314.31        10.04 o                         
   7   9  -5       1311.72       1346.50        23.91 o                         
   8   9  -5          9.85         25.22         7.06 o                         
   1  10  -5        898.92        933.65        22.37 o                         
   2  10  -5       3648.46       3489.78        44.42 o                         
   3  10  -5       2784.46       2672.10        34.51 o                         
   4  10  -5       3008.97       2928.89        34.39 o                         
   5  10  -5       1038.56       1099.23        17.29 o                         
   6  10  -5        841.61        824.07        17.10 o                         
   7  10  -5        148.85        181.50         9.77 o                         
   8  10  -5         10.89          6.04         6.85 o                         
   0  11  -5       4140.42       4030.60        95.53 o                         
   1  11  -5        197.64        210.91         9.21 o                         
   2  11  -5       3075.18       2990.88        39.34 o                         
   3  11  -5         59.27         60.35         5.79 o                         
   4  11  -5         90.49         77.30         6.01 o                         
   5  11  -5        110.53        110.93         6.53 o                         
   6  11  -5       1202.48       1231.25        21.87 o                         
   7  11  -5          2.37          2.97         4.76 o                         
   8  11  -5       1015.55       1090.37        27.14 o                         
   1  12  -5        415.90        423.40        13.91 o                         
   2  12  -5       2568.92       2614.71        36.24 o                         
   3  12  -5        561.38        559.86        14.10 o                         
   4  12  -5       3603.23       3472.69        42.26 o                         
   5  12  -5        503.41        500.86        12.77 o                         
   6  12  -5        894.73        940.24        18.44 o                         
   7  12  -5         67.63         71.00         8.41 o                         
   0  13  -5       1420.35       1333.71        31.85 o                         
   1  13  -5       4637.04       4485.38        55.91 o                         
   2  13  -5        889.45        910.79        18.87 o                         
   3  13  -5        313.99        288.60        10.81 o                         
   4  13  -5         12.47         14.66         4.62 o                         
   5  13  -5        650.60        651.22        14.60 o                         
   6  13  -5        315.59        339.02        11.90 o                         
   7  13  -5       1098.22       1170.33        25.33 o                         
   1  14  -5       1025.89        981.79        17.17 o                         
   2  14  -5         46.37         37.47         5.59 o                         
   3  14  -5       4488.50       4349.63        54.97 o                         
   4  14  -5        121.52        122.75         8.00 o                         
   5  14  -5       1602.43       1655.45        24.79 o                         
   6  14  -5         29.16         36.38         6.08 o                         
   7  14  -5        144.54        129.19        11.25 o                         
   0  15  -5        888.82        835.87        25.25 o                         
   1  15  -5       2651.83       2526.79        33.25 o                         
   2  15  -5        774.08        773.76        16.68 o                         
   3  15  -5        399.19        423.23        13.87 o                         
   4  15  -5        153.54        145.08        11.50 o                         
   5  15  -5        425.99        430.16        19.91 o                         
   6  15  -5        333.43        331.59        12.39 o                         
   1  16  -5        417.68        432.53        12.37 o                         
   2  16  -5        994.98        984.54        20.14 o                         
   3  16  -5        688.14        689.16        16.79 o                         
   4  16  -5       1606.73       1550.07        29.85 o                         
   5  16  -5        124.08        138.65         9.08 o                         
   6  16  -5        695.73        711.05        19.11 o                         
   0  17  -5       3337.02       3356.49        55.72 o                         
   1  17  -5         35.17         28.14         5.15 o                         
   2  17  -5       1870.03       1882.36        30.52 o                         
   3  17  -5         10.01         10.26         5.00 o                         
   4  17  -5          7.45         16.27         7.42 o                         
   5  17  -5          2.46         -1.22         4.96 o                         
   6  17  -5       1018.82       1019.34        21.28 o                         
   1  18  -5        276.83        282.37        10.17 o                         
   2  18  -5        919.80        928.86        20.56 o                         
   3  18  -5       1300.64       1264.85        28.51 o                         
   4  18  -5       1619.49       1640.64        35.32 o                         
   5  18  -5        489.52        511.53        17.61 o                         
   0  19  -5        474.84        465.04        18.42 o                         
   1  19  -5       1564.99       1490.56        23.59 o                         
   2  19  -5        107.96        110.68        11.12 o                         
   3  19  -5        163.89        157.59        18.55 o                         
   4  19  -5         35.81         40.52        10.98 o                         
   5  19  -5        313.09        367.79        15.71 o                         
   1  20  -5        911.31        946.55        20.05 o                         
   2  20  -5        112.17        100.83         8.60 o                         
   3  20  -5       1580.90       1575.08        43.77 o                         
   4  20  -5         53.40         47.93         9.54 o                         
   0  21  -5        623.29        635.12        21.56 o                         
   1  21  -5        635.93        677.36        21.54 o                         
   2  21  -5        629.26        674.17        20.09 o                         
   3  21  -5        208.74        200.46        13.83 o                         
   1  22  -5        197.44        237.45        11.46 o                         
   2  22  -5        645.27        660.42        18.15 o                         
   0   0  -4      11388.62      11217.07       203.41 o                         
   2   0  -4      11646.97      11452.10       132.10 o                         
   4   0  -4        363.64        383.23         9.65 o                         
   6   0  -4       1150.83       1137.78        24.11 o                         
   8   0  -4       4500.07       4376.17        66.40 o                         
   1   1  -4        617.40        666.69         9.82 o                         
   2   1  -4       5732.61       5701.35        47.85 o                         
   3   1  -4       1824.11       1768.29        17.83 o                         
   4   1  -4       7418.48       7305.16        57.28 o                         
   5   1  -4       1848.32       1790.91        18.51 o                         
   6   1  -4        741.89        734.89        13.37 o                         
   7   1  -4        166.67        179.00         7.56 o                         
   8   1  -4        218.71        203.83         8.63 o                         
   9   1  -4         87.80         85.02         7.65 o                         
   0   2  -4      10336.17      10689.54       113.61 o                         
   1   2  -4      11980.54      12064.28        97.33 o                         
   2   2  -4       1231.77       1233.92        15.37 o                         
   3   2  -4       2333.66       2345.38        23.29 o                         
   4   2  -4         39.83         46.03         2.81 o                         
   5   2  -4       1445.80       1457.48        17.12 o                         
   6   2  -4       1096.36       1069.01        16.44 o                         
   7   2  -4       4033.75       4038.20        42.92 o                         
   8   2  -4        645.94        639.50        14.57 o                         
   9   2  -4        936.57        944.46        20.18 o                         
   1   3  -4       1794.78       1848.14        20.89 o                         
   2   3  -4       1248.01       1302.10        16.49 o                         
   3   3  -4      12135.45      11932.70        96.02 o                         
   4   3  -4        477.75        471.57         7.96 o                         
   5   3  -4       3502.60       3475.21        35.73 o                         
   6   3  -4         28.52         31.66         3.89 o                         
   7   3  -4        293.74        321.52        10.75 o                         
   8   3  -4         36.70         37.42         5.93 o                         
   9   3  -4        352.99        372.05        13.17 o                         
   0   4  -4       3743.51       3565.72        50.23 o                         
   1   4  -4       6848.98       6690.91        62.43 o                         
   2   4  -4       2102.45       2164.05        24.14 o                         
   3   4  -4       1314.15       1317.10        16.09 o                         
   4   4  -4        396.88        402.82         6.93 o                         
   5   4  -4        470.06        494.44        10.05 o                         
   6   4  -4        337.31        346.90         8.92 o                         
   7   4  -4       2532.32       2498.98        33.97 o                         
   8   4  -4       1160.07       1200.35        22.06 o                         
   9   4  -4        777.88        782.62        18.36 o                         
   1   5  -4        847.38        850.53        14.25 o                         
   2   5  -4       6404.64       6422.89        56.88 o                         
   3   5  -4       1136.51       1120.93        14.44 o                         
   4   5  -4      11051.14      10877.57        91.50 o                         
   5   5  -4        568.45        546.91        11.82 o                         
   6   5  -4        824.21        865.98        14.61 o                         
   7   5  -4          2.50          1.23         4.38 o                         
   8   5  -4         20.85         22.55         5.17 o                         
   9   5  -4         39.34         32.74         6.01 o                         
   0   6  -4      20427.00      20000.81       267.32 o                         
   1   6  -4        160.08        164.26         6.94 o                         
   2   6  -4       4426.29       4296.65        40.51 o                         
   3   6  -4        294.27        318.30         7.31 o                         
   4   6  -4          6.67          9.93         3.35 o                         
   5   6  -4          9.58         11.99         2.95 o                         
   6   6  -4       2808.21       2742.35        33.67 o                         
   7   6  -4        453.97        427.30        13.69 o                         
   8   6  -4       2388.73       2402.00        37.67 o                         
   9   6  -4         16.10         13.62         5.61 o                         
   1   7  -4        457.67        486.23        10.58 o                         
   2   7  -4       2422.25       2410.08        25.17 o                         
   3   7  -4       6009.94       5871.27        51.82 o                         
   4   7  -4       3375.82       3367.06        36.40 o                         
   5   7  -4       1585.41       1552.90        21.56 o                         
   6   7  -4        955.58        963.80        16.91 o                         
   7   7  -4        232.01        235.81        10.81 o                         
   8   7  -4         77.42         73.60         8.41 o                         
   9   7  -4        195.61        208.26        11.22 o                         
   0   8  -4       2044.24       2078.52        48.78 o                         
   1   8  -4       7749.01       7421.78        76.77 o                         
   2   8  -4        222.60        220.92         6.45 o                         
   3   8  -4       1323.89       1331.03        17.53 o                         
   4   8  -4         64.12         66.70         4.39 o                         
   5   8  -4        828.67        801.08        13.74 o                         
   6   8  -4        457.20        464.80        11.91 o                         
   7   8  -4       2407.13       2488.02        43.53 o                         
   8   8  -4         54.97         68.42         9.58 o                         
   9   8  -4        892.39        954.54        24.43 o                         
   1   9  -4       2575.78       2608.64        34.29 o                         
   2   9  -4       1125.82       1133.95        17.09 o                         
   3   9  -4       6668.03       6657.15        68.65 o                         
   4   9  -4       1055.24       1036.61        19.77 o                         
   5   9  -4       4137.13       4092.15        44.50 o                         
   6   9  -4         77.94         75.88         5.93 o                         
   7   9  -4         38.14         48.28         5.83 o                         
   8   9  -4          4.97          4.46         5.98 o                         
   9   9  -4        215.87        252.24        14.44 o                         
   0  10  -4       8020.84       7792.90       191.64 o                         
   1  10  -4       5043.28       5015.22        61.46 o                         
   2  10  -4       2257.66       2278.55        32.58 o                         
   3  10  -4        180.49        172.03         7.85 o                         
   4  10  -4         79.89         94.51         7.13 o                         
   5  10  -4        355.34        346.06         9.84 o                         
   6  10  -4       1213.67       1161.34        18.80 o                         
   7  10  -4       1082.54       1105.44        24.72 o                         
   8  10  -4       1213.53       1191.95        26.68 o                         
   1  11  -4        241.68        231.55         9.85 o                         
   2  11  -4       3075.90       2965.71        43.16 o                         
   3  11  -4         30.54         28.61         4.54 o                         
   4  11  -4       5511.66       5480.00        62.70 o                         
   5  11  -4        128.03        123.31         7.28 o                         
   6  11  -4       1407.43       1369.45        21.19 o                         
   7  11  -4          9.62         13.74         4.99 o                         
   8  11  -4          7.19         11.93         5.92 o                         
   0  12  -4      10378.74      10233.04       218.68 o                         
   1  12  -4         68.21         70.96         6.51 o                         
   2  12  -4       1502.15       1447.67        26.33 o                         
   3  12  -4        558.74        555.44        11.76 o                         
   4  12  -4         67.94         72.46         5.83 o                         
   5  12  -4         30.14         33.46         4.51 o                         
   6  12  -4       2091.37       2047.44        25.98 o                         
   7  12  -4        206.75        222.36        10.34 o                         
   8  12  -4        996.89       1038.30        23.38 o                         
   1  13  -4       1595.09       1564.29        32.66 o                         
   2  13  -4       1361.53       1326.31        21.68 o                         
   3  13  -4       6039.59       5810.37        59.85 o                         
   4  13  -4       1536.13       1585.03        23.03 o                         
   5  13  -4       2163.43       2159.45        26.92 o                         
   6  13  -4        291.33        314.17        10.37 o                         
   7  13  -4         83.78        101.51         7.79 o                         
   8  13  -4          1.85          4.50         5.74 o                         
   0  14  -4        263.83        245.97        20.19 o                         
   1  14  -4       5834.20       5694.73        73.22 o                         
   2  14  -4        194.77        206.55         8.71 o                         
   3  14  -4        333.30        323.56         9.23 o                         
   4  14  -4          6.11          5.65         3.98 o                         
   5  14  -4        607.47        627.97        13.44 o                         
   6  14  -4         35.92         40.58         5.34 o                         
   7  14  -4       1494.38       1568.72        25.98 o                         
   1  15  -4        652.35        616.06        15.99 o                         
   2  15  -4        696.74        696.35        15.30 o                         
   3  15  -4       2261.50       2168.51        34.15 o                         
   4  15  -4       1510.79       1458.81        25.48 o                         
   5  15  -4       2687.18       2654.48        33.81 o                         
   6  15  -4        164.13        159.58         8.44 o                         
   7  15  -4         99.33         95.77         8.14 o                         
   0  16  -4       3400.30       3172.74        51.96 o                         
   1  16  -4       1405.77       1355.73        24.18 o                         
   2  16  -4        720.91        755.55        17.16 o                         
   3  16  -4         61.74         57.21         6.16 o                         
   4  16  -4         99.38        105.53         8.37 o                         
   5  16  -4        249.08        237.81        10.53 o                         
   6  16  -4        635.82        678.76        16.50 o                         
   7  16  -4        152.16        167.85        12.62 o                         
   1  17  -4         36.67         40.25         5.01 o                         
   2  17  -4       2392.24       2373.08        31.41 o                         
   3  17  -4          1.39          6.39         4.07 o                         
   4  17  -4       3931.15       3850.86        54.23 o                         
   5  17  -4         33.04         32.71         5.89 o                         
   6  17  -4        997.80        982.21        24.29 o                         
   0  18  -4       1749.32       1723.46        34.74 o                         
   1  18  -4       1481.46       1431.40        21.61 o                         
   2  18  -4       1328.01       1295.30        21.55 o                         
   3  18  -4        111.80         95.36         9.79 o                         
   4  18  -4         93.39         91.16         8.86 o                         
   5  18  -4        296.24        283.24        12.53 o                         
   6  18  -4        399.45        426.13        14.25 o                         
   1  19  -4        715.12        697.08        14.10 o                         
   2  19  -4        154.62        159.93         8.41 o                         
   3  19  -4       1432.85       1462.80        34.55 o                         
   4  19  -4        376.89        390.31        17.30 o                         
   5  19  -4       1327.39       1282.54        27.20 o                         
   6  19  -4        210.53        252.48        11.87 o                         
   0  20  -4         75.25         76.59         8.51 o                         
   1  20  -4       2783.75       2797.18        35.88 o                         
   2  20  -4         92.40         90.21         7.75 o                         
   3  20  -4         69.46         66.77         9.98 o                         
   4  20  -4         46.54         40.01         8.41 o                         
   5  20  -4        260.57        252.62        14.65 o                         
   1  21  -4         23.83         25.23         5.37 o                         
   2  21  -4        448.18        468.52        14.71 o                         
   3  21  -4       1523.36       1553.97        33.16 o                         
   4  21  -4        985.03       1056.64        30.07 o                         
   0  22  -4       1889.23       1953.93        37.26 o                         
   1  22  -4        147.73        145.85         8.89 o                         
   2  22  -4        740.45        738.02        18.27 o                         
   3  22  -4          4.84          6.21         7.03 o                         
   4  22  -4          0.60         -3.50         7.16 o                         
   1  23  -4         40.61         53.34         6.74 o                         
   2  23  -4        641.51        684.73        17.96 o                         
   3  23  -4         71.37         65.85        10.58 o                         
   0  24  -4        714.92        713.41        21.95 o                         
   1  24  -4        971.80       1008.43        22.33 o                         
   2   0  -3       7165.81       7201.39        79.11 o                         
   4   0  -3       7672.28       7439.16        80.91 o                         
   6   0  -3       4806.59       4697.19        61.43 o                         
   8   0  -3         18.98         17.55         5.69 o                         
  10   0  -3        943.06        969.29        26.17 o                         
   0   1  -3      20923.60      20858.75       205.01 o                         
   1   1  -3       5726.24       5919.21        50.33 o                         
   2   1  -3       6966.04       7203.98        57.03 o                         
   3   1  -3        444.89        457.75         7.56 o                         
   4   1  -3       1093.36       1154.71        12.77 o                         
   5   1  -3        378.99        394.22         8.55 o                         
   6   1  -3       5830.00       5779.73        50.32 o                         
   7   1  -3        722.35        711.50        12.94 o                         
   8   1  -3       1516.37       1516.07        21.80 o                         
   9   1  -3        471.88        477.26        14.26 o                         
  10   1  -3        291.82        302.58        11.36 o                         
   1   2  -3       2726.96       2849.74        26.80 o                         
   2   2  -3       3802.28       3900.30        34.56 o                         
   3   2  -3      13781.57      13707.03       107.01 o                         
   4   2  -3       1427.08       1352.52        20.38 o                         
   5   2  -3       6364.70       6351.55        64.61 o                         
   6   2  -3        780.29        771.26        11.48 o                         
   7   2  -3        229.99        234.07         8.90 o                         
   8   2  -3         94.61        106.91         7.26 o                         
   9   2  -3        532.16        544.14        13.71 o                         
  10   2  -3        104.34        107.14         8.42 o                         
   0   3  -3       4282.72       4486.96        59.13 o                         
   1   3  -3      20771.93      20930.96       178.47 o                         
   2   3  -3        520.58        586.50         8.28 o                         
   3   3  -3        902.32        910.01        10.50 o                         
   4   3  -3        319.28        329.88         6.97 o                         
   5   3  -3       2742.11       2751.37        29.83 o                         
   6   3  -3        370.47        355.70         8.24 o                         
   7   3  -3       2276.20       2196.79        28.54 o                         
   8   3  -3         25.25         26.81         4.55 o                         
   9   3  -3       1519.38       1481.59        23.85 o                         
  10   3  -3         24.68         21.48         5.72 o                         
   1   4  -3       3700.92       3886.12        38.82 o                         
   2   4  -3       2285.29       2235.17        22.55 o                         
   3   4  -3       4981.70       4868.14        43.58 o                         
   4   4  -3       3360.51       3344.78        33.26 o                         
   5   4  -3       5847.12       5908.09        58.15 o                         
   6   4  -3       2349.20       2327.04        27.97 o                         
   7   4  -3        260.34        262.73         9.50 o                         
   8   4  -3        106.28        112.42         7.08 o                         
   9   4  -3        336.19        338.37        12.58 o                         
   0   5  -3      11377.68      10965.95       146.60 o                         
   1   5  -3       2591.44       2664.04        28.70 o                         
   2   5  -3       9545.48       9604.39        87.59 o                         
   3   5  -3        255.90        257.38         5.05 o                         
   4   5  -3         57.47         66.82         4.48 o                         
   5   5  -3        291.19        292.64         7.98 o                         
   6   5  -3       3660.96       3652.54        36.79 o                         
   7   5  -3        525.03        545.35        14.02 o                         
   8   5  -3       1528.42       1552.41        31.38 o                         
   9   5  -3        110.15        109.67         7.54 o                         
   1   6  -3       2503.59       2681.81        28.10 o                         
   2   6  -3       9913.94       9923.61        95.23 o                         
   3   6  -3        248.13        246.20         5.16 o                         
   4   6  -3      10210.09       9983.04        95.69 o                         
   5   6  -3        406.01        392.80         9.28 o                         
   6   6  -3       2898.28       2843.13        30.90 o                         
   7   6  -3         29.64         35.78         5.20 o                         
   8   6  -3         60.06         70.25         6.68 o                         
   9   6  -3         70.23         65.79         6.41 o                         
   0   7  -3       4536.40       4309.33        83.58 o                         
   1   7  -3       9284.87       9152.82        94.76 o                         
   2   7  -3       3679.25       3684.35        36.08 o                         
   3   7  -3        286.96        278.71         7.77 o                         
   4   7  -3        107.33        119.28         4.55 o                         
   5   7  -3       1266.89       1321.63        19.76 o                         
   6   7  -3        927.85        951.21        14.61 o                         
   7   7  -3       1305.93       1332.51        23.51 o                         
   8   7  -3       1116.37       1097.85        22.12 o                         
   9   7  -3        557.78        557.47        18.29 o                         
   1   8  -3       2046.05       2022.53        25.47 o                         
   2   8  -3       1223.42       1256.90        17.63 o                         
   3   8  -3       8482.66       8201.13        73.70 o                         
   4   8  -3       1241.87       1234.35        15.76 o                         
   5   8  -3       4619.06       4547.60        47.96 o                         
   6   8  -3          4.67          3.83         3.25 o                         
   7   8  -3        311.92        322.43         9.73 o                         
   8   8  -3          1.30         -0.81         4.32 o                         
   9   8  -3        262.98        284.66        13.49 o                         
   0   9  -3       1659.83       1636.40        86.41 o                         
   1   9  -3      12567.78      12562.68       111.62 o                         
   2   9  -3        878.64        957.97        13.60 o                         
   3   9  -3       1302.22       1300.30        16.13 o                         
   4   9  -3        365.10        371.22         8.56 o                         
   5   9  -3       1396.80       1397.50        18.90 o                         
   6   9  -3        651.42        639.73        12.01 o                         
   7   9  -3       3486.24       3484.30        43.38 o                         
   8   9  -3         92.81        109.40         8.89 o                         
   9   9  -3        675.01        736.78        20.81 o                         
   1  10  -3        768.87        734.81        13.18 o                         
   2  10  -3       3622.66       3628.77        37.10 o                         
   3  10  -3       3124.02       3013.50        28.63 o                         
   4  10  -3       4067.20       3950.68        44.50 o                         
   5  10  -3       1582.43       1554.78        20.50 o                         
   6  10  -3       1150.09       1134.38        17.72 o                         
   7  10  -3        240.08        235.04         8.95 o                         
   8  10  -3         53.36         51.18         7.38 o                         
   9  10  -3        159.38        178.90        11.41 o                         
   0  11  -3       7902.47       7778.98       111.71 o                         
   1  11  -3         18.25         23.76         3.56 o                         
   2  11  -3       7260.53       7074.31        67.73 o                         
   3  11  -3        815.54        801.96        11.53 o                         
   4  11  -3        309.47        318.34         9.68 o                         
   5  11  -3         69.28         78.83         5.63 o                         
   6  11  -3       1881.78       1898.84        25.19 o                         
   7  11  -3        141.02        133.61         7.80 o                         
   8  11  -3       1807.58       1790.76        33.66 o                         
   9  11  -3         54.01         55.39         8.09 o                         
   1  12  -3         69.72         79.44         6.07 o                         
   2  12  -3       5018.65       4949.81        53.23 o                         
   3  12  -3       1183.60       1165.50        16.53 o                         
   4  12  -3       4297.09       4214.83        55.44 o                         
   5  12  -3       1097.90       1077.32        16.46 o                         
   6  12  -3       1270.40       1265.04        19.81 o                         
   7  12  -3         44.61         42.24         5.42 o                         
   8  12  -3         65.03         67.39         7.61 o                         
   0  13  -3       4495.40       4508.95        68.28 o                         
   1  13  -3       6284.90       6130.70        69.29 o                         
   2  13  -3       1821.94       1820.18        27.48 o                         
   3  13  -3        436.67        435.31        11.05 o                         
   4  13  -3        293.75        299.71         9.16 o                         
   5  13  -3       1127.27       1078.69        17.45 o                         
   6  13  -3        513.52        532.00        11.81 o                         
   7  13  -3       1050.00       1093.29        19.91 o                         
   8  13  -3        507.24        512.58        16.49 o                         
   1  14  -3       2042.51       1991.61        29.84 o                         
   2  14  -3         20.43         17.89         4.14 o                         
   3  14  -3       5246.10       5212.65        61.13 o                         
   4  14  -3         24.02         20.85         4.62 o                         
   5  14  -3       3442.26       3376.82        38.97 o                         
   6  14  -3          6.07         11.96         3.92 o                         
   7  14  -3        229.12        239.25        10.28 o                         
   8  14  -3         17.71         15.62         5.35 o                         
   0  15  -3        747.45        755.96        21.02 o                         
   1  15  -3       2489.59       2469.27        38.17 o                         
   2  15  -3       2040.94       2023.69        27.08 o                         
   3  15  -3       1296.40       1252.62        22.33 o                         
   4  15  -3        126.85        118.31         7.35 o                         
   5  15  -3        456.64        472.72        12.19 o                         
   6  15  -3        320.12        349.22        10.91 o                         
   7  15  -3       1064.12       1106.31        21.21 o                         
   8  15  -3        283.09        296.93        12.31 o                         
   1  16  -3        374.03        373.16        10.22 o                         
   2  16  -3       3066.58       2930.09        38.37 o                         
   3  16  -3       1971.50       1978.44        32.79 o                         
   4  16  -3       2399.46       2314.23        32.51 o                         
   5  16  -3        358.29        355.54        11.14 o                         
   6  16  -3        883.54        871.59        16.89 o                         
   7  16  -3        101.46        107.95         8.30 o                         
   0  17  -3       6815.52       6746.58        86.95 o                         
   1  17  -3        140.05        144.14         8.77 o                         
   2  17  -3       2216.27       2146.46        34.94 o                         
   3  17  -3         27.51         27.11         5.32 o                         
   4  17  -3         14.03         24.90         6.98 o                         
   5  17  -3         16.23         13.61         4.69 o                         
   6  17  -3       1577.03       1574.03        24.39 o                         
   7  17  -3         49.23         49.61         6.82 o                         
   1  18  -3        131.24        127.99         7.03 o                         
   2  18  -3       2001.67       1913.06        27.05 o                         
   3  18  -3       1621.63       1602.10        32.13 o                         
   4  18  -3       1758.06       1730.23        33.41 o                         
   5  18  -3        456.89        470.68        14.23 o                         
   6  18  -3        334.40        360.78        12.47 o                         
   7  18  -3         70.09         54.07         7.62 o                         
   0  19  -3        493.46        480.31        16.89 o                         
   1  19  -3       2508.27       2499.80        31.10 o                         
   2  19  -3        195.29        196.23         8.31 o                         
   3  19  -3        492.83        492.38        17.85 o                         
   4  19  -3         12.75         13.62         6.39 o                         
   5  19  -3        335.29        331.14        15.35 o                         
   6  19  -3        101.61        101.18         9.03 o                         
   1  20  -3        628.32        625.87        14.47 o                         
   2  20  -3         28.20         28.61         4.98 o                         
   3  20  -3       2171.73       2098.21        39.67 o                         
   4  20  -3         53.22         64.34        16.86 o                         
   5  20  -3       1294.67       1289.93        39.96 o                         
   6  20  -3         28.34         22.05         7.90 o                         
   0  21  -3       1793.63       1787.82        36.12 o                         
   1  21  -3       1254.82       1253.34        21.48 o                         
   2  21  -3        521.66        515.67        14.21 o                         
   3  21  -3        455.16        459.90        18.26 o                         
   4  21  -3         34.50         42.32        10.43 o                         
   5  21  -3        355.14        370.76        18.93 o                         
   1  22  -3        179.14        181.81         9.24 o                         
   2  22  -3       1387.20       1421.68        26.18 o                         
   3  22  -3         19.71         31.21         7.76 o                         
   4  22  -3       1296.93       1324.93        33.95 o                         
   0  23  -3       1864.50       1851.39        38.09 o                         
   1  23  -3         22.56         28.45         6.03 o                         
   2  23  -3        723.16        727.68        18.37 o                         
   3  23  -3         74.78         83.68        10.28 o                         
   4  23  -3          5.00          4.01         7.54 o                         
   1  24  -3        373.87        396.00        14.28 o                         
   2  24  -3        503.27        491.00        24.05 o                         
   3  24  -3        712.85        759.19        24.18 o                         
   0  25  -3         34.44         22.35         9.70 o                         
   1  25  -3        915.91        900.06        21.14 o                         
   0   0  -2      33242.94      32868.50       425.78 o                         
   2   0  -2      12980.76      13481.39       170.79 o                         
   4   0  -2       5626.26       6150.41       108.83 o                         
   6   0  -2       2624.91       2473.71        51.65 o                         
   8   0  -2       3844.20       3749.68        64.09 o                         
  10   0  -2        219.69        213.23        15.02 o                         
   1   1  -2       4299.38       4399.16        34.57 o                         
   2   1  -2       6555.50       6750.17        53.51 o                         
   3   1  -2       5720.31       5827.10        50.62 o                         
   4   1  -2      21271.59      22024.19       284.94 o                         
   5   1  -2       1843.41       1812.22        28.22 o                         
   6   1  -2       2816.95       2792.18        36.98 o                         
   7   1  -2        100.09        104.35         5.60 o                         
   8   1  -2         73.72         81.65         6.25 o                         
   9   1  -2         57.25         63.25         7.50 o                         
  10   1  -2        806.90        832.99        18.81 o                         
   0   2  -2       5126.80       5298.29        56.46 o                         
   1   2  -2      17998.11      18462.15       146.38 o                         
   2   2  -2        274.68        241.71        10.25 o                         
   3   2  -2       1131.51       1162.40        15.12 o                         
   4   2  -2         34.87         35.91         3.07 o                         
   5   2  -2       1708.66       1609.66        24.91 o                         
   6   2  -2        295.75        288.25        10.72 o                         
   7   2  -2       3653.92       3571.47        40.07 o                         
   8   2  -2        430.51        427.79        11.81 o                         
   9   2  -2        666.60        660.60        15.76 o                         
  10   2  -2         69.36         66.49         8.54 o                         
   1   3  -2       7366.74       7596.03        65.11 o                         
   2   3  -2        129.03        156.76         3.34 o                         
   3   3  -2      21958.49      22234.09       214.49 o                         
   4   3  -2          4.73         18.34         3.44 o                         
   5   3  -2       6482.66       6352.79        80.06 o                         
   6   3  -2         37.90         39.02         4.69 o                         
   7   3  -2        608.54        645.34        14.33 o                         
   8   3  -2         80.81         89.40         6.25 o                         
   9   3  -2        275.00        290.03        10.88 o                         
  10   3  -2         24.78         18.44         5.73 o                         
   0   4  -2       9990.12      10272.61       177.72 o                         
   1   4  -2      14526.27      14636.49       130.16 o                         
   2   4  -2       6156.00       6300.18        55.71 o                         
   3   4  -2        917.41        968.13        13.47 o                         
   4   4  -2        658.55        728.92        11.59 o                         
   5   4  -2       1186.83       1188.85        18.12 o                         
   6   4  -2       1678.42       1639.56        25.50 o                         
   7   4  -2       3296.53       3277.25        40.41 o                         
   8   4  -2       2264.56       2233.32        33.92 o                         
   9   4  -2        547.17        557.13        15.32 o                         
  10   4  -2        146.59        137.76        12.43 o                         
   1   5  -2        877.51        912.74        11.37 o                         
   2   5  -2       5193.22       5063.37        45.36 o                         
   3   5  -2       3379.25       3627.77        37.15 o                         
   4   5  -2      12984.84      12920.76       124.90 o                         
   5   5  -2       1063.99       1056.81        16.90 o                         
   6   5  -2       2265.07       2278.15        32.35 o                         
   7   5  -2         86.48        100.28         7.91 o                         
   8   5  -2        108.33        109.94         9.21 o                         
   9   5  -2         48.28         41.30         6.53 o                         
  10   5  -2        451.37        473.08        19.37 o                         
   0   6  -2      24052.08      23760.11       336.94 o                         
   1   6  -2       2107.43       2288.16        22.93 o                         
   2   6  -2       7424.65       7454.11        69.09 o                         
   3   6  -2        206.93        234.34         5.51 o                         
   4   6  -2        144.46        148.48         5.02 o                         
   5   6  -2        303.89        292.77         7.03 o                         
   6   6  -2       3464.81       3336.77        40.22 o                         
   7   6  -2         71.53         70.05         7.17 o                         
   8   6  -2       3244.74       3175.69        47.37 o                         
   9   6  -2         79.14         67.36         8.64 o                         
  10   6  -2        245.44        261.91        10.36 o                         
   1   7  -2       4551.00       4756.54        42.41 o                         
   2   7  -2       4897.16       4949.85        52.33 o                         
   3   7  -2       8035.80       8030.44        77.99 o                         
   4   7  -2       5467.29       5411.60        57.05 o                         
   5   7  -2       2711.70       2654.86        35.45 o                         
   6   7  -2       1373.60       1378.44        21.66 o                         
   7   7  -2        157.38        174.18        10.23 o                         
   8   7  -2         23.13         21.82         5.89 o                         
   9   7  -2        274.46        261.31        11.07 o                         
   0   8  -2       1800.86       1815.09        34.99 o                         
   1   8  -2      16316.84      16507.23       154.23 o                         
   2   8  -2        688.98        704.25        10.02 o                         
   3   8  -2       1194.16       1195.07        16.58 o                         
   4   8  -2        685.72        710.88        11.77 o                         
   5   8  -2       1779.31       1761.65        26.80 o                         
   6   8  -2        318.25        315.22         8.42 o                         
   7   8  -2       2833.50       2833.25        43.17 o                         
   8   8  -2         47.90         44.29         7.10 o                         
   9   8  -2       1226.88       1198.87        23.43 o                         
   1   9  -2       1719.81       1700.44        21.15 o                         
   2   9  -2        104.08        125.30         4.76 o                         
   3   9  -2      11512.40      11366.90       111.67 o                         
   4   9  -2       1394.29       1418.26        19.55 o                         
   5   9  -2       6736.50       6601.12        73.38 o                         
   6   9  -2        175.83        181.00         6.25 o                         
   7   9  -2        217.02        214.17         7.91 o                         
   8   9  -2         20.71         15.20         6.21 o                         
   9   9  -2        477.68        496.02        16.29 o                         
   0  10  -2      10482.03      10654.33       160.21 o                         
   1  10  -2       3903.30       3880.73        42.08 o                         
   2  10  -2       2743.46       2675.59        26.83 o                         
   3  10  -2        428.17        457.13         9.69 o                         
   4  10  -2         19.69         25.98         3.32 o                         
   5  10  -2        293.61        299.91         8.33 o                         
   6  10  -2       1360.10       1328.28        18.10 o                         
   7  10  -2        860.27        858.69        16.15 o                         
   8  10  -2       1756.72       1721.76        30.45 o                         
   9  10  -2        505.17        510.37        26.42 o                         
   1  11  -2         96.58         96.31         4.77 o                         
   2  11  -2       6913.67       6825.17        65.59 o                         
   3  11  -2        229.46        229.55         7.15 o                         
   4  11  -2       9573.66       9341.71        96.92 o                         
   5  11  -2        847.93        833.37        14.58 o                         
   6  11  -2       1138.25       1127.10        17.52 o                         
   7  11  -2         32.77         27.31         4.23 o                         
   8  11  -2         54.78         51.25         6.47 o                         
   9  11  -2         45.40         43.56         6.53 o                         
   0  12  -2      13795.35      13361.50       185.50 o                         
   1  12  -2       2888.17       2852.43        32.24 o                         
   2  12  -2       3577.71       3560.12        37.14 o                         
   3  12  -2        424.79        422.95        10.69 o                         
   4  12  -2        446.67        462.70        12.40 o                         
   5  12  -2        659.68        637.92        14.43 o                         
   6  12  -2       2232.86       2186.95        28.24 o                         
   7  12  -2        882.12        856.44        15.09 o                         
   8  12  -2       1541.72       1520.66        27.15 o                         
   9  12  -2        123.59        141.60         9.73 o                         
   1  13  -2        491.16        513.47        10.54 o                         
   2  13  -2       3239.80       3228.59        34.86 o                         
   3  13  -2       4706.56       4643.38        56.12 o                         
   4  13  -2       2317.12       2309.60        32.62 o                         
   5  13  -2       1342.18       1347.74        20.82 o                         
   6  13  -2        213.73        206.35         7.81 o                         
   7  13  -2        175.97        183.61         8.82 o                         
   8  13  -2         33.68         37.87         6.05 o                         
   0  14  -2        183.40        208.64        11.62 o                         
   1  14  -2       8421.97       8290.40        85.00 o                         
   2  14  -2        415.66        396.52        11.20 o                         
   3  14  -2        949.96        898.55        18.49 o                         
   4  14  -2         52.97         56.19         4.55 o                         
   5  14  -2        525.66        527.02        13.76 o                         
   6  14  -2         12.40         15.74         3.76 o                         
   7  14  -2       3326.23       3242.58        38.34 o                         
   8  14  -2         68.66         72.99         6.93 o                         
   1  15  -2       1153.04       1114.96        19.67 o                         
   2  15  -2        385.14        418.45        11.93 o                         
   3  15  -2       3428.80       3273.62        40.85 o                         
   4  15  -2       1605.31       1585.26        21.10 o                         
   5  15  -2       2387.34       2316.47        28.11 o                         
   6  15  -2        207.75        216.84         7.97 o                         
   7  15  -2        144.37        153.96         8.71 o                         
   8  15  -2         44.18         35.30         6.08 o                         
   0  16  -2      10544.38      10062.21       157.70 o                         
   1  16  -2       2077.39       2059.75        28.98 o                         
   2  16  -2       2377.96       2293.15        29.54 o                         
   3  16  -2         92.60        100.38         7.22 o                         
   4  16  -2        102.09         98.52         6.90 o                         
   5  16  -2         57.41         60.36         5.72 o                         
   6  16  -2       1179.66       1175.47        20.37 o                         
   7  16  -2        825.83        814.32        19.18 o                         
   8  16  -2       1245.13       1240.98        24.22 o                         
   1  17  -2        170.15        170.87         7.60 o                         
   2  17  -2       2638.20       2667.95        31.13 o                         
   3  17  -2         71.78         69.43         6.88 o                         
   4  17  -2       3741.89       3640.26        50.72 o                         
   5  17  -2         22.57         19.22         5.03 o                         
   6  17  -2        471.92        483.91        13.29 o                         
   7  17  -2         14.13         14.42         5.13 o                         
   0  18  -2       5295.08       4994.88        74.18 o                         
   1  18  -2       1046.24       1038.83        18.19 o                         
   2  18  -2       1709.27       1677.95        25.37 o                         
   3  18  -2        352.69        357.55        16.44 o                         
   4  18  -2         40.92         39.20         6.59 o                         
   5  18  -2        180.69        193.70        10.84 o                         
   6  18  -2        760.90        803.24        18.78 o                         
   7  18  -2        421.83        443.26        17.86 o                         
   1  19  -2        756.86        734.83        15.90 o                         
   2  19  -2        204.06        199.72        12.56 o                         
   3  19  -2       2397.57       2428.85        50.43 o                         
   4  19  -2        271.18        267.45        13.95 o                         
   5  19  -2       2016.48       2023.72        37.98 o                         
   6  19  -2         44.92         47.09        10.71 o                         
   7  19  -2         85.68         78.79         8.08 o                         
   0  20  -2         31.27         36.56         6.90 o                         
   1  20  -2       3209.77       3188.20        38.33 o                         
   2  20  -2         43.56         49.38         6.53 o                         
   3  20  -2        370.56        391.69        18.47 o                         
   4  20  -2          6.49         16.62         6.24 o                         
   5  20  -2        241.64        252.92        16.95 o                         
   6  20  -2          5.91         10.27         7.30 o                         
   1  21  -2        196.07        215.22        10.19 o                         
   2  21  -2        997.10       1015.68        21.49 o                         
   3  21  -2       1609.26       1632.54        39.33 o                         
   4  21  -2        948.93        955.76        25.43 o                         
   5  21  -2        989.44        978.51        28.31 o                         
   6  21  -2        134.86        140.66        14.54 o                         
   0  22  -2       2948.95       2872.69        49.13 o                         
   1  22  -2        177.87        183.32         9.86 o                         
   2  22  -2       1115.95       1158.01        23.55 o                         
   3  22  -2         31.18         26.54         7.80 o                         
   4  22  -2         45.71         45.49         8.38 o                         
   5  22  -2          2.80          6.83         7.23 o                         
   1  23  -2         32.42         55.26         6.84 o                         
   2  23  -2       1122.95       1132.49        23.61 o                         
   3  23  -2         99.53         98.44        11.55 o                         
   4  23  -2       1197.71       1243.06        30.80 o                         
   0  24  -2       1054.01       1074.27        33.69 o                         
   1  24  -2       1041.76       1098.87        23.83 o                         
   2  24  -2        545.28        526.31        19.20 o                         
   3  24  -2         49.46         51.17         8.85 o                         
   1  25  -2         31.87         61.71         8.67 o                         
   2  25  -2         84.93         65.14         9.49 o                         
   2   0  -1      65941.80      63489.73       836.72 o                         
   4   0  -1      14493.42      14498.05       306.68 o                         
   6   0  -1       3627.58       3615.30        63.71 o                         
   8   0  -1        146.16        139.62        10.03 o                         
  10   0  -1        945.05        994.79        36.94 o                         
   0   1  -1       2905.28       2948.38        39.68 o                         
   1   1  -1       9197.20       9576.30        73.77 o                         
   2   1  -1      30034.89      31159.88       278.08 o                         
   3   1  -1        569.18        635.15        11.16 o                         
   4   1  -1        594.76        649.40        13.14 o                         
   5   1  -1       1261.94       1225.14        19.66 o                         
   6   1  -1       3430.59       3384.47        49.33 o                         
   7   1  -1       1117.33       1057.98        16.40 o                         
   8   1  -1       2666.44       2590.92        33.42 o                         
   9   1  -1        541.32        536.04        13.73 o                         
  10   1  -1        358.22        381.73        13.48 o                         
   1   2  -1       3741.43       3927.74        35.82 o                         
   2   2  -1       3505.03       3824.19        38.84 o                         
   3   2  -1      10096.61       9982.28       115.91 o                         
   4   2  -1       1248.15       1220.38        22.40 o                         
   5   2  -1       7964.16       8042.82       105.03 o                         
   6   2  -1        903.61        930.38        19.43 o                         
   7   2  -1        353.03        346.09        10.28 o                         
   8   2  -1         12.61         15.57         3.72 o                         
   9   2  -1        477.14        481.40        16.01 o                         
  10   2  -1        155.73        163.54         9.66 o                         
   0   3  -1       3752.29       4010.73        49.79 o                         
   1   3  -1      25963.68      26434.93       210.95 o                         
   2   3  -1       1447.62       1612.56        19.09 o                         
   3   3  -1       2873.48       3005.32        43.79 o                         
   4   3  -1        481.94        506.94        10.10 o                         
   5   3  -1       2160.66       2155.68        38.27 o                         
   6   3  -1         87.01         82.35         6.25 o                         
   7   3  -1       4368.72       4200.80        48.04 o                         
   8   3  -1        167.27        167.65         8.72 o                         
   9   3  -1       2206.35       2218.25        33.77 o                         
  10   3  -1         80.49         67.40         7.12 o                         
   1   4  -1       4736.04       4926.96        50.55 o                         
   2   4  -1       8990.83       9257.91        98.57 o                         
   3   4  -1      16043.04      16128.13       192.29 o                         
   4   4  -1       6726.37       6829.23        83.00 o                         
   5   4  -1       6442.02       6568.35       100.42 o                         
   6   4  -1        912.50        935.88        22.22 o                         
   7   4  -1        185.92        171.78         8.45 o                         
   8   4  -1         23.13         17.40         5.52 o                         
   9   4  -1        637.33        627.46        15.61 o                         
  10   4  -1        614.53        600.88        16.59 o                         
   0   5  -1      25021.88      25029.66       292.89 o                         
   1   5  -1       4951.86       5123.95        52.25 o                         
   2   5  -1      10479.38      10721.87       100.49 o                         
   3   5  -1        551.13        567.70         8.97 o                         
   4   5  -1        220.65        226.16         7.65 o                         
   5   5  -1        607.44        624.64        16.91 o                         
   6   5  -1       4441.49       4291.59        56.99 o                         
   7   5  -1        235.45        237.35        10.43 o                         
   8   5  -1       2289.24       2257.19        40.66 o                         
   9   5  -1        340.24        334.22        14.45 o                         
  10   5  -1        449.05        424.07        13.98 o                         
   1   6  -1        446.90        520.06         8.32 o                         
   2   6  -1      10841.46      10938.79       113.91 o                         
   3   6  -1       3439.93       3562.87        40.05 o                         
   4   6  -1       9732.85       9344.55       103.87 o                         
   5   6  -1         66.36         58.25         3.72 o                         
   6   6  -1       2655.88       2590.63        35.53 o                         
   7   6  -1         45.92         42.36         6.09 o                         
   8   6  -1         33.55         39.99         6.53 o                         
   9   6  -1          2.53          7.07         5.60 o                         
  10   6  -1        749.37        759.66        22.12 o                         
   0   7  -1      14719.34      14765.77       189.20 o                         
   1   7  -1      10174.23      10157.29        90.17 o                         
   2   7  -1       4313.35       4345.04        50.25 o                         
   3   7  -1       1792.53       1915.56        24.41 o                         
   4   7  -1         83.59        114.06        10.09 o                         
   5   7  -1        604.34        578.47        14.74 o                         
   6   7  -1       2785.41       2741.75        34.41 o                         
   7   7  -1       2825.06       2743.22        52.83 o                         
   8   7  -1       1218.91       1181.58        36.77 o                         
   9   7  -1        730.50        773.68        21.19 o                         
  10   7  -1        303.68        296.64        15.44 o                         
   1   8  -1       4935.75       5176.20        49.07 o                         
   2   8  -1        884.98        930.88        11.74 o                         
   3   8  -1      15695.16      15764.50       174.97 o                         
   4   8  -1        658.69        656.89        12.76 o                         
   5   8  -1       6762.49       6604.57        85.54 o                         
   6   8  -1        392.66        365.50        10.41 o                         
   7   8  -1        271.16        276.97        12.14 o                         
   8   8  -1         29.86         31.37         6.72 o                         
   9   8  -1        484.68        487.81        22.06 o                         
  10   8  -1         44.13         54.79         8.98 o                         
   0   9  -1        514.18        553.80        14.92 o                         
   1   9  -1      11150.57      10821.05        96.52 o                         
   2   9  -1       2004.31       2026.11        23.81 o                         
   3   9  -1       2665.27       2767.17        33.82 o                         
   4   9  -1         70.22         74.57         3.70 o                         
   5   9  -1       1588.06       1590.17        27.60 o                         
   6   9  -1        188.44        195.70         7.18 o                         
   7   9  -1       3156.19       3173.89        41.71 o                         
   8   9  -1        183.51        198.83        15.75 o                         
   9   9  -1       1082.97       1079.70        26.00 o                         
   1  10  -1       3035.21       3245.63        33.04 o                         
   2  10  -1       5965.91       5928.78        61.35 o                         
   3  10  -1       4944.23       4965.00        57.74 o                         
   4  10  -1       3066.46       3041.08        35.18 o                         
   5  10  -1       1698.27       1631.60        21.61 o                         
   6  10  -1       2057.93       1973.90        28.29 o                         
   7  10  -1        141.79        155.78         8.10 o                         
   8  10  -1         67.47         74.99         9.08 o                         
   9  10  -1        111.50        124.59        19.13 o                         
   0  11  -1      19273.26      18636.22       247.99 o                         
   1  11  -1        184.42        190.16         6.04 o                         
   2  11  -1       6584.30       6688.07        62.97 o                         
   3  11  -1        103.98        111.16         5.60 o                         
   4  11  -1        177.56        174.53         6.51 o                         
   5  11  -1        126.56        121.47         5.29 o                         
   6  11  -1       4082.69       3954.34        46.36 o                         
   7  11  -1        359.48        361.34        11.31 o                         
   8  11  -1       1394.11       1430.01        37.16 o                         
   9  11  -1         51.95         49.17        10.48 o                         
   1  12  -1        805.36        837.56        13.46 o                         
   2  12  -1       5218.75       5192.60        52.47 o                         
   3  12  -1       1914.67       1916.62        26.42 o                         
   4  12  -1       7233.05       7216.23        81.86 o                         
   5  12  -1       1391.20       1366.82        18.92 o                         
   6  12  -1       2454.64       2359.34        30.10 o                         
   7  12  -1         90.80         98.37         6.57 o                         
   8  12  -1        127.02        135.20        13.75 o                         
   9  12  -1        118.72        133.53        14.84 o                         
   0  13  -1       4936.94       4787.48        73.24 o                         
   1  13  -1       5322.65       5157.80        53.17 o                         
   2  13  -1       1074.24       1048.74        15.14 o                         
   3  13  -1        888.80        867.79        16.20 o                         
   4  13  -1         39.50         35.15         4.47 o                         
   5  13  -1        675.71        673.38        14.15 o                         
   6  13  -1        551.34        541.02        13.05 o                         
   7  13  -1       1091.11       1109.68        19.01 o                         
   8  13  -1        502.42        502.51        23.80 o                         
   9  13  -1        995.15       1001.85        33.10 o                         
   1  14  -1       2141.46       2104.04        25.67 o                         
   2  14  -1         16.74         21.45         4.63 o                         
   3  14  -1       4424.52       4399.37        54.47 o                         
   4  14  -1        298.54        304.41        10.13 o                         
   5  14  -1       4301.81       4210.50        43.45 o                         
   6  14  -1         69.43         75.14         5.49 o                         
   7  14  -1        248.18        224.84         9.87 o                         
   8  14  -1         76.47         70.61         6.52 o                         
   0  15  -1       2738.38       2674.93        48.06 o                         
   1  15  -1       7425.81       7255.26        79.63 o                         
   2  15  -1       1130.39       1151.50        19.81 o                         
   3  15  -1        809.89        795.48        17.27 o                         
   4  15  -1        205.08        210.00         8.25 o                         
   5  15  -1       1909.61       1902.23        27.21 o                         
   6  15  -1       1305.79       1309.52        20.44 o                         
   7  15  -1       1105.33       1152.12        24.24 o                         
   8  15  -1        370.14        391.88        13.67 o                         
   1  16  -1       1428.81       1380.42        23.69 o                         
   2  16  -1       5155.05       5137.82        62.25 o                         
   3  16  -1        425.50        424.77        11.34 o                         
   4  16  -1       3433.88       3426.89        40.51 o                         
   5  16  -1        960.23        923.50        18.88 o                         
   6  16  -1        900.16        896.71        17.69 o                         
   7  16  -1        134.91        134.56         9.46 o                         
   8  16  -1         27.83         33.73         8.02 o                         
   0  17  -1       3946.49       3965.36        71.45 o                         
   1  17  -1        109.36        103.23         6.98 o                         
   2  17  -1       3771.18       3657.43        44.36 o                         
   3  17  -1         69.42         61.82         6.05 o                         
   4  17  -1        200.53        211.51         9.57 o                         
   5  17  -1         45.93         50.69         6.28 o                         
   6  17  -1       1343.64       1379.54        26.75 o                         
   7  17  -1         32.10         39.11         6.81 o                         
   8  17  -1       1107.04       1114.88        26.22 o                         
   1  18  -1        463.47        504.81        11.85 o                         
   2  18  -1       1701.67       1671.60        25.22 o                         
   3  18  -1        843.76        880.76        18.80 o                         
   4  18  -1       1908.89       1915.27        34.95 o                         
   5  18  -1       1206.03       1181.40        22.93 o                         
   6  18  -1        837.66        797.56        22.04 o                         
   7  18  -1         15.28          8.15         5.94 o                         
   0  19  -1        629.10        614.13        17.08 o                         
   1  19  -1       4095.26       3976.64        48.23 o                         
   2  19  -1        448.49        433.11        12.82 o                         
   3  19  -1        351.40        386.29        19.59 o                         
   4  19  -1         54.94         60.07         7.39 o                         
   5  19  -1        594.19        645.91        20.19 o                         
   6  19  -1        126.72        132.05         8.95 o                         
   7  19  -1       1079.20       1082.90        22.80 o                         
   1  20  -1        731.65        794.84        16.60 o                         
   2  20  -1         66.87         81.44         7.89 o                         
   3  20  -1       3031.86       3020.38        49.40 o                         
   4  20  -1         95.72         97.75        15.42 o                         
   5  20  -1       1737.55       1745.32        30.44 o                         
   6  20  -1         28.86         25.69         6.34 o                         
   0  21  -1       1422.10       1444.12        33.98 o                         
   1  21  -1       1872.36       1828.61        29.01 o                         
   2  21  -1        563.24        602.07        18.82 o                         
   3  21  -1        137.56        129.74        11.52 o                         
   4  21  -1         23.39         15.13         7.18 o                         
   5  21  -1        348.50        342.06        15.07 o                         
   6  21  -1        268.23        293.65        14.32 o                         
   1  22  -1         26.59         47.82         6.26 o                         
   2  22  -1       1040.02       1068.78        22.10 o                         
   3  22  -1        309.80        284.32        15.86 o                         
   4  22  -1       2014.65       1996.01        42.93 o                         
   5  22  -1        117.35        127.04        10.65 o                         
   0  23  -1       2801.87       2861.08        55.26 o                         
   1  23  -1        329.41        343.25        13.55 o                         
   2  23  -1       1037.04       1023.04        24.12 o                         
   3  23  -1         28.72         33.91         8.58 o                         
   4  23  -1         31.26         32.22         8.58 o                         
   5  23  -1        105.56        103.07        11.28 o                         
   1  24  -1        271.57        335.14        13.75 o                         
   2  24  -1        319.52        357.48        15.91 o                         
   3  24  -1        755.89        758.88        25.00 o                         
   4  24  -1        710.77        692.93        33.65 o                         
   0  25  -1        364.24        396.60        26.99 o                         
   1  25  -1       1036.05       1073.09        25.66 o                         
   2  25  -1         48.79         49.08         9.45 o                         
   3  25  -1        400.43        408.80        19.80 o                         
   1  26  -1        474.58        514.87        22.46 o                         
   4   0   0        294.05        334.28        14.80 o                         
   6   0   0       9750.63       9517.63       155.95 o                         
   8   0   0       3191.85       3208.30        55.62 o                         
  10   0   0        687.95        640.42        25.72 o                         
   1   1   0        218.82        236.09         7.02 o                         
   2   1   0       1303.43       1274.62        17.56 o                         
   3   1   0       8598.52       8662.44       173.81 o                         
   4   1   0      12835.18      12856.86       256.33 o                         
   5   1   0       2221.36       2157.64        31.63 o                         
   6   1   0       1347.74       1300.47        27.21 o                         
   7   1   0        114.53        138.19         7.69 o                         
   8   1   0         13.57         12.67         4.10 o                         
   9   1   0        223.53        231.57         9.79 o                         
  10   1   0        445.22        452.75        15.28 o                         
   1   2   0      11881.31      12246.04       124.45 o                         
   2   2   0       3033.81       3320.47        44.40 o                         
   3   2   0       4090.92       4383.05        57.76 o                         
   4   2   0         82.67         75.98         5.23 o                         
   5   2   0        746.02        696.62        15.97 o                         
   6   2   0        454.58        466.18        12.72 o                         
   7   2   0       5136.37       5021.47        63.39 o                         
   8   2   0       1307.51       1303.91        26.97 o                         
   9   2   0       1084.79       1100.63        21.04 o                         
  10   2   0        156.06        181.18         9.84 o                         
   1   3   0       3440.38       3706.82        35.18 o                         
   2   3   0        931.36       1014.75        14.82 o                         
   3   3   0      11167.62      11310.69       134.32 o                         
   4   3   0        258.50        269.83         7.15 o                         
   5   3   0      10781.73      10362.27       150.62 o                         
   6   3   0        308.44        307.37        10.35 o                         
   7   3   0        535.41        564.44        16.21 o                         
   8   3   0          1.65         -1.92         4.19 o                         
   9   3   0        539.76        516.15        13.84 o                         
  10   3   0          9.09          2.40         4.66 o                         
   0   4   0      34622.18      33351.46       411.07 o                         
   1   4   0      31180.23      31160.42       236.87 o                         
   2   4   0       1815.14       1942.65        26.48 o                         
   3   4   0       2307.12       2384.32        31.74 o                         
   4   4   0        279.78        289.54         7.47 o                         
   5   4   0       2351.96       2296.62        40.39 o                         
   6   4   0       2246.68       2202.63        40.43 o                         
   7   4   0       4712.59       4627.72        61.38 o                         
   8   4   0        645.07        654.84        17.31 o                         
   9   4   0        773.80        753.77        19.91 o                         
  10   4   0        168.07        161.67         9.59 o                         
   1   5   0        782.12        749.22         8.18 o                         
   2   5   0      16051.86      16254.31       191.78 o                         
   3   5   0       4029.98       4155.38        53.26 o                         
   4   5   0      13399.59      13524.79       178.58 o                         
   5   5   0        208.45        189.66         6.06 o                         
   6   5   0       2516.42       2543.82        45.91 o                         
   7   5   0         21.15         27.88         6.27 o                         
   8   5   0        140.78        147.60         9.73 o                         
   9   5   0          2.58         -7.56         5.11 o                         
  10   5   0        437.18        464.26        17.81 o                         
   0   6   0      20056.55      20378.34       236.73 o                         
   1   6   0        397.41        434.05        11.61 o                         
   2   6   0      10202.95      10161.63       106.86 o                         
   3   6   0        401.88        411.39         9.93 o                         
   4   6   0        327.21        326.30         7.60 o                         
   5   6   0        389.59        396.91         8.43 o                         
   6   6   0       1974.49       1845.52        27.99 o                         
   7   6   0          6.03          7.84         4.45 o                         
   8   6   0       2946.46       2892.24        44.07 o                         
   9   6   0         79.43         60.45         8.14 o                         
  10   6   0        321.66        315.34        16.94 o                         
   1   7   0       2997.29       2941.77        30.73 o                         
   2   7   0       4544.46       4475.88        46.79 o                         
   3   7   0       3099.57       2976.44        47.68 o                         
   4   7   0       9209.99       9094.55        97.17 o                         
   5   7   0       7979.08       7723.36        98.98 o                         
   6   7   0        941.43        924.64        15.15 o                         
   7   7   0        275.97        307.50        12.52 o                         
   8   7   0         26.70         28.80         6.25 o                         
   9   7   0        407.26        409.37        17.71 o                         
  10   7   0        570.42        569.59        22.14 o                         
   0   8   0        546.17        658.79        13.62 o                         
   1   8   0      25253.49      25517.11       220.67 o                         
   2   8   0       2184.95       2326.75        28.66 o                         
   3   8   0       1393.96       1399.05        19.18 o                         
   4   8   0         72.07         72.73         6.03 o                         
   5   8   0       2215.04       2197.69        29.78 o                         
   6   8   0         55.96         58.44         4.65 o                         
   7   8   0       4823.99       4666.14        70.05 o                         
   8   8   0        545.79        535.52        18.99 o                         
   9   8   0       1155.37       1155.02        30.49 o                         
  10   8   0         17.15         19.39         7.63 o                         
   1   9   0        223.77        174.74         8.42 o                         
   2   9   0        206.21        198.23         5.83 o                         
   3   9   0      10176.84       9916.36        99.56 o                         
   4   9   0       1473.55       1497.75        21.88 o                         
   5   9   0       4916.93       4968.45        58.48 o                         
   6   9   0         90.12         93.87         5.44 o                         
   7   9   0        330.87        324.08        10.80 o                         
   8   9   0         26.18         32.80         6.84 o                         
   9   9   0        317.21        345.03        17.36 o                         
   0  10   0      14421.65      14701.47       248.31 o                         
   1  10   0      11693.72      12107.33       108.85 o                         
   2  10   0       1312.38       1208.07        15.65 o                         
   3  10   0         61.78         52.17         3.66 o                         
   4  10   0         51.22         61.12         3.27 o                         
   5  10   0       1005.99        951.81        18.84 o                         
   6  10   0       1066.82       1065.33        23.59 o                         
   7  10   0       1002.40        983.53        20.13 o                         
   8  10   0       1438.57       1433.75        30.37 o                         
   9  10   0        730.70        722.99        32.23 o                         
   1  11   0        217.63        245.38         6.86 o                         
   2  11   0       8618.84       8442.23        81.76 o                         
   3  11   0         78.04         63.04         4.41 o                         
   4  11   0      13063.05      12863.36       121.37 o                         
   5  11   0         12.03         12.07         3.77 o                         
   6  11   0       1066.72       1045.17        18.53 o                         
   7  11   0         97.82        100.18         7.40 o                         
   8  11   0          1.36          2.96         6.87 o                         
   9  11   0          0.11         -1.32         8.35 o                         
   0  12   0       6383.58       6348.36       102.15 o                         
   1  12   0       2126.41       2291.49        29.04 o                         
   2  12   0       8772.82       8712.08        89.58 o                         
   3  12   0         93.96         87.10         5.21 o                         
   4  12   0         52.27         64.42         6.69 o                         
   5  12   0        276.57        288.47         7.79 o                         
   6  12   0       2168.71       2114.12        27.12 o                         
   7  12   0        934.34        933.14        16.04 o                         
   8  12   0       3298.04       3260.56        63.09 o                         
   9  12   0         28.09         15.34        15.44 o                         
   1  13   0        840.29        878.96        15.38 o                         
   2  13   0        972.46        946.23        14.04 o                         
   3  13   0       5657.32       5691.66        62.99 o                         
   4  13   0       1401.72       1372.90        21.58 o                         
   5  13   0       3235.59       3165.67        38.55 o                         
   6  13   0        649.34        618.69        11.69 o                         
   7  13   0        421.26        405.06         9.38 o                         
   8  13   0          6.45         -4.26         6.28 o                         
   9  13   0        135.36        140.85        29.08 o                         
   0  14   0        198.56        205.66        11.99 o                         
   1  14   0       6084.76       5860.00        64.42 o                         
   2  14   0          1.57          2.88         3.08 o                         
   3  14   0        458.55        472.43        12.64 o                         
   4  14   0        330.50        304.87        10.57 o                         
   5  14   0        369.81        391.49        10.82 o                         
   6  14   0        528.14        517.51        12.33 o                         
   7  14   0       1875.88       1820.00        27.34 o                         
   8  14   0          9.74         14.16         4.11 o                         
   9  14   0        484.62        462.25        54.58 o                         
   1  15   0        903.49        949.34        19.82 o                         
   2  15   0        816.69        786.72        15.97 o                         
   3  15   0      12475.36      12122.18       140.53 o                         
   4  15   0       3002.60       3016.84        37.94 o                         
   5  15   0       1706.56       1714.38        27.18 o                         
   6  15   0        680.25        679.34        14.68 o                         
   7  15   0         26.75         20.62         5.32 o                         
   8  15   0         45.28         42.97         6.44 o                         
   0  16   0       7509.14       7461.11       147.58 o                         
   1  16   0       1392.25       1406.06        23.86 o                         
   2  16   0       2689.35       2703.12        37.29 o                         
   3  16   0          3.34          7.45         3.80 o                         
   4  16   0        280.40        298.04        10.55 o                         
   5  16   0          4.65          1.50         4.10 o                         
   6  16   0        918.73        927.30        19.83 o                         
   7  16   0        402.60        401.13        14.23 o                         
   8  16   0       1093.29       1144.23        25.57 o                         
   1  17   0         52.93         72.09         6.19 o                         
   2  17   0       1754.51       1786.49        24.78 o                         
   3  17   0         40.63         38.65         5.48 o                         
   4  17   0       5845.39       5633.22        74.91 o                         
   5  17   0         14.99         11.44         5.33 o                         
   6  17   0       1267.83       1263.87        23.43 o                         
   7  17   0         27.92         24.27         6.07 o                         
   8  17   0          3.65         13.40         6.36 o                         
   0  18   0       3481.53       3332.52        62.37 o                         
   1  18   0       1474.99       1519.30        23.88 o                         
   2  18   0        446.04        483.06        11.23 o                         
   3  18   0        240.01        224.43        10.70 o                         
   4  18   0        234.97        205.35        10.63 o                         
   5  18   0        265.41        262.91        14.90 o                         
   6  18   0        950.07        947.56        20.49 o                         
   7  18   0        449.07        456.13        16.28 o                         
   1  19   0        516.50        533.64        13.57 o                         
   2  19   0        575.00        562.38        13.42 o                         
   3  19   0       5325.67       5256.59        68.09 o                         
   4  19   0        627.06        620.47        18.72 o                         
   5  19   0       1076.38       1115.31        26.97 o                         
   6  19   0        103.68        103.07         8.55 o                         
   7  19   0        116.35        129.16         9.44 o                         
   0  20   0        227.47        232.37        13.39 o                         
   1  20   0       3891.19       3763.73        45.36 o                         
   2  20   0         99.34        112.89         7.16 o                         
   3  20   0        290.64        308.29        13.02 o                         
   4  20   0          0.58          2.56         6.27 o                         
   5  20   0        503.32        581.89        19.28 o                         
   6  20   0         59.81         71.75         8.50 o                         
   1  21   0       1000.56       1002.80        21.59 o                         
   2  21   0        445.28        507.30        14.94 o                         
   3  21   0       1221.76       1201.03        27.04 o                         
   4  21   0        686.01        735.83        21.30 o                         
   5  21   0       1020.69       1009.14        28.68 o                         
   6  21   0        281.85        287.53        15.29 o                         
   0  22   0       1823.02       1833.26        40.19 o                         
   1  22   0        127.70        138.79         9.31 o                         
   2  22   0       1242.50       1277.45        24.58 o                         
   3  22   0         43.85         49.35         7.76 o                         
   4  22   0         11.75         18.89         7.12 o                         
   5  22   0          9.57         13.68         7.13 o                         
   1  23   0         65.25         82.50         8.05 o                         
   2  23   0       1664.45       1678.85        30.83 o                         
   3  23   0        555.57        588.64        21.95 o                         
   4  23   0       1672.84       1703.26        35.37 o                         
   5  23   0         67.43         75.49        10.04 o                         
   0  24   0        596.59        537.12        29.80 o                         
   1  24   0       1070.59       1090.59        24.03 o                         
   2  24   0        280.06        288.60        16.11 o                         
   3  24   0         30.33         53.40         9.43 o                         
   4  24   0         27.70         16.99         7.32 o                         
   1  25   0        154.51        169.46        11.21 o                         
   2  25   0        283.59        327.89        17.16 o                         
   3  25   0       1269.18       1277.97        33.42 o                         
   0  26   0        252.93        310.77        22.14 o                         
   1  26   0       1281.02       1273.22        28.54 o                         
   2   0   1      67763.45      64869.32       703.17 o                         
   4   0   1      15348.21      14838.01       192.95 o                         
   6   0   1       3471.97       3389.83        64.01 o                         
   8   0   1        146.13        154.76        11.26 o                         
  10   0   1        946.33        901.01        30.95 o                         
   0   1   1       2818.25       2883.98        30.75 o                         
   1   1   1       9103.45       9477.46        76.68 o                         
   2   1   1      29056.32      29654.21       291.39 o                         
   3   1   1        566.43        619.86        10.05 o                         
   4   1   1        566.64        627.98        10.77 o                         
   5   1   1       1246.05       1159.14        18.41 o                         
   6   1   1       3398.94       3282.19        43.67 o                         
   7   1   1       1160.08       1094.10        21.01 o                         
   8   1   1       2542.29       2491.48        37.31 o                         
   9   1   1        531.86        501.76        14.93 o                         
  10   1   1        352.08        350.91        23.76 o                         
   1   2   1       3381.92       3531.83        30.78 o                         
   2   2   1       3606.17       3914.55        41.83 o                         
   3   2   1       9852.20       9814.35       109.00 o                         
   4   2   1       1334.31       1350.50        28.52 o                         
   5   2   1       8076.34       7997.08       105.37 o                         
   6   2   1        934.76        951.29        21.90 o                         
   7   2   1        372.34        385.66        12.10 o                         
   8   2   1          9.95          9.25         4.27 o                         
   9   2   1        474.32        493.82        25.57 o                         
  10   2   1        168.77        164.30        10.04 o                         
   0   3   1       3920.15       4233.71        46.91 o                         
   1   3   1      25128.55      25342.51       211.06 o                         
   2   3   1       1420.00       1555.89        20.47 o                         
   3   3   1       2998.42       3126.01        44.51 o                         
   4   3   1        478.55        488.26         9.14 o                         
   5   3   1       2082.47       2094.45        38.72 o                         
   6   3   1        100.26        116.85        11.65 o                         
   7   3   1       4407.96       4153.05        55.96 o                         
   8   3   1        168.93        164.85        12.49 o                         
   9   3   1       2226.28       2232.58        35.77 o                         
  10   3   1         85.92         80.56         8.08 o                         
   1   4   1       4975.18       5278.54        46.17 o                         
   2   4   1       9334.84       9681.57       105.03 o                         
   3   4   1      16179.65      16297.71       192.35 o                         
   4   4   1       6585.45       6667.36        83.42 o                         
   5   4   1       6673.75       6546.53       101.29 o                         
   6   4   1        847.38        825.93        22.18 o                         
   7   4   1        171.12        177.65         9.26 o                         
   8   4   1         28.54         24.45         5.59 o                         
   9   4   1        636.77        646.11        15.49 o                         
  10   4   1        571.36        562.45        18.23 o                         
   0   5   1      25389.66      25619.03       271.14 o                         
   1   5   1       5002.68       5210.28        52.09 o                         
   2   5   1      10584.34      10976.31       105.50 o                         
   3   5   1        503.95        509.54        10.48 o                         
   4   5   1        239.64        249.45        10.38 o                         
   5   5   1        594.71        607.63        12.64 o                         
   6   5   1       4438.20       4321.56        72.94 o                         
   7   5   1        217.62        216.30        10.89 o                         
   8   5   1       2277.48       2249.18        36.69 o                         
   9   5   1        322.96        334.81        21.58 o                         
  10   5   1        464.66        440.64        20.19 o                         
   1   6   1        486.69        558.63        10.54 o                         
   2   6   1      10766.59      10777.43       112.79 o                         
   3   6   1       3320.78       3458.59        43.39 o                         
   4   6   1       9535.96       9065.29       104.13 o                         
   5   6   1         95.86         89.01         3.95 o                         
   6   6   1       2615.86       2551.89        43.44 o                         
   7   6   1         41.30         56.49         7.07 o                         
   8   6   1         26.48         18.16         6.32 o                         
   9   6   1          1.83          5.93         6.06 o                         
  10   6   1        711.21        722.67        26.50 o                         
   0   7   1      14456.03      14382.12       212.43 o                         
   1   7   1       9898.88      10004.44        93.77 o                         
   2   7   1       4484.17       4556.96        49.80 o                         
   3   7   1       1915.39       2032.10        26.77 o                         
   4   7   1         93.11        121.39         8.01 o                         
   5   7   1        571.02        549.35        22.23 o                         
   6   7   1       2771.83       2720.18        40.69 o                         
   7   7   1       2890.43       2816.52        43.11 o                         
   8   7   1       1271.90       1244.53        28.52 o                         
   9   7   1        766.10        773.87        23.66 o                         
  10   7   1        283.81        310.79        17.51 o                         
   1   8   1       4969.20       5171.27        50.46 o                         
   2   8   1        767.21        813.67        11.15 o                         
   3   8   1      15964.47      15898.71       163.69 o                         
   4   8   1        687.45        695.75        13.68 o                         
   5   8   1       6853.42       6617.22        94.10 o                         
   6   8   1        416.54        425.30        11.36 o                         
   7   8   1        259.88        284.18        12.54 o                         
   8   8   1         27.94         28.81         8.69 o                         
   9   8   1        498.75        512.28        20.20 o                         
  10   8   1         50.50         50.59        10.59 o                         
   0   9   1        692.79        760.28        22.52 o                         
   1   9   1      10821.39      10551.00        99.40 o                         
   2   9   1       1940.54       1985.01        22.42 o                         
   3   9   1       2619.18       2714.44        33.72 o                         
   4   9   1         66.96         76.59         4.20 o                         
   5   9   1       1502.56       1489.54        27.90 o                         
   6   9   1        184.91        188.49         6.52 o                         
   7   9   1       3137.24       3073.08        42.83 o                         
   8   9   1        175.95        177.34        12.68 o                         
   9   9   1       1052.09       1044.66        31.82 o                         
   1  10   1       3126.59       3403.81        35.90 o                         
   2  10   1       5918.22       5890.60        58.19 o                         
   3  10   1       5175.19       5226.90        54.81 o                         
   4  10   1       3055.40       2965.40        34.82 o                         
   5  10   1       1661.85       1599.08        29.90 o                         
   6  10   1       1953.22       1905.80        26.79 o                         
   7  10   1        141.81        134.09         8.89 o                         
   8  10   1         61.91         70.25        10.40 o                         
   9  10   1        110.10        145.06        17.02 o                         
   0  11   1      19323.11      18606.14       273.28 o                         
   1  11   1        184.10        208.67         6.89 o                         
   2  11   1       6783.53       6713.84        65.88 o                         
   3  11   1         95.41        116.90         5.28 o                         
   4  11   1        190.13        168.43         6.16 o                         
   5  11   1        138.21        138.65         5.61 o                         
   6  11   1       4025.06       3892.01        52.71 o                         
   7  11   1        330.54        344.76        12.82 o                         
   8  11   1       1449.04       1442.57        44.27 o                         
   9  11   1         47.58         31.63        11.08 o                         
   1  12   1        790.71        820.39        14.36 o                         
   2  12   1       5103.63       5022.33        55.33 o                         
   3  12   1       1919.94       1937.15        25.92 o                         
   4  12   1       7338.64       7154.73        80.92 o                         
   5  12   1       1362.82       1351.15        20.64 o                         
   6  12   1       2524.17       2502.04        31.38 o                         
   7  12   1         77.43         72.56         5.31 o                         
   8  12   1        131.81        152.33        16.59 o                         
   9  12   1        117.58        132.96        19.87 o                         
   0  13   1       4634.79       4580.06        79.81 o                         
   1  13   1       5378.95       5310.94        59.40 o                         
   2  13   1       1082.32       1009.21        15.46 o                         
   3  13   1        914.55        923.86        16.92 o                         
   4  13   1         35.92         32.06         4.14 o                         
   5  13   1        643.22        618.51        13.86 o                         
   6  13   1        510.22        497.64        11.90 o                         
   7  13   1       1161.70       1163.26        20.97 o                         
   8  13   1        507.75        505.44        19.81 o                         
   9  13   1       1025.41       1050.55        38.46 o                         
   1  14   1       2074.50       2031.18        28.18 o                         
   2  14   1         18.00         16.35         3.18 o                         
   3  14   1       4284.52       4228.11        57.36 o                         
   4  14   1        302.04        314.87        10.37 o                         
   5  14   1       4116.67       4039.29        46.45 o                         
   6  14   1         71.88         71.55         5.33 o                         
   7  14   1        245.34        249.17         8.74 o                         
   8  14   1         76.50         73.15         6.21 o                         
   0  15   1       2619.42       2563.25        52.06 o                         
   1  15   1       7811.29       7536.92        91.39 o                         
   2  15   1       1275.68       1255.39        21.05 o                         
   3  15   1        754.88        722.30        17.65 o                         
   4  15   1        209.32        212.74         9.55 o                         
   5  15   1       1979.33       1946.14        26.22 o                         
   6  15   1       1301.57       1311.53        22.28 o                         
   7  15   1       1123.58       1177.58        20.18 o                         
   8  15   1        426.09        411.52        13.78 o                         
   1  16   1       1372.05       1331.49        25.46 o                         
   2  16   1       5146.67       5132.66        62.01 o                         
   3  16   1        449.98        440.95        12.03 o                         
   4  16   1       3399.93       3408.86        45.30 o                         
   5  16   1        884.88        879.60        18.54 o                         
   6  16   1        859.66        875.11        17.01 o                         
   7  16   1        140.90        141.38         8.79 o                         
   8  16   1         29.56         37.86         6.02 o                         
   0  17   1       3999.34       4013.31        86.76 o                         
   1  17   1        101.22        109.25         7.72 o                         
   2  17   1       3729.28       3588.62        41.29 o                         
   3  17   1         69.00         64.09         6.44 o                         
   4  17   1        187.08        190.22        10.76 o                         
   5  17   1         44.15         49.51         6.97 o                         
   6  17   1       1394.05       1396.92        24.76 o                         
   7  17   1         28.89         29.73         6.05 o                         
   8  17   1       1149.04       1136.68        29.33 o                         
   1  18   1        433.01        472.93        14.83 o                         
   2  18   1       1556.39       1524.80        24.39 o                         
   3  18   1        915.87        964.55        21.02 o                         
   4  18   1       1860.95       1878.06        32.45 o                         
   5  18   1       1164.17       1132.40        25.75 o                         
   6  18   1        842.60        838.14        20.34 o                         
   7  18   1         20.65         19.36         5.85 o                         
   0  19   1        693.47        636.24        19.16 o                         
   1  19   1       4208.37       4011.65        54.33 o                         
   2  19   1        449.19        426.18        12.70 o                         
   3  19   1        329.64        359.14        14.85 o                         
   4  19   1         54.58         47.63         6.98 o                         
   5  19   1        615.69        649.57        19.56 o                         
   6  19   1        146.12        164.27        11.25 o                         
   7  19   1       1042.88       1109.21        21.83 o                         
   1  20   1        746.90        792.85        17.08 o                         
   2  20   1         68.81         66.79         6.69 o                         
   3  20   1       3051.68       3045.23        49.34 o                         
   4  20   1        107.63        100.97         9.81 o                         
   5  20   1       1728.79       1766.96        35.11 o                         
   6  20   1         31.39         42.98         8.01 o                         
   0  21   1       1350.48       1371.11        33.34 o                         
   1  21   1       1911.23       1830.81        28.67 o                         
   2  21   1        538.64        553.33        14.28 o                         
   3  21   1        130.33        117.55        11.31 o                         
   4  21   1         21.12         20.77         7.44 o                         
   5  21   1        361.44        352.81        17.93 o                         
   6  21   1        259.65        242.53        15.85 o                         
   1  22   1         35.71         43.89         6.61 o                         
   2  22   1        988.08       1035.52        25.28 o                         
   3  22   1        282.98        286.03        15.73 o                         
   4  22   1       1985.47       2080.35        47.15 o                         
   5  22   1        138.17        135.00        12.95 o                         
   0  23   1       2856.80       2829.39        55.31 o                         
   1  23   1        351.67        359.70        16.14 o                         
   2  23   1       1058.03       1077.52        24.26 o                         
   3  23   1         27.03         38.84         7.84 o                         
   4  23   1         31.75         27.82         8.34 o                         
   5  23   1        115.59        123.86        13.05 o                         
   1  24   1        278.89        354.99        14.07 o                         
   2  24   1        283.09        333.92        24.65 o                         
   3  24   1        737.49        779.92        28.96 o                         
   4  24   1        688.97        710.05        22.52 o                         
   0  25   1        385.23        344.00        28.29 o                         
   1  25   1       1062.43       1083.55        27.22 o                         
   2  25   1         53.33         50.73         9.98 o                         
   3  25   1        390.95        412.47        19.51 o                         
   1  26   1        476.08        531.82        21.76 o                         
   0   0   2      33792.67      33070.48       547.61 o                         
   2   0   2      14485.05      15160.06       149.43 o                         
   4   0   2       5733.95       6189.77        95.46 o                         
   6   0   2       2530.34       2412.69        65.91 o                         
   8   0   2       3857.48       3787.96        72.88 o                         
  10   0   2        211.27        219.47        16.89 o                         
   1   1   2       4446.89       4578.58        35.97 o                         
   2   1   2       6249.86       6472.74        55.15 o                         
   3   1   2       5630.91       5715.52        48.06 o                         
   4   1   2      21044.46      21741.01       225.27 o                         
   5   1   2       1895.04       1894.10        26.79 o                         
   6   1   2       2937.89       2855.40        49.38 o                         
   7   1   2         90.55         90.38         7.56 o                         
   8   1   2         75.49         90.62         7.31 o                         
   9   1   2         65.47         68.38         7.84 o                         
  10   1   2        802.89        835.07        25.65 o                         
   0   2   2       5024.57       5245.00        60.61 o                         
   1   2   2      17258.37      17866.47       150.69 o                         
   2   2   2        177.73        163.52         4.30 o                         
   3   2   2       1209.75       1261.59        15.31 o                         
   4   2   2         31.25         34.95         2.67 o                         
   5   2   2       1664.10       1565.78        23.52 o                         
   6   2   2        285.06        262.41         8.63 o                         
   7   2   2       3570.88       3532.14        52.05 o                         
   8   2   2        417.42        419.66        13.22 o                         
   9   2   2        650.99        658.88        17.55 o                         
  10   2   2         83.90         77.56         9.88 o                         
   1   3   2       7058.26       7429.96        63.94 o                         
   2   3   2        109.39        129.37         4.12 o                         
   3   3   2      22010.61      22381.72       212.88 o                         
   4   3   2          1.06         11.90         3.46 o                         
   5   3   2       6482.81       6381.91        72.90 o                         
   6   3   2         41.85         44.62         4.05 o                         
   7   3   2        654.81        666.52        15.09 o                         
   8   3   2         79.12         71.56         8.37 o                         
   9   3   2        309.92        341.70        15.20 o                         
  10   3   2         29.40         15.85         7.09 o                         
   0   4   2      10115.55      10530.95       136.53 o                         
   1   4   2      14945.78      15128.92       129.32 o                         
   2   4   2       6391.90       6526.25        60.69 o                         
   3   4   2        930.69        967.37        12.70 o                         
   4   4   2        679.85        741.60        10.99 o                         
   5   4   2       1266.14       1270.32        15.78 o                         
   6   4   2       1655.28       1591.50        25.29 o                         
   7   4   2       3335.09       3258.12        43.93 o                         
   8   4   2       2275.51       2222.18        44.65 o                         
   9   4   2        525.88        471.05        18.01 o                         
  10   4   2        126.16        131.08        15.34 o                         
   1   5   2        966.70       1019.37        11.57 o                         
   2   5   2       5212.98       5111.58        49.36 o                         
   3   5   2       3335.79       3557.33        36.99 o                         
   4   5   2      13074.82      12875.85       118.54 o                         
   5   5   2       1057.70       1032.44        15.43 o                         
   6   5   2       2183.71       2155.99        37.25 o                         
   7   5   2         87.23         92.45         8.72 o                         
   8   5   2         97.10         96.17         7.40 o                         
   9   5   2         42.17         37.14         9.57 o                         
  10   5   2        488.18        483.62        20.68 o                         
   0   6   2      24091.61      23312.06       426.04 o                         
   1   6   2       2156.36       2301.90        23.92 o                         
   2   6   2       6972.16       6894.38        67.98 o                         
   3   6   2        184.85        215.45         6.05 o                         
   4   6   2        129.71        135.19         4.29 o                         
   5   6   2        292.25        284.91         6.40 o                         
   6   6   2       3439.91       3341.47        46.77 o                         
   7   6   2         78.07         84.30         8.52 o                         
   8   6   2       3116.78       3018.38        69.15 o                         
   9   6   2         68.48         56.36         6.11 o                         
  10   6   2        251.40        249.79        24.17 o                         
   1   7   2       4297.01       4452.83        43.82 o                         
   2   7   2       5037.64       5099.74        49.67 o                         
   3   7   2       8161.38       8082.27        86.83 o                         
   4   7   2       5483.08       5452.20        54.00 o                         
   5   7   2       2741.65       2623.82        32.99 o                         
   6   7   2       1420.73       1430.13        26.01 o                         
   7   7   2        181.79        183.74        11.26 o                         
   8   7   2         29.05         31.00         5.75 o                         
   9   7   2        300.11        288.78        10.96 o                         
   0   8   2       1744.07       1772.89        30.32 o                         
   1   8   2      16659.87      16988.69       154.00 o                         
   2   8   2        622.60        611.56        10.08 o                         
   3   8   2       1202.44       1204.77        18.32 o                         
   4   8   2        678.18        683.41        11.91 o                         
   5   8   2       1879.17       1843.74        25.08 o                         
   6   8   2        331.22        324.91         8.27 o                         
   7   8   2       2855.39       2811.82        48.71 o                         
   8   8   2         46.56         52.86         6.12 o                         
   9   8   2       1243.82       1206.41        46.60 o                         
   1   9   2       1735.95       1675.61        20.60 o                         
   2   9   2         58.23         76.81         5.11 o                         
   3   9   2      11085.84      10870.55       110.46 o                         
   4   9   2       1322.05       1340.37        19.45 o                         
   5   9   2       6803.75       6614.81        70.68 o                         
   6   9   2        191.09        198.96         6.71 o                         
   7   9   2        221.95        239.16        11.35 o                         
   8   9   2         20.86          7.98         4.92 o                         
   9   9   2        469.42        471.61        16.83 o                         
   0  10   2      10235.18      10336.12       179.27 o                         
   1  10   2       4035.18       4019.51        40.10 o                         
   2  10   2       2803.19       2715.79        31.84 o                         
   3  10   2        378.86        385.71        10.16 o                         
   4  10   2         22.56         30.91         3.51 o                         
   5  10   2        302.66        305.39         9.03 o                         
   6  10   2       1324.40       1284.81        19.04 o                         
   7  10   2        844.03        838.11        14.33 o                         
   8  10   2       1700.21       1639.11        30.31 o                         
   9  10   2        495.78        499.88        16.53 o                         
   1  11   2         98.23        102.86         4.91 o                         
   2  11   2       7187.94       7067.72        68.95 o                         
   3  11   2        256.12        269.05         8.07 o                         
   4  11   2       9520.68       9411.94        96.19 o                         
   5  11   2        826.97        839.90        15.22 o                         
   6  11   2       1158.84       1147.24        17.51 o                         
   7  11   2         29.42         20.49         3.70 o                         
   8  11   2         64.06         64.26         6.20 o                         
   9  11   2         42.52         49.97         8.70 o                         
   0  12   2      14093.98      13794.77       204.60 o                         
   1  12   2       2974.44       2978.78        33.93 o                         
   2  12   2       3428.07       3417.80        40.42 o                         
   3  12   2        434.68        442.11        10.70 o                         
   4  12   2        423.61        421.38        11.59 o                         
   5  12   2        718.48        710.33        14.84 o                         
   6  12   2       2389.77       2379.71        27.92 o                         
   7  12   2        861.01        849.19        14.78 o                         
   8  12   2       1543.48       1516.09        27.52 o                         
   9  12   2        119.49        130.21         8.67 o                         
   1  13   2        462.14        472.62        11.30 o                         
   2  13   2       3166.23       3089.16        42.31 o                         
   3  13   2       4511.33       4474.87        55.31 o                         
   4  13   2       2276.49       2267.74        32.68 o                         
   5  13   2       1343.45       1344.78        18.89 o                         
   6  13   2        215.22        226.59         8.63 o                         
   7  13   2        193.79        208.55         8.03 o                         
   8  13   2         29.63         36.00         5.80 o                         
   0  14   2        180.56        249.01        45.05 o                         
   1  14   2       8223.11       8025.28        99.06 o                         
   2  14   2        422.99        417.50        10.57 o                         
   3  14   2        964.50        951.51        18.46 o                         
   4  14   2         53.23         61.85         5.39 o                         
   5  14   2        498.07        514.49        11.94 o                         
   6  14   2         12.58         19.38         4.11 o                         
   7  14   2       3262.35       3258.96        42.71 o                         
   8  14   2         73.27         71.01         6.53 o                         
   1  15   2       1369.96       1384.02        24.72 o                         
   2  15   2        357.43        390.39        11.44 o                         
   3  15   2       3479.01       3439.47        39.25 o                         
   4  15   2       1660.21       1661.03        25.12 o                         
   5  15   2       2428.30       2367.73        30.61 o                         
   6  15   2        232.72        235.78         9.02 o                         
   7  15   2        114.09        104.89         7.56 o                         
   8  15   2         46.57         54.52         9.22 o                         
   0  16   2      10869.74      10578.58       190.53 o                         
   1  16   2       2010.93       1932.80        33.35 o                         
   2  16   2       2351.06       2297.11        39.67 o                         
   3  16   2        109.30        118.74         7.95 o                         
   4  16   2        106.12        112.78         7.20 o                         
   5  16   2         56.93         51.05         5.98 o                         
   6  16   2       1233.51       1243.41        21.55 o                         
   7  16   2        797.60        795.13        18.13 o                         
   8  16   2       1210.52       1245.91        28.23 o                         
   1  17   2        170.11        168.23         9.82 o                         
   2  17   2       2547.95       2556.50        32.58 o                         
   3  17   2         69.89         84.27         7.53 o                         
   4  17   2       3657.16       3625.12        50.90 o                         
   5  17   2         18.62         24.11         5.16 o                         
   6  17   2        517.48        518.98        13.74 o                         
   7  17   2         14.33          6.38         5.09 o                         
   0  18   2       4970.47       4767.01        83.96 o                         
   1  18   2       1022.03       1034.94        21.64 o                         
   2  18   2       1802.57       1758.59        27.48 o                         
   3  18   2        354.86        342.07        14.37 o                         
   4  18   2         42.60         47.02         6.83 o                         
   5  18   2        170.31        180.85        12.23 o                         
   6  18   2        707.15        726.74        17.56 o                         
   7  18   2        430.42        458.59        14.83 o                         
   1  19   2        846.93        816.40        20.15 o                         
   2  19   2        218.98        240.95        11.82 o                         
   3  19   2       2365.14       2387.98        44.41 o                         
   4  19   2        280.32        289.09        15.13 o                         
   5  19   2       2051.56       2086.09        38.34 o                         
   6  19   2         37.13         28.23         6.79 o                         
   7  19   2         72.72         59.59         8.12 o                         
   0  20   2         29.10         38.90         7.13 o                         
   1  20   2       3243.35       3226.55        45.44 o                         
   2  20   2         46.93         55.42         7.00 o                         
   3  20   2        375.78        369.28        18.83 o                         
   4  20   2          6.61          0.33         5.55 o                         
   5  20   2        230.16        235.27        22.88 o                         
   6  20   2          9.65          2.44         6.00 o                         
   1  21   2        174.77        185.89        10.19 o                         
   2  21   2        967.09        970.34        22.71 o                         
   3  21   2       1714.81       1699.11        36.61 o                         
   4  21   2        922.02        946.94        26.92 o                         
   5  21   2        892.16        859.29        35.15 o                         
   6  21   2        122.66        109.68        11.93 o                         
   0  22   2       2894.53       2821.33        82.65 o                         
   1  22   2        174.22        167.14         9.34 o                         
   2  22   2       1105.56       1104.27        24.87 o                         
   3  22   2         35.79         23.33         8.47 o                         
   4  22   2         43.12         45.12         8.91 o                         
   5  22   2          2.79          5.31         7.19 o                         
   1  23   2         41.34         45.71         6.52 o                         
   2  23   2       1146.21       1102.52        25.26 o                         
   3  23   2        114.88        111.35        21.37 o                         
   4  23   2       1239.95       1299.65        48.51 o                         
   0  24   2        982.99       1017.19        29.83 o                         
   1  24   2       1028.21       1082.11        25.62 o                         
   2  24   2        553.13        560.73        19.26 o                         
   3  24   2         45.98         49.85        10.77 o                         
   1  25   2         24.96         52.01         7.83 o                         
   2  25   2         96.70         77.32         9.72 o                         
   2   0   3       7306.61       7446.32        85.04 o                         
   4   0   3       7845.97       7607.53       100.04 o                         
   6   0   3       4580.95       4519.21       152.68 o                         
   8   0   3         13.26          5.38        12.44 o                         
  10   0   3        947.04        893.40        48.76 o                         
   0   1   3      21416.55      21535.87       255.90 o                         
   1   1   3       5917.43       6037.35        53.62 o                         
   2   1   3       6874.97       7164.68        58.87 o                         
   3   1   3        377.87        394.18         7.98 o                         
   4   1   3       1054.71       1127.21        13.85 o                         
   5   1   3        390.17        408.92        11.63 o                         
   6   1   3       5995.02       5839.74       106.65 o                         
   7   1   3        720.69        708.41        23.93 o                         
   8   1   3       1662.07       1650.47        35.05 o                         
   9   1   3        456.28        463.65        19.00 o                         
  10   1   3        287.71        300.05        16.81 o                         
   1   2   3       2671.52       2809.23        26.81 o                         
   2   2   3       3614.64       3710.74        35.77 o                         
   3   2   3      13507.37      13393.79       106.41 o                         
   4   2   3       1298.28       1216.65        19.51 o                         
   5   2   3       6198.94       6128.46        67.13 o                         
   6   2   3        724.77        729.69        19.70 o                         
   7   2   3        207.33        221.13        11.76 o                         
   8   2   3         87.47         85.33         9.12 o                         
   9   2   3        494.67        497.01        19.65 o                         
  10   2   3        101.65        134.70        13.30 o                         
   0   3   3       4244.86       4510.88        54.48 o                         
   1   3   3      21105.94      21214.90       171.46 o                         
   2   3   3        490.55        559.04         7.96 o                         
   3   3   3        858.73        859.52        10.82 o                         
   4   3   3        316.74        336.18         7.42 o                         
   5   3   3       2695.40       2671.97        32.74 o                         
   6   3   3        366.10        373.55        11.91 o                         
   7   3   3       2323.67       2262.13        41.91 o                         
   8   3   3         20.36         20.68         6.34 o                         
   9   3   3       1556.63       1571.78        35.88 o                         
  10   3   3         27.27         22.56         8.32 o                         
   1   4   3       3735.30       3898.22        38.42 o                         
   2   4   3       2338.15       2343.34        24.63 o                         
   3   4   3       5171.39       5046.17        49.21 o                         
   4   4   3       3524.55       3481.05        38.15 o                         
   5   4   3       5860.42       5790.34        64.40 o                         
   6   4   3       2432.51       2445.61        44.06 o                         
   7   4   3        227.28        217.46         9.80 o                         
   8   4   3        116.41        125.08        10.26 o                         
   9   4   3        340.34        333.47        16.46 o                         
   0   5   3      10954.21      10576.30       160.84 o                         
   1   5   3       2675.00       2724.46        29.61 o                         
   2   5   3       9472.03       9524.44        86.87 o                         
   3   5   3        246.14        247.92         5.63 o                         
   4   5   3         51.02         57.07         4.22 o                         
   5   5   3        278.31        292.41         7.74 o                         
   6   5   3       3598.23       3594.61        49.97 o                         
   7   5   3        542.82        524.47        14.73 o                         
   8   5   3       1534.73       1545.58        29.94 o                         
   9   5   3        120.73        130.51        11.50 o                         
   1   6   3       2590.51       2794.46        28.93 o                         
   2   6   3       9734.51      10007.55        94.39 o                         
   3   6   3        229.75        234.59         5.52 o                         
   4   6   3      10058.99       9934.22       107.05 o                         
   5   6   3        400.95        389.38        10.55 o                         
   6   6   3       2882.32       2875.89        41.88 o                         
   7   6   3         25.36         17.19         4.84 o                         
   8   6   3         64.94         60.29         6.70 o                         
   9   6   3         60.66         48.66         8.55 o                         
   0   7   3       4530.93       4325.18        71.31 o                         
   1   7   3       9343.17       9328.38        84.46 o                         
   2   7   3       3774.38       3784.41        39.56 o                         
   3   7   3        300.92        290.29         6.22 o                         
   4   7   3        112.93        125.87         5.53 o                         
   5   7   3       1298.51       1338.27        22.13 o                         
   6   7   3        879.58        867.73        17.05 o                         
   7   7   3       1319.15       1257.98        26.36 o                         
   8   7   3       1137.92       1126.09        24.19 o                         
   9   7   3        562.06        566.21        20.80 o                         
   1   8   3       2132.41       2134.55        23.98 o                         
   2   8   3       1226.43       1263.62        17.22 o                         
   3   8   3       8722.53       8549.82        82.24 o                         
   4   8   3       1221.24       1211.84        18.79 o                         
   5   8   3       4580.94       4550.43        58.55 o                         
   6   8   3          2.08          4.68         2.96 o                         
   7   8   3        308.14        323.50         8.93 o                         
   8   8   3          1.73          4.12         4.62 o                         
   9   8   3        251.97        268.92        13.98 o                         
   0   9   3       1553.48       1616.01        39.09 o                         
   1   9   3      12449.92      12330.96       118.00 o                         
   2   9   3        803.39        855.11        13.86 o                         
   3   9   3       1361.85       1366.91        17.59 o                         
   4   9   3        358.19        351.93         9.07 o                         
   5   9   3       1378.23       1396.58        22.62 o                         
   6   9   3        655.80        657.83        17.45 o                         
   7   9   3       3536.56       3536.45        48.59 o                         
   8   9   3        100.66        115.19         8.67 o                         
   9   9   3        701.09        726.21        21.33 o                         
   1  10   3        739.67        717.68        13.51 o                         
   2  10   3       3458.73       3382.30        38.57 o                         
   3  10   3       3039.87       2947.62        31.49 o                         
   4  10   3       4108.73       4050.51        46.78 o                         
   5  10   3       1495.05       1486.45        21.76 o                         
   6  10   3       1126.74       1104.63        17.64 o                         
   7  10   3        238.45        240.52         9.79 o                         
   8  10   3         45.99         42.53         6.95 o                         
   9  10   3        155.51        140.49        10.42 o                         
   0  11   3       8267.08       7924.73       111.04 o                         
   1  11   3         26.93         26.30         3.64 o                         
   2  11   3       7297.10       7155.76        71.55 o                         
   3  11   3        823.18        817.58        12.29 o                         
   4  11   3        325.26        345.62        12.17 o                         
   5  11   3         75.06         75.65         6.02 o                         
   6  11   3       1885.13       1879.46        25.23 o                         
   7  11   3        144.77        135.84         7.22 o                         
   8  11   3       1842.04       1868.42        37.56 o                         
   9  11   3         58.35         76.06         8.70 o                         
   1  12   3         83.25         90.79         5.74 o                         
   2  12   3       4987.70       4901.00        59.21 o                         
   3  12   3       1378.46       1367.00        17.76 o                         
   4  12   3       4415.79       4280.05        57.42 o                         
   5  12   3       1119.34       1082.57        17.68 o                         
   6  12   3       1260.89       1261.49        20.91 o                         
   7  12   3         38.09         39.15         4.71 o                         
   8  12   3         64.24         68.72         7.77 o                         
   0  13   3       4597.98       4481.73        78.99 o                         
   1  13   3       6026.74       5856.69        70.59 o                         
   2  13   3       1835.96       1792.11        26.74 o                         
   3  13   3        398.83        398.63        10.18 o                         
   4  13   3        300.24        311.46         9.95 o                         
   5  13   3       1041.02        989.69        16.37 o                         
   6  13   3        484.29        488.40        11.34 o                         
   7  13   3       1006.21       1001.72        19.85 o                         
   8  13   3        515.50        518.25        17.02 o                         
   1  14   3       1901.01       1869.92        33.96 o                         
   2  14   3         24.47         25.31         4.19 o                         
   3  14   3       5319.22       5242.46        52.01 o                         
   4  14   3         24.31         16.83         4.22 o                         
   5  14   3       3495.93       3483.48        40.51 o                         
   6  14   3          5.52          2.39         3.79 o                         
   7  14   3        245.74        251.62        10.47 o                         
   8  14   3         17.62         19.10         5.19 o                         
   0  15   3        579.45        591.86        25.45 o                         
   1  15   3       2513.03       2433.40        42.28 o                         
   2  15   3       2087.93       2079.14        25.89 o                         
   3  15   3       1249.87       1210.09        19.86 o                         
   4  15   3        127.64        124.92         7.49 o                         
   5  15   3        438.31        455.27        12.42 o                         
   6  15   3        312.16        345.50        10.99 o                         
   7  15   3       1086.27       1122.33        21.96 o                         
   8  15   3        300.84        315.86        11.98 o                         
   1  16   3        335.35        320.25        11.49 o                         
   2  16   3       3281.32       3175.34        39.06 o                         
   3  16   3       2013.03       2012.87        29.44 o                         
   4  16   3       2542.52       2512.75        35.61 o                         
   5  16   3        389.84        387.06        16.08 o                         
   6  16   3        848.91        868.61        19.96 o                         
   7  16   3        105.92        112.19         9.36 o                         
   0  17   3       6749.60       6840.76        96.58 o                         
   1  17   3        147.21        155.49         8.61 o                         
   2  17   3       2094.64       2040.01        30.90 o                         
   3  17   3         25.99         27.56         6.20 o                         
   4  17   3         11.96         15.14         5.07 o                         
   5  17   3         18.29         18.16         5.49 o                         
   6  17   3       1545.88       1560.47        26.95 o                         
   7  17   3         46.22         43.52         7.06 o                         
   1  18   3         92.38         90.28         7.67 o                         
   2  18   3       2002.66       1938.30        34.15 o                         
   3  18   3       1587.88       1577.38        34.58 o                         
   4  18   3       1793.78       1742.40        33.40 o                         
   5  18   3        447.54        461.29        26.17 o                         
   6  18   3        331.93        334.68        12.60 o                         
   7  18   3         76.40         65.55         8.26 o                         
   0  19   3        507.93        504.18        20.10 o                         
   1  19   3       2533.18       2503.21        38.04 o                         
   2  19   3        166.53        169.54         9.50 o                         
   3  19   3        500.09        496.82        18.65 o                         
   4  19   3         12.53         14.26         6.82 o                         
   5  19   3        346.45        348.31        17.48 o                         
   6  19   3        106.17        113.33         9.56 o                         
   1  20   3        617.91        622.90        16.94 o                         
   2  20   3         23.92         21.98         5.86 o                         
   3  20   3       2131.87       2104.53        45.06 o                         
   4  20   3         49.47         51.56         9.16 o                         
   5  20   3       1386.53       1368.16        37.52 o                         
   6  20   3         27.44         25.39         7.49 o                         
   0  21   3       1800.66       1818.63        40.60 o                         
   1  21   3       1283.56       1272.38        26.33 o                         
   2  21   3        516.67        533.17        17.02 o                         
   3  21   3        438.61        440.44        27.80 o                         
   4  21   3         37.68         32.80        11.85 o                         
   5  21   3        367.47        369.78        18.79 o                         
   1  22   3        178.54        192.00        11.06 o                         
   2  22   3       1404.74       1445.89        37.17 o                         
   3  22   3          8.24          6.53         8.31 o                         
   4  22   3       1287.19       1256.51        32.90 o                         
   0  23   3       1898.72       1893.33        36.91 o                         
   1  23   3         23.77         28.62         6.78 o                         
   2  23   3        713.43        734.78        20.50 o                         
   3  23   3         79.81         81.08        12.56 o                         
   4  23   3          6.51         11.15         8.77 o                         
   1  24   3        368.96        367.23        14.20 o                         
   2  24   3        492.15        502.45        22.06 o                         
   3  24   3        701.14        785.79        29.18 o                         
   0  25   3         36.12         20.58        11.13 o                         
   1  25   3        858.43        882.08        21.55 o                         
   0   0   4      11410.42      11278.89       197.25 o                         
   2   0   4      11620.98      11418.29       156.35 o                         
   4   0   4        360.21        376.88        12.89 o                         
   6   0   4       1186.54       1062.04        54.48 o                         
   8   0   4       4439.38       4167.42       102.26 o                         
   1   1   4        626.46        674.94        11.55 o                         
   2   1   4       5727.58       5651.93        55.79 o                         
   3   1   4       1899.51       1857.48        20.61 o                         
   4   1   4       7465.09       7514.04        71.03 o                         
   5   1   4       1730.57       1667.77        28.07 o                         
   6   1   4        887.28        934.46        33.53 o                         
   7   1   4        167.21        163.62        13.07 o                         
   8   1   4        238.13        261.95        14.54 o                         
   9   1   4         83.00        107.56        11.50 o                         
   0   2   4      10074.38      10296.88       113.55 o                         
   1   2   4      11875.53      11821.91       105.20 o                         
   2   2   4       1287.47       1291.03        16.82 o                         
   3   2   4       2341.28       2340.33        25.17 o                         
   4   2   4         43.44         46.41         3.38 o                         
   5   2   4       1482.65       1496.44        25.61 o                         
   6   2   4       1030.49       1010.71        37.54 o                         
   7   2   4       3933.56       3788.98        77.65 o                         
   8   2   4        621.91        601.50        25.34 o                         
   9   2   4        948.46        953.28        28.14 o                         
   1   3   4       1967.79       2038.13        21.38 o                         
   2   3   4       1249.12       1317.05        17.30 o                         
   3   3   4      12088.72      12004.21       103.59 o                         
   4   3   4        488.07        489.87         9.09 o                         
   5   3   4       3380.18       3337.43        44.96 o                         
   6   3   4         23.16         34.22         7.16 o                         
   7   3   4        303.37        312.82        17.34 o                         
   8   3   4         35.82         32.80         9.30 o                         
   9   3   4        344.02        383.75        30.35 o                         
   0   4   4       3676.86       3518.70        46.09 o                         
   1   4   4       6921.57       6821.10        62.14 o                         
   2   4   4       2125.12       2227.31        23.25 o                         
   3   4   4       1368.89       1349.85        22.54 o                         
   4   4   4        383.54        400.53         8.18 o                         
   5   4   4        543.27        567.84        11.96 o                         
   6   4   4        426.47        421.70        16.14 o                         
   7   4   4       2549.91       2459.32        55.17 o                         
   8   4   4       1206.09       1200.77        35.43 o                         
   9   4   4        787.52        845.70        30.41 o                         
   1   5   4        898.21        934.01        13.19 o                         
   2   5   4       6317.12       6297.09        61.26 o                         
   3   5   4       1104.37       1099.35        17.03 o                         
   4   5   4      10906.90      10726.23       109.17 o                         
   5   5   4        582.10        554.97        13.11 o                         
   6   5   4        822.13        844.42        19.21 o                         
   7   5   4          2.52          2.11         5.37 o                         
   8   5   4         18.78         27.44         8.99 o                         
   9   5   4         39.53         23.61         9.14 o                         
   0   6   4      20177.69      20098.44       261.85 o                         
   1   6   4        190.74        184.05         5.98 o                         
   2   6   4       4497.07       4353.84        46.02 o                         
   3   6   4        277.55        282.92         7.21 o                         
   4   6   4          3.86          7.87         3.37 o                         
   5   6   4         14.78         18.71         3.93 o                         
   6   6   4       2832.11       2819.16        43.11 o                         
   7   6   4        430.04        408.24        18.44 o                         
   8   6   4       2396.17       2448.76        51.31 o                         
   9   6   4         16.07          8.74        14.80 o                         
   1   7   4        504.39        537.07        10.68 o                         
   2   7   4       2316.78       2236.54        26.88 o                         
   3   7   4       6147.27       6141.20        58.76 o                         
   4   7   4       3298.39       3300.09        42.89 o                         
   5   7   4       1608.63       1602.91        26.68 o                         
   6   7   4        913.54        914.13        17.00 o                         
   7   7   4        223.19        215.67        15.63 o                         
   8   7   4         70.01         62.34         9.40 o                         
   9   7   4        202.47        213.03        24.55 o                         
   0   8   4       2138.66       2055.96        43.03 o                         
   1   8   4       7879.65       7568.50        75.14 o                         
   2   8   4        237.64        246.44         7.51 o                         
   3   8   4       1279.00       1327.19        18.17 o                         
   4   8   4         65.89         75.69         5.41 o                         
   5   8   4        799.48        775.10        17.36 o                         
   6   8   4        459.78        451.24        11.92 o                         
   7   8   4       2403.88       2402.80        44.64 o                         
   8   8   4         61.17         69.18         9.67 o                         
   9   8   4        888.92        929.68        30.05 o                         
   1   9   4       2537.83       2539.55        32.89 o                         
   2   9   4       1091.59       1106.44        18.38 o                         
   3   9   4       6704.82       6726.48        69.14 o                         
   4   9   4       1049.10       1021.61        18.33 o                         
   5   9   4       4227.36       4187.16        60.64 o                         
   6   9   4         99.38         87.52         6.17 o                         
   7   9   4         38.06         52.52         6.72 o                         
   8   9   4          5.70          3.32         6.87 o                         
   9   9   4        233.47        251.82        18.49 o                         
   0  10   4       7695.30       7514.56       122.62 o                         
   1  10   4       4983.14       4942.60        60.03 o                         
   2  10   4       2266.42       2272.27        32.46 o                         
   3  10   4        163.69        178.19        11.05 o                         
   4  10   4         79.14         85.07         7.46 o                         
   5  10   4        329.82        320.72        11.34 o                         
   6  10   4       1189.96       1205.30        22.85 o                         
   7  10   4       1066.81       1105.33        24.65 o                         
   8  10   4       1193.22       1136.65        33.24 o                         
   1  11   4        230.89        237.29         9.16 o                         
   2  11   4       3267.10       3179.03        41.52 o                         
   3  11   4         20.36         26.77         4.20 o                         
   4  11   4       5513.20       5531.93        70.35 o                         
   5  11   4        141.26        145.35         7.34 o                         
   6  11   4       1425.90       1404.29        25.88 o                         
   7  11   4         11.47         10.73         5.61 o                         
   8  11   4          8.35         18.47         7.42 o                         
   0  12   4      10178.92       9877.88       157.41 o                         
   1  12   4         79.54         92.95         6.58 o                         
   2  12   4       1619.65       1597.78        26.93 o                         
   3  12   4        568.19        559.73        11.83 o                         
   4  12   4         71.14         53.82         5.77 o                         
   5  12   4         44.33         53.93         6.01 o                         
   6  12   4       2094.42       2071.82        30.70 o                         
   7  12   4        213.08        202.38        11.39 o                         
   8  12   4        981.35       1032.16        33.57 o                         
   1  13   4       1675.57       1621.45        28.97 o                         
   2  13   4       1482.28       1438.53        21.99 o                         
   3  13   4       5833.14       5701.77        60.90 o                         
   4  13   4       1496.56       1534.09        26.24 o                         
   5  13   4       2150.13       2131.57        39.88 o                         
   6  13   4        299.95        301.37        11.54 o                         
   7  13   4         85.87         93.18         8.84 o                         
   8  13   4          1.17          4.76         6.94 o                         
   0  14   4        286.05        275.61        17.82 o                         
   1  14   4       5688.29       5592.81        62.95 o                         
   2  14   4        183.52        176.47         8.12 o                         
   3  14   4        399.67        366.50        10.14 o                         
   4  14   4          6.04          2.12         4.32 o                         
   5  14   4        638.12        672.73        18.10 o                         
   6  14   4         37.33         25.97         6.04 o                         
   7  14   4       1465.01       1486.91        31.56 o                         
   1  15   4        652.94        661.45        16.67 o                         
   2  15   4        679.76        671.38        16.26 o                         
   3  15   4       2174.00       2172.79        33.91 o                         
   4  15   4       1535.51       1524.35        29.52 o                         
   5  15   4       2679.52       2659.68        43.40 o                         
   6  15   4        182.21        164.06        13.59 o                         
   7  15   4        109.83        112.60        11.07 o                         
   0  16   4       3546.90       3325.02        58.40 o                         
   1  16   4       1418.80       1398.55        25.01 o                         
   2  16   4        762.54        745.89        17.74 o                         
   3  16   4         83.97         90.39         7.22 o                         
   4  16   4        104.88        116.62        10.18 o                         
   5  16   4        272.98        292.42        14.64 o                         
   6  16   4        632.76        636.09        20.91 o                         
   7  16   4        153.35        157.03        14.16 o                         
   1  17   4         39.71         35.46         5.98 o                         
   2  17   4       2407.34       2376.09        50.50 o                         
   3  17   4          3.49          7.51         4.96 o                         
   4  17   4       3879.82       3842.00        63.78 o                         
   5  17   4         28.45         25.53         7.40 o                         
   6  17   4       1008.13        980.09        34.67 o                         
   0  18   4       1795.43       1768.79        38.67 o                         
   1  18   4       1433.21       1419.60        24.14 o                         
   2  18   4       1291.57       1269.65        26.41 o                         
   3  18   4        112.40        111.91        12.35 o                         
   4  18   4         95.61         82.77        10.15 o                         
   5  18   4        279.13        302.10        15.97 o                         
   6  18   4        383.44        411.69        17.99 o                         
   1  19   4        681.84        650.68        15.78 o                         
   2  19   4        150.55        157.97         9.68 o                         
   3  19   4       1511.19       1498.66        38.73 o                         
   4  19   4        357.07        350.64        20.97 o                         
   5  19   4       1332.04       1350.38        33.15 o                         
   6  19   4        214.38        227.52        16.26 o                         
   0  20   4         76.00         95.11        10.87 o                         
   1  20   4       2738.04       2709.76        42.04 o                         
   2  20   4         84.50         83.69         8.75 o                         
   3  20   4         93.54         82.31        13.86 o                         
   4  20   4         45.61         39.16         9.68 o                         
   5  20   4        267.43        260.14        18.21 o                         
   1  21   4         47.27         39.39         6.97 o                         
   2  21   4        474.09        491.21        16.88 o                         
   3  21   4       1547.74       1627.13        42.08 o                         
   4  21   4        960.11        931.63        35.73 o                         
   0  22   4       1918.42       1955.70        44.22 o                         
   1  22   4        128.09        124.79         9.90 o                         
   2  22   4        727.82        733.04        20.81 o                         
   3  22   4          7.82          9.73        11.55 o                         
   4  22   4          1.25          8.81         8.51 o                         
   1  23   4         36.70         34.06         7.19 o                         
   2  23   4        649.28        677.45        20.43 o                         
   3  23   4         61.92         45.23        14.47 o                         
   0  24   4        730.58        693.80        27.68 o                         
   1  24   4        981.05       1028.12        25.82 o                         
   2   0   5       6299.38       6173.79        92.52 o                         
   4   0   5       5937.40       5950.66       107.05 o                         
   6   0   5       1770.75       1763.56        81.38 o                         
   8   0   5        118.72         87.44        22.87 o                         
   0   1   5      10657.90      10650.02       133.67 o                         
   1   1   5       2307.26       2304.25        30.99 o                         
   2   1   5       3240.17       3206.09        37.28 o                         
   3   1   5        471.11        441.13        11.27 o                         
   4   1   5        111.94        109.70         6.74 o                         
   5   1   5        144.37        129.40         7.43 o                         
   6   1   5       2028.99       1990.31        64.57 o                         
   7   1   5        919.56        893.05        38.71 o                         
   8   1   5        688.57        810.91        37.31 o                         
   9   1   5        348.47        377.89        36.66 o                         
   1   2   5       1558.97       1554.52        21.02 o                         
   2   2   5       2131.92       2247.07        28.30 o                         
   3   2   5       5930.01       6002.01        66.42 o                         
   4   2   5       2126.08       2162.09        29.98 o                         
   5   2   5       5784.01       5756.50        70.00 o                         
   6   2   5        255.97        279.36        20.91 o                         
   7   2   5         87.73        103.24        20.18 o                         
   8   2   5         80.31         84.08        15.80 o                         
   9   2   5        378.70        413.65        28.96 o                         
   0   3   5        792.13        804.05        25.27 o                         
   1   3   5       9946.22       9816.49       104.60 o                         
   2   3   5        823.51        864.43        14.20 o                         
   3   3   5        973.55       1002.74        16.67 o                         
   4   3   5        755.79        728.04        13.99 o                         
   5   3   5       1124.09       1095.35        23.26 o                         
   6   3   5        151.59        141.68        10.75 o                         
   7   3   5       2623.22       2625.20        77.41 o                         
   8   3   5         17.71          8.31         9.85 o                         
   9   3   5        898.86        942.99        58.52 o                         
   1   4   5        907.77        910.62        16.16 o                         
   2   4   5       2817.95       2729.52        32.24 o                         
   3   4   5       3635.86       3692.23        40.88 o                         
   4   4   5       1078.53       1118.27        18.14 o                         
   5   4   5       2646.72       2679.09        41.74 o                         
   6   4   5        554.36        545.89        21.27 o                         
   7   4   5        212.90        196.66        19.53 o                         
   8   4   5          4.57         -6.87         9.67 o                         
   9   4   5        189.41        205.14        28.92 o                         
   0   5   5      11175.56      11045.31       138.50 o                         
   1   5   5       1498.67       1454.12        24.61 o                         
   2   5   5       5591.46       5433.62        58.07 o                         
   3   5   5        182.53        168.66         7.13 o                         
   4   5   5        162.12        140.79         6.51 o                         
   5   5   5        240.86        220.40         9.40 o                         
   6   5   5       2598.21       2573.75        46.18 o                         
   7   5   5        285.13        306.69        23.25 o                         
   8   5   5       1237.30       1267.85        65.91 o                         
   1   6   5        148.69        144.51         5.99 o                         
   2   6   5       5859.06       5875.89        65.74 o                         
   3   6   5         35.78         37.11         4.24 o                         
   4   6   5       4991.33       4980.77        56.20 o                         
   5   6   5        989.63        918.22        19.81 o                         
   6   6   5       1778.62       1691.50        38.17 o                         
   7   6   5          8.10          6.28         8.31 o                         
   8   6   5         42.88         38.34        16.82 o                         
   0   7   5       4658.50       4533.12        72.07 o                         
   1   7   5       3260.43       3177.11        38.12 o                         
   2   7   5       2949.11       2942.61        38.24 o                         
   3   7   5        425.42        415.40        11.57 o                         
   4   7   5         94.01         95.08         6.38 o                         
   5   7   5        352.04        366.98        14.85 o                         
   6   7   5       1184.76       1197.65        24.31 o                         
   7   7   5        870.58        914.45        24.02 o                         
   8   7   5        902.04        943.66        54.48 o                         
   1   8   5       1021.32        923.72        18.78 o                         
   2   8   5        207.28        218.24         8.93 o                         
   3   8   5       5085.54       5019.13        61.69 o                         
   4   8   5        271.94        265.89         8.68 o                         
   5   8   5       3516.01       3476.63        52.73 o                         
   6   8   5        140.50        128.51         8.48 o                         
   7   8   5        199.38        204.75        12.21 o                         
   8   8   5         37.66         22.20        10.94 o                         
   0   9   5       1475.35       1445.37        34.73 o                         
   1   9   5       6577.39       6424.20        77.01 o                         
   2   9   5        210.03        211.44         9.02 o                         
   3   9   5        812.88        850.26        16.17 o                         
   4   9   5         59.16         62.24         4.70 o                         
   5   9   5       1224.63       1181.64        25.96 o                         
   6   9   5        307.14        299.72        12.62 o                         
   7   9   5       1299.17       1351.24        28.98 o                         
   8   9   5          5.63          4.04         9.04 o                         
   1  10   5        943.33        942.15        20.72 o                         
   2  10   5       3615.86       3525.34        42.70 o                         
   3  10   5       2811.79       2766.38        33.49 o                         
   4  10   5       3007.59       2928.91        40.35 o                         
   5  10   5       1026.06       1069.83        21.88 o                         
   6  10   5        830.72        836.03        20.93 o                         
   7  10   5        144.12        164.63        10.92 o                         
   8  10   5         13.80         23.00        15.51 o                         
   0  11   5       4446.21       4273.02       105.09 o                         
   1  11   5        163.13        173.42         8.01 o                         
   2  11   5       2920.59       2833.95        37.17 o                         
   3  11   5         59.43         43.02         5.05 o                         
   4  11   5         80.91         70.76         7.07 o                         
   5  11   5        101.44        115.57         9.59 o                         
   6  11   5       1220.19       1233.48        31.22 o                         
   7  11   5          5.15         -2.97         6.08 o                         
   8  11   5       1009.10       1023.65        35.14 o                         
   1  12   5        358.36        353.91        12.42 o                         
   2  12   5       2501.52       2491.16        34.31 o                         
   3  12   5        499.60        490.88        13.27 o                         
   4  12   5       3743.47       3691.99        54.71 o                         
   5  12   5        497.41        465.47        17.34 o                         
   6  12   5        873.45        886.92        23.71 o                         
   7  12   5         70.71        104.88        19.33 o                         
   0  13   5       1537.11       1445.51        31.94 o                         
   1  13   5       4798.92       4638.56        57.36 o                         
   2  13   5        846.14        880.65        18.54 o                         
   3  13   5        279.57        283.19        10.57 o                         
   4  13   5         11.54         14.26         6.23 o                         
   5  13   5        644.11        622.19        20.10 o                         
   6  13   5        310.61        304.57        14.61 o                         
   7  13   5       1128.51       1200.96        56.68 o                         
   1  14   5        952.24        913.74        18.17 o                         
   2  14   5         52.73         38.59         6.22 o                         
   3  14   5       4484.49       4448.43        62.06 o                         
   4  14   5        118.36        132.01        12.22 o                         
   5  14   5       1534.70       1573.38        34.70 o                         
   6  14   5         28.34         14.68         6.86 o                         
   7  14   5        127.29        121.83        15.11 o                         
   0  15   5       1022.58        997.09        26.72 o                         
   1  15   5       2679.86       2564.51        35.01 o                         
   2  15   5        742.41        737.44        17.94 o                         
   3  15   5        385.90        367.87        13.72 o                         
   4  15   5        149.37        138.39        11.51 o                         
   5  15   5        379.61        382.77        17.07 o                         
   6  15   5        385.39        383.28        18.44 o                         
   1  16   5        436.96        469.49        13.25 o                         
   2  16   5        959.69        930.36        20.68 o                         
   3  16   5        703.91        728.51        18.66 o                         
   4  16   5       1569.12       1600.45        35.43 o                         
   5  16   5        130.90        137.83        11.97 o                         
   6  16   5        663.31        666.14        22.59 o                         
   0  17   5       3321.91       3326.62        61.66 o                         
   1  17   5         31.49         29.32         5.39 o                         
   2  17   5       1943.85       1913.66        32.40 o                         
   3  17   5          9.42          9.42         5.29 o                         
   4  17   5          6.12          8.01         9.71 o                         
   5  17   5          2.66         -4.19         6.26 o                         
   6  17   5       1041.15       1069.64        28.86 o                         
   1  18   5        308.49        299.63        12.08 o                         
   2  18   5        897.18        932.58        21.42 o                         
   3  18   5       1255.97       1239.26        30.71 o                         
   4  18   5       1563.69       1652.18        42.21 o                         
   5  18   5        529.37        547.13        24.15 o                         
   0  19   5        450.95        467.48        20.21 o                         
   1  19   5       1575.18       1562.58        26.42 o                         
   2  19   5        114.35        117.00         9.78 o                         
   3  19   5        160.72        175.97        13.72 o                         
   4  19   5         34.36         30.48         9.57 o                         
   5  19   5        304.93        339.26        21.26 o                         
   1  20   5        917.27        942.41        22.39 o                         
   2  20   5        105.87         98.81         9.58 o                         
   3  20   5       1614.56       1578.24        36.65 o                         
   4  20   5         48.87         35.30        10.36 o                         
   0  21   5        601.32        571.45        23.06 o                         
   1  21   5        677.36        712.22        19.78 o                         
   2  21   5        638.78        668.69        20.48 o                         
   3  21   5        201.18        213.20        15.21 o                         
   1  22   5        181.93        201.77        13.69 o                         
   2  22   5        618.12        665.93        28.43 o                         
   0   0   6       9167.51       8961.56       229.69 o                         
   2   0   6       1840.23       1831.60        37.16 o                         
   4   0   6         43.27         57.05        10.04 o                         
   6   0   6       1404.37       1448.11        75.33 o                         
   1   1   6        171.64        188.91         9.70 o                         
   2   1   6       3143.04       3059.04        42.09 o                         
   3   1   6       2427.75       2395.75        37.22 o                         
   4   1   6       4365.30       4302.42        62.64 o                         
   5   1   6        873.58        889.53        20.67 o                         
   6   1   6       1217.75       1246.65        34.42 o                         
   7   1   6        179.14        198.42        29.59 o                         
   0   2   6       1051.72       1064.96        29.34 o                         
   1   2   6       5798.43       5787.92        76.21 o                         
   2   2   6       1149.21       1134.90        22.57 o                         
   3   2   6        904.22        863.35        22.37 o                         
   4   2   6        219.10        226.81        10.59 o                         
   5   2   6       1094.74       1116.60        28.14 o                         
   6   2   6        246.31        256.06        17.52 o                         
   7   2   6       1554.80       1504.61        79.37 o                         
   8   2   6        245.23        259.62        34.98 o                         
   1   3   6       2176.21       2156.36        37.41 o                         
   2   3   6        423.58        392.22        12.72 o                         
   3   3   6       6211.65       6009.11        84.52 o                         
   4   3   6         98.77        110.78         8.22 o                         
   5   3   6       3476.88       3494.33        55.08 o                         
   6   3   6         63.44         78.99        10.58 o                         
   7   3   6        228.95        202.45        29.59 o                         
   8   3   6          1.12          8.74        16.14 o                         
   0   4   6       5597.09       5305.03       108.44 o                         
   1   4   6       3020.87       2964.08        48.71 o                         
   2   4   6        667.60        676.81        18.30 o                         
   3   4   6        609.61        616.76        15.23 o                         
   4   4   6         87.90         81.46         6.95 o                         
   5   4   6        482.07        484.70        15.32 o                         
   6   4   6        628.18        628.79        24.07 o                         
   7   4   6        817.87        774.84        53.81 o                         
   8   4   6        503.51        542.79        46.41 o                         
   1   5   6        298.65        298.46        11.71 o                         
   2   5   6       2763.74       2683.40        38.25 o                         
   3   5   6        593.69        601.06        13.87 o                         
   4   5   6       5312.70       5231.62        61.12 o                         
   5   5   6        697.65        702.49        29.42 o                         
   6   5   6       1036.41       1048.28        32.61 o                         
   7   5   6         26.34          8.74        14.80 o                         
   8   5   6         14.25          8.07        17.49 o                         
   0   6   6       8229.11       8072.13       153.93 o                         
   1   6   6        272.07        246.55         9.67 o                         
   2   6   6       2825.18       2789.14        37.69 o                         
   3   6   6        211.60        183.63         9.60 o                         
   4   6   6         39.32         40.63         5.52 o                         
   5   6   6         87.12         90.27         8.73 o                         
   6   6   6       1289.55       1328.56        34.35 o                         
   7   6   6        128.89        111.70        30.94 o                         
   8   6   6       1521.49       1571.87        80.71 o                         
   1   7   6        538.26        535.24        13.71 o                         
   2   7   6       2065.02       2051.96        29.30 o                         
   3   7   6       1956.58       1865.73        28.96 o                         
   4   7   6       3521.63       3433.43        44.26 o                         
   5   7   6        944.94        943.36        26.87 o                         
   6   7   6        355.92        354.62        21.36 o                         
   7   7   6        109.91         98.90        11.87 o                         
   0   8   6        185.01        176.10        10.80 o                         
   1   8   6       5140.33       4976.62        56.56 o                         
   2   8   6         96.52        103.73         7.31 o                         
   3   8   6        427.14        427.76        12.53 o                         
   4   8   6          6.08          5.44         4.49 o                         
   5   8   6        506.48        485.07        17.32 o                         
   6   8   6         65.42         63.66        13.20 o                         
   7   8   6       1844.30       1878.52        52.96 o                         
   1   9   6        687.09        681.04        14.15 o                         
   2   9   6        242.83        224.60        10.33 o                         
   3   9   6       4340.93       4191.63        52.35 o                         
   4   9   6        617.82        575.61        15.20 o                         
   5   9   6       2153.09       2178.17        38.40 o                         
   6   9   6        104.86        108.95        12.48 o                         
   7   9   6        119.19        117.50        13.71 o                         
   0  10   6       4596.18       4467.69        68.47 o                         
   1  10   6       1940.43       1989.74        27.52 o                         
   2  10   6       1580.12       1558.66        25.59 o                         
   3  10   6        128.58        124.41         8.56 o                         
   4  10   6         32.45         37.22         8.53 o                         
   5  10   6         91.36         92.73         9.03 o                         
   6  10   6        604.31        568.12        23.49 o                         
   7  10   6        824.30        855.28        32.44 o                         
   1  11   6         17.79         11.94         4.37 o                         
   2  11   6       1748.56       1650.02        28.57 o                         
   3  11   6        347.75        377.93        12.83 o                         
   4  11   6       3269.12       3281.78        49.82 o                         
   5  11   6        105.59        121.72        10.67 o                         
   6  11   6        689.95        716.27        26.47 o                         
   7  11   6         13.23         13.33         9.80 o                         
   0  12   6       3435.60       3418.74        62.39 o                         
   1  12   6       1048.87       1019.41        19.79 o                         
   2  12   6       2311.49       2282.15        34.78 o                         
   3  12   6        282.61        273.10        11.30 o                         
   4  12   6         83.76         92.89        11.26 o                         
   5  12   6        222.85        208.09        13.26 o                         
   6  12   6        700.32        733.56        22.39 o                         
   1  13   6       1039.33       1017.99        19.85 o                         
   2  13   6        895.07        912.09        18.91 o                         
   3  13   6       1411.02       1397.13        25.73 o                         
   4  13   6        710.06        745.21        25.45 o                         
   5  13   6       1307.98       1267.11        35.15 o                         
   6  13   6        289.03        324.18        24.95 o                         
   0  14   6          3.26         19.59        10.41 o                         
   1  14   6       3951.75       3858.51        48.66 o                         
   2  14   6         14.33          8.02         4.87 o                         
   3  14   6        501.22        521.74        18.90 o                         
   4  14   6        100.31        104.63        13.20 o                         
   5  14   6        648.91        650.50        24.96 o                         
   6  14   6         79.27         78.52        13.69 o                         
   1  15   6        224.52        244.66        11.63 o                         
   2  15   6        250.33        244.71        11.66 o                         
   3  15   6       1609.64       1629.01        31.47 o                         
   4  15   6        410.86        394.35        20.04 o                         
   5  15   6        938.10        956.15        30.74 o                         
   0  16   6       2554.37       2514.72        52.04 o                         
   1  16   6        634.59        659.13        16.25 o                         
   2  16   6       1103.92       1105.34        23.69 o                         
   3  16   6         50.87         59.34         7.77 o                         
   4  16   6          2.05         11.26         7.75 o                         
   5  16   6        117.16        105.36        12.94 o                         
   1  17   6         49.23         38.82         6.31 o                         
   2  17   6       1273.31       1303.77        26.72 o                         
   3  17   6         24.10         31.84         6.90 o                         
   4  17   6       1585.38       1573.81        41.72 o                         
   0  18   6       2274.35       2299.66        73.50 o                         
   1  18   6        776.95        750.33        18.05 o                         
   2  18   6        767.68        760.48        22.24 o                         
   3  18   6         58.19         29.72         8.28 o                         
   4  18   6          2.40         17.93         8.61 o                         
   1  19   6         61.42         42.10         7.01 o                         
   2  19   6        218.43        245.11        17.54 o                         
   3  19   6       1636.33       1679.01        38.76 o                         
   0  20   6        409.24        429.80        20.67 o                         
   1  20   6       1581.46       1594.85        31.17 o                         
   2  20   6         12.51         11.51         6.70 o                         
   2   0   7       2539.72       2455.35        48.23 o                         
   4   0   7       3280.33       3197.87        58.04 o                         
   6   0   7        776.34        782.23        50.45 o                         
   0   1   7       3119.57       3109.02        55.35 o                         
   1   1   7       1739.18       1710.75        26.33 o                         
   2   1   7       2211.59       2199.93        30.99 o                         
   3   1   7        105.54        100.53         7.11 o                         
   4   1   7          3.66          5.88         4.76 o                         
   5   1   7        229.83        231.82        12.33 o                         
   6   1   7        939.03        954.10        35.21 o                         
   1   2   7       1187.96       1138.57        20.86 o                         
   2   2   7        350.94        360.73        11.29 o                         
   3   2   7       4144.71       4045.88        49.33 o                         
   4   2   7        862.90        900.12        19.17 o                         
   5   2   7       1829.06       1870.61        36.28 o                         
   6   2   7        101.70        125.59        27.24 o                         
   0   3   7        747.47        720.26        24.85 o                         
   1   3   7       5241.41       5082.33        57.97 o                         
   2   3   7        238.34        221.39         9.33 o                         
   3   3   7        282.31        291.96        10.47 o                         
   4   3   7         30.75         35.88         5.80 o                         
   5   3   7        434.40        471.33        16.68 o                         
   6   3   7         30.51         32.86        11.30 o                         
   1   4   7        380.84        374.36        12.72 o                         
   2   4   7       1796.02       1766.76        27.02 o                         
   3   4   7       3312.47       3317.18        40.43 o                         
   4   4   7       1306.25       1294.45        24.05 o                         
   5   4   7        994.19       1000.75        24.51 o                         
   6   4   7        372.91        402.77        24.99 o                         
   7   4   7         74.43         57.84        24.21 o                         
   0   5   7       2435.11       2352.37        46.17 o                         
   1   5   7        291.19        323.73        10.51 o                         
   2   5   7       2311.27       2273.37        30.92 o                         
   3   5   7        121.17        108.86         7.06 o                         
   4   5   7         21.03         18.90         5.20 o                         
   5   5   7          8.42          5.94         5.06 o                         
   6   5   7       1122.47       1183.29        44.42 o                         
   7   5   7        172.03        160.08        30.27 o                         
   1   6   7         28.30         21.48         4.68 o                         
   2   6   7       3202.10       3029.89        38.62 o                         
   3   6   7        260.81        260.51         9.58 o                         
   4   6   7       3204.01       3184.29        42.63 o                         
   5   6   7         33.08         32.97         8.10 o                         
   6   6   7       1107.35       1195.67        45.89 o                         
   7   6   7         30.36         24.21        20.18 o                         
   0   7   7       2964.32       2931.12        54.46 o                         
   1   7   7       2131.56       2079.10        30.66 o                         
   2   7   7       1118.18       1127.66        20.01 o                         
   3   7   7         91.15         98.68         6.96 o                         
   4   7   7         43.15         53.43         6.83 o                         
   5   7   7        183.68        188.45        13.76 o                         
   6   7   7        717.22        689.39        73.99 o                         
   1   8   7        898.43        877.27        18.30 o                         
   2   8   7        202.34        208.33         9.57 o                         
   3   8   7       2806.29       2715.08        40.64 o                         
   4   8   7        163.73        183.19        10.30 o                         
   5   8   7       1703.63       1710.99        40.22 o                         
   6   8   7        121.28        127.60        28.81 o                         
   0   9   7        285.46        256.54        14.84 o                         
   1   9   7       3047.30       2955.32        39.83 o                         
   2   9   7        520.92        503.07        17.50 o                         
   3   9   7        505.58        520.66        15.55 o                         
   4   9   7         26.28         22.12         6.01 o                         
   5   9   7        555.52        590.65        22.58 o                         
   6   9   7        306.57        305.28        35.33 o                         
   1  10   7        291.57        319.31        11.62 o                         
   2  10   7       1190.86       1181.67        21.94 o                         
   3  10   7        657.00        650.56        27.78 o                         
   4  10   7       1108.48       1058.16        23.46 o                         
   5  10   7       1018.58       1030.34        30.73 o                         
   6  10   7        390.19        394.11        27.74 o                         
   0  11   7       4381.43       4246.62        74.15 o                         
   1  11   7        186.03        197.48         9.78 o                         
   2  11   7       1379.66       1356.18        24.29 o                         
   3  11   7         60.60         80.95         7.82 o                         
   4  11   7         14.02         14.14         5.76 o                         
   5  11   7        102.15        101.41        12.33 o                         
   6  11   7       1315.74       1341.73        45.77 o                         
   1  12   7        116.11        113.81         8.28 o                         
   2  12   7       1261.87       1246.46        23.14 o                         
   3  12   7       1000.70        963.69        22.01 o                         
   4  12   7       1603.97       1626.50        35.60 o                         
   5  12   7        200.57        188.63        15.34 o                         
   0  13   7       1871.20       1888.95        42.60 o                         
   1  13   7       1655.70       1643.22        27.56 o                         
   2  13   7        263.51        269.27        13.20 o                         
   3  13   7        191.99        164.38        11.05 o                         
   4  13   7         11.63         13.61         7.38 o                         
   5  13   7         92.62        100.96        12.75 o                         
   1  14   7        316.31        320.30        12.42 o                         
   2  14   7          7.50         15.50         5.74 o                         
   3  14   7       2434.68       2415.50        41.93 o                         
   4  14   7         19.14         24.06         8.13 o                         
   0  15   7        756.96        712.08        25.21 o                         
   1  15   7       1425.69       1486.60        26.85 o                         
   2  15   7         90.25         88.96         8.97 o                         
   3  15   7        184.38        202.43        12.23 o                         
   4  15   7         32.40         32.94         8.75 o                         
   1  16   7         68.22         66.11         7.59 o                         
   2  16   7        926.90        904.03        22.47 o                         
   3  16   7        272.57        267.81        14.91 o                         
   0  17   7       2109.26       2180.38        51.22 o                         
   1  17   7         64.83         64.84         7.60 o                         
   2  17   7        895.79        884.32        24.22 o                         
   3  17   7          9.05          3.59         6.20 o                         
   1  18   7        214.39        221.45        11.46 o                         
   2  18   7        646.15        632.98        20.59 o                         
   0   0   8       5495.81       5398.24       129.17 o                         
   2   0   8       1747.86       1765.42        51.70 o                         
   4   0   8         14.85         17.10         7.64 o                         
   6   0   8       1225.83       1377.49        71.97 o                         
   1   1   8        396.84        390.41        12.85 o                         
   2   1   8        920.60        897.99        21.86 o                         
   3   1   8        824.40        814.68        18.04 o                         
   4   1   8       1428.32       1446.08        30.36 o                         
   5   1   8        485.22        521.66        22.52 o                         
   6   1   8        575.94        576.18        54.82 o                         
   0   2   8        553.78        539.37        20.99 o                         
   1   2   8       3116.11       2981.31        40.58 o                         
   2   2   8        623.31        608.27        15.62 o                         
   3   2   8        305.17        300.04        14.39 o                         
   4   2   8          5.80         -3.44         4.90 o                         
   5   2   8        479.19        496.81        18.59 o                         
   6   2   8        189.18        217.26        23.15 o                         
   1   3   8        908.95        904.39        19.20 o                         
   2   3   8         76.21         74.23         7.15 o                         
   3   3   8       1835.57       1796.02        28.77 o                         
   4   3   8        108.05        115.92        10.22 o                         
   5   3   8       1630.70       1667.93        36.21 o                         
   6   3   8         15.36          8.30         8.95 o                         
   0   4   8       2807.19       2769.00        57.28 o                         
   1   4   8       2474.25       2467.27        35.72 o                         
   2   4   8        440.43        423.87        13.34 o                         
   3   4   8        250.82        250.02        11.04 o                         
   4   4   8         25.86         29.71         7.05 o                         
   5   4   8        429.35        449.09        17.70 o                         
   6   4   8        387.64        380.88        22.09 o                         
   1   5   8          7.95         -1.22         4.53 o                         
   2   5   8        858.30        863.91        19.06 o                         
   3   5   8        108.05        120.57         8.27 o                         
   4   5   8       2469.17       2495.52        39.33 o                         
   5   5   8         83.04         84.59         9.68 o                         
   0   6   8       4518.02       4474.10        78.91 o                         
   1   6   8         51.76         54.76         6.56 o                         
   2   6   8       1444.94       1483.16        25.68 o                         
   3   6   8         38.81         44.16         6.20 o                         
   4   6   8         22.44         19.14         6.59 o                         
   5   6   8         22.05         22.57         7.72 o                         
   1   7   8        435.11        427.53        13.83 o                         
   2   7   8        899.43        924.53        21.99 o                         
   3   7   8        949.26        877.76        22.37 o                         
   4   7   8       1241.01       1288.21        28.12 o                         
   5   7   8        592.58        604.19        24.64 o                         
   0   8   8        233.88        245.75        15.69 o                         
   1   8   8       2387.37       2304.44        35.07 o                         
   2   8   8        160.59        166.51         9.62 o                         
   3   8   8        278.92        280.02        12.91 o                         
   4   8   8          4.64         -1.51         5.72 o                         
   5   8   8        437.60        438.53        24.08 o                         
   1   9   8        207.69        226.01        11.76 o                         
   2   9   8        103.75         82.87         7.68 o                         
   3   9   8       2150.15       2254.16        37.47 o                         
   4   9   8        470.04        466.83        16.84 o                         
   5   9   8        740.03        732.12        31.78 o                         
   0  10   8       1698.66       1646.12        40.84 o                         
   1  10   8        988.98       1034.20        21.76 o                         
   2  10   8        477.98        447.03        14.45 o                         
   3  10   8        204.27        210.76        11.78 o                         
   4  10   8         22.86         28.40         7.14 o                         
   1  11   8          8.32          6.53         5.19 o                         
   2  11   8       1265.17       1265.19        24.32 o                         
   3  11   8        161.93        172.54        11.12 o                         
   4  11   8       1975.06       2120.13        38.59 o                         
   0  12   8       1363.79       1487.52        38.36 o                         
   1  12   8        397.90        383.71        13.87 o                         
   2  12   8        979.38        963.48        22.82 o                         
   3  12   8         16.19         12.71         6.57 o                         
   1  13   8        264.84        270.00        12.33 o                         
   2  13   8        457.86        498.96        17.25 o                         
   3  13   8       1019.71       1060.48        26.18 o                         
   0  14   8         27.90         37.39         9.49 o                         
   1  14   8       1434.57       1470.92        27.44 o                         
   2  14   8         56.08         62.83         8.58 o                         
   1  15   8        285.28        305.28        13.08 o                         
   2   0   9       1646.13       1654.07        40.91 o                         
   4   0   9       2076.09       2185.32        49.61 o                         
   0   1   9       1979.91       1890.26        46.11 o                         
   1   1   9        735.22        730.50        18.33 o                         
   2   1   9        560.65        546.04        16.35 o                         
   3   1   9         63.28         63.88         7.50 o                         
   4   1   9         49.54         54.21         8.11 o                         
   1   2   9         76.17         77.16         8.07 o                         
   2   2   9        207.07        222.98        11.30 o                         
   3   2   9       1784.91       1780.37        29.93 o                         
   4   2   9        486.60        486.59        16.78 o                         
   0   3   9          5.86          9.56         7.55 o                         
   1   3   9       1986.95       2038.79        33.20 o                         
   2   3   9        113.64        104.76         8.74 o                         
   3   3   9        299.81        334.32        13.23 o                         
   4   3   9         88.92         91.43         9.27 o                         
   1   4   9        305.53        291.92        12.61 o                         
   2   4   9        734.12        711.65        18.35 o                         
   3   4   9       1068.40       1093.78        22.72 o                         
   4   4   9        387.08        413.16        15.59 o                         
   0   5   9       1984.01       2030.59        47.47 o                         
   1   5   9        225.09        259.64        12.06 o                         
   2   5   9       1263.14       1256.42        25.08 o                         
   3   5   9         26.83         27.66         6.44 o                         
   1   6   9          7.98          9.54         5.55 o                         
   2   6   9       1195.98       1246.90        24.86 o                         
   3   6   9        147.33        142.85         9.86 o                         
   0   7   9       1316.77       1306.21        40.48 o                         
   1   7   9        777.53        764.27        19.16 o                         
   2   7   9        693.15        703.64        18.47 o                         
   3   7   9         54.65         48.09         7.95 o                         
   1   8   9        243.49        244.96        12.11 o                         
   2   8   9          5.63          9.77         5.67 o                         
   3   8   9       1332.24       1379.91        28.99 o                         
   0   9   9        100.84         99.94        14.68 o                         
   1   9   9       1460.27       1525.55        28.70 o                         
   2   9   9         86.78         83.23         8.35 o                         
   1  10   9        270.13        268.35        12.74 o                         
   0  11   9       1466.65       1504.69        40.42 o                         
                                                                                
