# Supplementary material for: Crystal structures of dimethyl 5-iodo­iso­phthal­ate and dimethyl 5-ethynyl­iso­phthal­ate
Source: Acta Crystallogr E Crystallogr Commun. 2018 Jul 13;74(Pt 8):1093–6. doi: 10.1107/S205698901800912X (PMC6073011; doi:10.1107/S205698901800912X)
Supplement: Supplementary file 3 [file e-74-01093-IIsup5.hkl]

data_II                                                                         
_shelx_title ' inha3 in Pnma'                                                   
_shelx_refln_list_code          4                                               
_shelx_F_calc_maximum      286.87                                               
_exptl_crystal_F_000       456.00                                               
_reflns_d_resolution_high  0.7842                                               
                                                                                
loop_                                                                           
 _space_group_symop_operation_xyz                                               
 'x, y, z'                                                                      
 '-x+1/2, -y, z+1/2'                                                            
 '-x, y+1/2, -z'                                                                
 'x+1/2, -y+1/2, -z+1/2'                                                        
 '-x, -y, -z'                                                                   
 'x-1/2, y, -z-1/2'                                                             
 'x, -y-1/2, z'                                                                 
 '-x-1/2, y-1/2, z-1/2'                                                         
                                                                                
_cell_length_a    10.1206                                                       
_cell_length_b     6.6219                                                       
_cell_length_c    16.3658                                                       
_cell_angle_alpha  90.000                                                       
_cell_angle_beta   90.000                                                       
_cell_angle_gamma  90.000                                                       
                                                                                
_shelx_F_squared_multiplier     1.000                                           
                                                                                
loop_                                                                           
 _refln_index_h                                                                 
 _refln_index_k                                                                 
 _refln_index_l                                                                 
 _refln_F_squared_calc                                                          
 _refln_F_squared_meas                                                          
 _refln_F_squared_sigma                                                         
 _refln_observed_status                                                         
   2   0   0       2854.00       2899.15        26.16 o                         
   4   0   0         92.68        100.62         3.10 o                         
   6   0   0          7.61          6.95         2.24 o                         
   8   0   0        150.31        127.22         4.76 o                         
  10   0   0        200.94        184.74        12.08 o                         
  12   0   0         68.56         64.78         9.60 o                         
   2   1   0       4027.19       4166.74        27.96 o                         
   4   1   0         25.96         36.19         1.51 o                         
   6   1   0         23.16         23.82         1.42 o                         
   8   1   0        138.29        123.27         3.38 o                         
  10   1   0        127.15        129.39         5.05 o                         
  12   1   0         17.93         13.07         4.63 o                         
   0   2   0      82294.79      79604.98      1148.91 o                         
   2   2   0       1220.23       1214.53         8.76 o                         
   4   2   0        109.20        107.17         1.58 o                         
   6   2   0          4.88          5.83         0.80 o                         
   8   2   0        107.80         98.51         3.02 o                         
  10   2   0        125.31        120.06         4.97 o                         
  12   2   0         48.94         54.56         8.48 o                         
   2   3   0        806.20        831.78         5.87 o                         
   4   3   0         66.41         74.79         1.46 o                         
   6   3   0          0.55         -1.07         0.85 o                         
   8   3   0         65.22         70.18         2.70 o                         
  10   3   0         58.26         62.02         3.90 o                         
  12   3   0         11.44         11.40         3.28 o                         
   0   4   0      12742.38      12843.59       182.39 o                         
   2   4   0        237.14        238.60         2.33 o                         
   4   4   0         41.95         40.35         1.20 o                         
   6   4   0          3.97          5.51         1.13 o                         
   8   4   0         41.43         51.44         2.56 o                         
  10   4   0         33.76         31.20         3.33 o                         
   2   5   0        102.46        110.62         3.16 o                         
   4   5   0         66.57         64.91         1.56 o                         
   6   5   0          6.69          7.05         1.21 o                         
   8   5   0         20.58         24.48         2.31 o                         
  10   5   0         13.05         13.31         2.98 o                         
   0   6   0       2088.19       2082.97        50.46 o                         
   2   6   0         54.00         50.24         1.68 o                         
   4   6   0         10.00          9.32         3.14 o                         
   6   6   0          4.13          4.35         1.62 o                         
   8   6   0          9.82          8.16         2.68 o                         
   2   7   0         11.28         11.18         1.18 o                         
   4   7   0         30.73         28.01         2.96 o                         
   6   7   0          5.57          4.87         1.76 o                         
   2   8   0         14.52         14.56         2.48 o                         
   4   8   0          2.75          0.08         2.15 o                         
   2   0   1       2049.16       2001.20        12.99 o                         
   3   0   1        518.44        451.37         3.74 o                         
   4   0   1        479.69        521.47         5.74 o                         
   5   0   1        229.33        208.36         3.45 o                         
   6   0   1        126.24        135.33         3.03 o                         
   7   0   1         42.42         40.82         2.08 o                         
   8   0   1          0.91         -1.70         1.34 o                         
   9   0   1          1.83         -2.04         1.36 o                         
  10   0   1          8.95         11.60         4.01 o                         
  11   0   1         14.08         18.12        10.04 o                         
  12   0   1          1.36          0.56         4.09 o                         
   0   1   1        783.83        751.04         6.21 o                         
   1   1   1         18.07         19.07         0.29 o                         
   2   1   1       4098.62       4006.89        18.75 o                         
   3   1   1          1.04         -0.20         0.37 o                         
   4   1   1        211.86        207.47         1.64 o                         
   5   1   1        866.02        970.12         5.11 o                         
   6   1   1        662.91        672.88         4.78 o                         
   7   1   1        187.89        172.08         2.21 o                         
   8   1   1          9.75         11.48         1.18 o                         
   9   1   1        143.58        143.29         3.09 o                         
  10   1   1         76.80         76.83         3.88 o                         
  11   1   1          7.10          3.32         2.71 o                         
  12   1   1         11.36         10.92         3.20 o                         
   1   2   1       3806.58       3980.98        18.15 o                         
   2   2   1        984.63        967.05         4.82 o                         
   3   2   1        184.66        171.85         1.20 o                         
   4   2   1        255.34        279.50         1.90 o                         
   5   2   1        120.60        119.28         1.31 o                         
   6   2   1         49.75         50.69         1.11 o                         
   7   2   1         27.08         27.22         1.09 o                         
   8   2   1          0.41         -1.46         0.98 o                         
   9   2   1          1.93         -0.32         1.24 o                         
  10   2   1          5.45          2.70         1.82 o                         
  11   2   1         10.47         12.84         2.12 o                         
  12   2   1          0.38          5.22         3.02 o                         
   0   3   1         88.50         85.13         2.53 o                         
   1   3   1          4.55          5.95         0.65 o                         
   2   3   1        612.34        583.36         3.16 o                         
   3   3   1          5.19          5.38         0.44 o                         
   4   3   1         95.66        112.58         1.20 o                         
   5   3   1        404.10        408.12         2.81 o                         
   6   3   1        207.58        216.99         2.07 o                         
   7   3   1         84.71         82.71         1.64 o                         
   8   3   1          2.26          1.52         1.04 o                         
   9   3   1         74.02         77.18         2.39 o                         
  10   3   1         26.71         29.58         2.26 o                         
  11   3   1          4.58          6.20         1.99 o                         
  12   3   1          6.00          3.47         2.16 o                         
   1   4   1       1047.29       1109.58         9.54 o                         
   2   4   1        192.39        191.51         1.64 o                         
   3   4   1         20.57         23.11         0.71 o                         
   4   4   1         17.13         19.52         0.68 o                         
   5   4   1         27.17         31.02         0.87 o                         
   6   4   1          1.49          0.07         0.71 o                         
   7   4   1          8.09          8.91         0.89 o                         
   8   4   1          5.05          4.81         1.04 o                         
   9   4   1          1.35          1.10         1.38 o                         
  10   4   1          0.84          0.48         1.73 o                         
  11   4   1          4.52          8.70         2.09 o                         
   0   5   1          2.12          1.89         1.87 o                         
   1   5   1          9.75          5.38         1.46 o                         
   2   5   1         82.65         77.60         1.28 o                         
   3   5   1          5.98          6.38         0.61 o                         
   4   5   1         29.51         31.75         1.18 o                         
   5   5   1        124.40        119.28         1.46 o                         
   6   5   1         39.36         39.97         1.22 o                         
   7   5   1         22.66         23.99         1.20 o                         
   8   5   1          0.09         -1.25         1.16 o                         
   9   5   1         23.58         27.85         1.87 o                         
  10   5   1          3.54          3.01         1.87 o                         
   1   6   1        291.54        274.02         7.69 o                         
   2   6   1         28.51         28.20         1.02 o                         
   3   6   1          2.07          1.82         0.81 o                         
   4   6   1          1.04         -0.03         0.78 o                         
   5   6   1          3.92          1.71         0.93 o                         
   6   6   1          0.77         -0.74         1.07 o                         
   7   6   1          1.49          0.28         1.40 o                         
   8   6   1          5.20          1.88         1.76 o                         
   9   6   1          0.36         -1.36         1.91 o                         
   2   7   1         12.27         11.15         0.86 o                         
   3   7   1          4.52          3.74         0.93 o                         
   4   7   1          7.28          7.33         1.63 o                         
   5   7   1         34.54         28.85         1.39 o                         
   6   7   1          6.75          5.41         1.25 o                         
   7   7   1          3.82          2.24         1.38 o                         
   2   8   1          3.91          3.43         1.01 o                         
   3   8   1          0.24          0.52         1.29 o                         
   4   8   1          1.52          1.12         1.26 o                         
   0   0   2        415.45        432.89         4.91 o                         
   1   0   2       1434.68       1418.45         8.79 o                         
   2   0   2        281.07        303.79         2.48 o                         
   3   0   2        521.21        564.60         4.50 o                         
   4   0   2          0.06         -0.20         0.92 o                         
   5   0   2         24.64         33.28         1.96 o                         
   6   0   2         23.89         21.85         1.56 o                         
   7   0   2        158.93        150.63         4.04 o                         
   8   0   2          2.23          4.24         1.56 o                         
   9   0   2        129.29        110.77         3.48 o                         
  10   0   2         21.54         16.48         4.33 o                         
  11   0   2          3.75         12.35         4.38 o                         
  12   0   2         13.51          6.49         4.68 o                         
   1   1   2          0.84          3.45         0.24 o                         
   2   1   2        433.91        408.99         2.38 o                         
   3   1   2         42.77         53.83         0.78 o                         
   4   1   2       2316.72       2431.23        11.11 o                         
   5   1   2        619.73        679.29         3.98 o                         
   6   1   2        330.20        364.78         3.15 o                         
   7   1   2         19.86         23.21         1.17 o                         
   8   1   2         17.63         16.40         1.16 o                         
   9   1   2         21.37         22.63         1.61 o                         
  10   1   2         12.22         13.66         1.91 o                         
  11   1   2         17.32         16.70         3.20 o                         
  12   1   2         32.65         45.22         6.50 o                         
   0   2   2        588.83        676.74         5.43 o                         
   1   2   2        749.78        773.31         3.81 o                         
   2   2   2        190.04        193.17         1.33 o                         
   3   2   2        263.19        267.99         1.66 o                         
   4   2   2          1.78          0.94         0.43 o                         
   5   2   2          2.11          1.45         0.50 o                         
   6   2   2          9.65         10.87         0.65 o                         
   7   2   2         84.61         84.87         1.85 o                         
   8   2   2          4.22          3.26         1.11 o                         
   9   2   2        116.14        106.20         2.63 o                         
  10   2   2         12.21         10.78         1.80 o                         
  11   2   2          2.56          2.75         1.86 o                         
  12   2   2         12.11         14.87         6.41 o                         
   1   3   2         22.22         24.05         0.69 o                         
   2   3   2         72.78         66.15         0.91 o                         
   3   3   2          1.85          1.84         0.42 o                         
   4   3   2        628.11        650.50         3.58 o                         
   5   3   2        282.83        295.84         2.27 o                         
   6   3   2        111.80        126.00         1.60 o                         
   7   3   2         10.88         11.66         0.93 o                         
   8   3   2         13.43         12.77         1.11 o                         
   9   3   2          6.61          9.44         1.64 o                         
  10   3   2          7.32          3.62         1.82 o                         
  11   3   2          5.71          6.23         2.02 o                         
  12   3   2         22.54         24.22         3.03 o                         
   0   4   2        463.38        489.89         5.27 o                         
   1   4   2        181.82        192.92         1.96 o                         
   2   4   2         30.98         31.77         0.67 o                         
   3   4   2         41.14         38.75         0.86 o                         
   4   4   2          0.90          0.94         0.52 o                         
   5   4   2          5.32          8.32         0.68 o                         
   6   4   2          0.13          0.05         0.71 o                         
   7   4   2          9.34         11.15         0.93 o                         
   8   4   2          8.48          3.89         1.11 o                         
   9   4   2         81.28         81.52         2.74 o                         
  10   4   2          2.90          2.21         1.80 o                         
  11   4   2          0.72         -0.24         1.86 o                         
   1   5   2          8.87          8.58         0.87 o                         
   2   5   2          6.99          6.56         0.61 o                         
   3   5   2          7.91          8.53         0.70 o                         
   4   5   2        102.57        108.67         1.33 o                         
   5   5   2         75.18         76.37         1.23 o                         
   6   5   2         16.02         16.79         1.00 o                         
   7   5   2          4.66          3.81         0.98 o                         
   8   5   2          6.66          4.80         1.41 o                         
   9   5   2          0.57          0.58         1.49 o                         
  10   5   2          2.70          0.96         1.94 o                         
   0   6   2        222.91        206.49         4.12 o                         
   1   6   2         35.06         31.82         1.33 o                         
   2   6   2          0.58          0.25         0.69 o                         
   3   6   2          3.49          1.14         0.82 o                         
   4   6   2          4.79          1.84         0.98 o                         
   5   6   2          8.17          8.94         1.14 o                         
   6   6   2          0.44         -0.13         1.16 o                         
   7   6   2          0.16         -1.52         1.22 o                         
   8   6   2          7.61          2.53         2.47 o                         
   1   7   2          3.33          3.26         1.05 o                         
   2   7   2          0.73         -0.48         0.73 o                         
   3   7   2          4.00          1.59         0.91 o                         
   4   7   2         19.12         17.74         1.54 o                         
   5   7   2         16.85         16.97         1.38 o                         
   6   7   2          2.17         -0.60         1.18 o                         
   7   7   2          1.98         -0.63         1.34 o                         
   1   8   2          6.19          5.17         1.28 o                         
   2   8   2          0.16         -0.37         1.04 o                         
   3   8   2          0.22         -0.92         1.29 o                         
   1   0   3        616.72        632.62         3.94 o                         
   2   0   3         12.38         13.75         0.71 o                         
   3   0   3        542.67        557.50         4.82 o                         
   4   0   3        578.18        589.20         6.45 o                         
   5   0   3        114.56        108.97         2.83 o                         
   6   0   3        221.14        246.01         3.50 o                         
   7   0   3         26.53         33.74         1.61 o                         
   8   0   3        937.08        859.36         9.00 o                         
   9   0   3         89.24         73.91         2.99 o                         
  10   0   3         98.84         84.19         6.36 o                         
  11   0   3         19.62         20.62         9.08 o                         
  12   0   3          7.52          8.21         4.87 o                         
   0   1   3       3106.04       3212.92        19.23 o                         
   1   1   3       4699.75       4773.53        22.22 o                         
   2   1   3        102.61         89.45         0.96 o                         
   3   1   3        474.24        456.27         2.55 o                         
   4   1   3         38.36         34.18         0.72 o                         
   5   1   3         68.86         91.01         1.21 o                         
   6   1   3        422.55        420.31         3.44 o                         
   7   1   3         99.95         91.66         1.65 o                         
   8   1   3          0.86          0.01         0.91 o                         
   9   1   3          8.67          7.06         1.58 o                         
  10   1   3        286.72        281.82         5.00 o                         
  11   1   3          7.92          3.92         3.35 o                         
  12   1   3         13.50         14.67         3.52 o                         
   1   2   3        483.29        491.08         2.63 o                         
   2   2   3         12.15         12.54         0.44 o                         
   3   2   3        158.44        160.61         1.28 o                         
   4   2   3        329.14        353.87         2.17 o                         
   5   2   3         46.81         40.73         0.84 o                         
   6   2   3         97.60         98.29         1.50 o                         
   7   2   3         25.20         28.82         1.16 o                         
   8   2   3        681.85        656.64         5.82 o                         
   9   2   3         53.26         47.14         2.27 o                         
  10   2   3         82.03         73.73         2.74 o                         
  11   2   3         15.31         11.26         2.09 o                         
  12   2   3          6.16         14.24         3.49 o                         
   0   3   3        921.06        921.96         6.63 o                         
   1   3   3       1211.18       1230.28         5.96 o                         
   2   3   3          1.64         -0.18         0.45 o                         
   3   3   3        131.61        119.10         1.20 o                         
   4   3   3         25.28         25.70         0.75 o                         
   5   3   3         28.13         29.89         0.83 o                         
   6   3   3        205.87        212.67         2.07 o                         
   7   3   3         48.10         56.29         1.38 o                         
   8   3   3          0.61          0.31         0.95 o                         
   9   3   3          9.97          8.72         1.68 o                         
  10   3   3        129.71        136.70         3.50 o                         
  11   3   3          2.98          1.22         1.88 o                         
   1   4   3         95.58         90.43         1.04 o                         
   2   4   3          8.77          9.39         0.55 o                         
   3   4   3          7.01          6.20         0.61 o                         
   4   4   3         71.11         79.72         1.15 o                         
   5   4   3          4.32          2.80         0.63 o                         
   6   4   3         10.19          8.81         0.97 o                         
   7   4   3         21.14         20.80         1.34 o                         
   8   4   3        312.66        323.32         4.17 o                         
   9   4   3         12.08         13.29         1.95 o                         
  10   4   3         47.07         44.26         2.63 o                         
  11   4   3          7.89          3.80         2.00 o                         
   0   5   3         82.10         81.04         2.11 o                         
   1   5   3        189.74        187.84         1.85 o                         
   2   5   3          0.01          0.00         0.53 o                         
   3   5   3          8.04          5.19         0.70 o                         
   4   5   3          2.06          1.97         0.58 o                         
   5   5   3         15.91         12.99         0.85 o                         
   6   5   3         55.90         57.34         1.42 o                         
   7   5   3         13.11         17.22         1.34 o                         
   8   5   3          0.71          3.63         1.40 o                         
   9   5   3          7.56          6.89         1.78 o                         
  10   5   3         31.88         38.87         2.73 o                         
   1   6   3          3.85          2.99         0.87 o                         
   2   6   3          6.36          5.93         0.80 o                         
   3   6   3          0.00          0.07         0.81 o                         
   4   6   3         12.69         10.78         0.94 o                         
   5   6   3          0.00         -0.15         1.03 o                         
   6   6   3          0.06         -0.38         1.09 o                         
   7   6   3         14.33         11.76         1.50 o                         
   8   6   3        111.00        116.96         4.49 o                         
   0   7   3          4.02          3.36         1.64 o                         
   1   7   3         31.04         29.81         1.61 o                         
   2   7   3          0.02         -0.09         0.79 o                         
   3   7   3          0.08          0.25         1.06 o                         
   4   7   3          0.02         -0.86         1.00 o                         
   5   7   3          9.00          5.26         1.24 o                         
   6   7   3         11.20         10.77         2.17 o                         
   1   8   3          0.14          0.06         1.23 o                         
   2   8   3          3.02          0.73         0.93 o                         
   3   8   3          0.16         -0.73         1.35 o                         
   0   0   4       2715.17       2878.43        23.85 o                         
   1   0   4        492.57        464.12         3.31 o                         
   2   0   4          0.51         -0.11         0.49 o                         
   3   0   4       1250.42       1218.76         9.73 o                         
   4   0   4        219.44        229.04         3.74 o                         
   5   0   4         97.76        100.11         2.57 o                         
   6   0   4          8.44          6.28         1.45 o                         
   7   0   4        475.75        441.43         6.43 o                         
   8   0   4       1411.85       1372.46        14.45 o                         
   9   0   4       1231.48       1131.14        12.90 o                         
  10   0   4          3.58          7.00         3.90 o                         
  11   0   4          2.58          0.55         4.13 o                         
  12   0   4          1.64          0.14         4.30 o                         
   1   1   4        382.03        387.33         2.35 o                         
   2   1   4        600.07        646.47         3.54 o                         
   3   1   4         57.80         55.78         0.79 o                         
   4   1   4        196.08        180.73         1.59 o                         
   5   1   4          0.15         -0.57         0.53 o                         
   6   1   4         22.34         19.18         0.98 o                         
   7   1   4        109.95        104.78         1.94 o                         
   8   1   4         81.98         73.24         2.00 o                         
   9   1   4         57.55         50.06         2.34 o                         
  10   1   4          3.18          1.50         1.60 o                         
  11   1   4         68.14         64.41         7.94 o                         
  12   1   4          0.35          0.68         2.95 o                         
   0   2   4       1080.24       1127.91         7.41 o                         
   1   2   4        227.93        226.64         1.44 o                         
   2   2   4         30.31         27.80         0.54 o                         
   3   2   4        685.59        668.13         3.49 o                         
   4   2   4        117.27        124.27         1.25 o                         
   5   2   4         36.71         30.01         0.86 o                         
   6   2   4          4.80          6.08         0.67 o                         
   7   2   4        340.09        336.35         3.82 o                         
   8   2   4       1004.65       1000.87         9.25 o                         
   9   2   4        892.36        878.54        12.59 o                         
  10   2   4          0.72          2.96         1.67 o                         
  11   2   4          3.02          1.99         1.92 o                         
  12   2   4          1.16          1.61         3.06 o                         
   1   3   4         53.03         48.61         0.79 o                         
   2   3   4        133.28        131.92         1.35 o                         
   3   3   4          1.49          1.11         0.48 o                         
   4   3   4         13.10         10.54         0.64 o                         
   5   3   4          0.65          0.18         0.59 o                         
   6   3   4         20.21         19.70         0.91 o                         
   7   3   4         32.08         27.97         1.28 o                         
   8   3   4         43.38         49.60         1.75 o                         
   9   3   4         20.18         20.47         1.91 o                         
  10   3   4          1.46          0.25         1.72 o                         
  11   3   4         39.07         40.54         3.12 o                         
   0   4   4        143.88        148.67         1.84 o                         
   1   4   4         29.29         30.63         0.78 o                         
   2   4   4          8.28          6.41         0.58 o                         
   3   4   4        161.93        161.26         1.44 o                         
   4   4   4         18.70         19.97         0.75 o                         
   5   4   4          3.75          3.10         0.65 o                         
   6   4   4          0.01         -0.31         0.74 o                         
   7   4   4        146.10        151.21         2.41 o                         
   8   4   4        406.14        435.03         4.99 o                         
   9   4   4        376.64        386.20         6.00 o                         
  10   4   4          0.49          3.25         1.97 o                         
  11   4   4          2.93          1.49         1.98 o                         
   1   5   4          4.16          4.43         0.57 o                         
   2   5   4         18.68         18.46         0.78 o                         
   3   5   4         12.06         13.90         0.91 o                         
   4   5   4          3.44          2.09         0.61 o                         
   5   5   4          0.04         -0.60         0.74 o                         
   6   5   4         11.89         14.33         1.05 o                         
   7   5   4          2.44          2.46         1.02 o                         
   8   5   4         14.03         19.58         1.61 o                         
   9   5   4          3.23          3.31         1.61 o                         
  10   5   4          0.61          1.18         1.88 o                         
   0   6   4         17.88         19.84         1.25 o                         
   1   6   4          2.51          1.57         0.72 o                         
   2   6   4          0.20         -0.58         0.76 o                         
   3   6   4         24.75         26.02         1.24 o                         
   4   6   4          0.99          0.14         1.13 o                         
   5   6   4          0.44          1.00         1.09 o                         
   6   6   4          1.30          1.52         1.17 o                         
   7   6   4         50.61         54.50         3.07 o                         
   8   6   4        115.31        126.22         4.41 o                         
   1   7   4          0.01         -0.85         0.77 o                         
   2   7   4          2.55          2.55         0.89 o                         
   3   7   4          6.39          7.67         1.25 o                         
   4   7   4          7.77          5.73         1.06 o                         
   5   7   4          0.04         -0.30         1.15 o                         
   6   7   4          3.81          3.00         1.28 o                         
   0   8   4          2.42         -0.16         2.64 o                         
   1   8   4          0.41         -1.47         1.34 o                         
   2   8   4          0.63          1.52         1.13 o                         
   3   8   4          2.85          4.51         1.55 o                         
   1   0   5          8.70         12.93         0.69 o                         
   2   0   5         12.49         14.65         0.86 o                         
   3   0   5         53.53         57.39         2.01 o                         
   4   0   5         13.76         20.67         1.37 o                         
   5   0   5         27.96         31.03         1.83 o                         
   6   0   5        629.51        644.85         7.75 o                         
   7   0   5        556.50        495.85         6.77 o                         
   8   0   5        389.68        403.60         7.93 o                         
   9   0   5         12.53         10.05         1.93 o                         
  10   0   5          1.74          5.01         4.68 o                         
  11   0   5          0.22         -0.86         3.90 o                         
  12   0   5         20.50         38.39         6.36 o                         
   0   1   5        676.86        697.54         5.20 o                         
   1   1   5        143.31        143.71         1.26 o                         
   2   1   5          5.30          6.22         0.47 o                         
   3   1   5       2247.52       2307.97        10.35 o                         
   4   1   5        742.95        772.58         4.35 o                         
   5   1   5          2.49          1.15         0.68 o                         
   6   1   5        149.61        138.33         2.24 o                         
   7   1   5         25.99         30.18         1.33 o                         
   8   1   5          3.46          4.26         1.27 o                         
   9   1   5         29.95         32.59         2.13 o                         
  10   1   5          1.29          4.03         1.67 o                         
  11   1   5         24.87         28.48         3.67 o                         
  12   1   5          7.35         11.01         3.55 o                         
   1   2   5          1.32          1.67         0.37 o                         
   2   2   5          0.20         -0.27         0.38 o                         
   3   2   5          8.16          8.49         0.52 o                         
   4   2   5         16.13         16.12         0.60 o                         
   5   2   5         13.34         12.51         0.65 o                         
   6   2   5        375.50        372.20         4.07 o                         
   7   2   5        437.04        412.88         4.53 o                         
   8   2   5        308.59        308.26         5.69 o                         
   9   2   5          7.28          6.12         1.81 o                         
  10   2   5          0.21          0.52         1.76 o                         
  11   2   5          0.01         -0.42         2.23 o                         
  12   2   5         14.18         20.34         4.33 o                         
   0   3   5         65.72         60.11         1.48 o                         
   1   3   5         76.37         76.77         1.06 o                         
   2   3   5          3.76          6.42         0.48 o                         
   3   3   5        833.23        857.64         4.50 o                         
   4   3   5        200.54        209.81         1.91 o                         
   5   3   5          6.26          8.30         0.69 o                         
   6   3   5         55.79         57.06         1.31 o                         
   7   3   5          6.01          9.58         1.11 o                         
   8   3   5          0.23          0.93         1.37 o                         
   9   3   5         18.98         14.47         1.95 o                         
  10   3   5          0.03         -2.59         1.73 o                         
  11   3   5         16.31         16.98         2.47 o                         
   1   4   5          3.21          4.40         0.53 o                         
   2   4   5          1.07          0.21         0.55 o                         
   3   4   5          3.41          3.97         0.58 o                         
   4   4   5         15.77         14.67         0.75 o                         
   5   4   5          1.84          0.06         0.68 o                         
   6   4   5        121.24        122.59         1.87 o                         
   7   4   5        226.02        227.60         3.02 o                         
   8   4   5        161.30        164.80         3.25 o                         
   9   4   5          2.21          0.58         1.71 o                         
  10   4   5          1.07          2.66         1.84 o                         
   0   5   5         21.99         20.26         1.09 o                         
   1   5   5         28.38         27.07         0.85 o                         
   2   5   5          6.21          4.51         0.72 o                         
   3   5   5        179.60        178.69         2.40 o                         
   4   5   5         42.85         44.07         1.04 o                         
   5   5   5         19.38         18.28         1.06 o                         
   6   5   5          9.35         10.10         1.11 o                         
   7   5   5          0.14          0.79         1.10 o                         
   8   5   5          0.06         -0.99         1.29 o                         
   9   5   5         10.14          8.33         1.86 o                         
   1   6   5          5.41          5.75         0.99 o                         
   2   6   5          0.94          1.26         0.85 o                         
   3   6   5          5.43          4.04         1.21 o                         
   4   6   5          8.56          8.88         1.12 o                         
   5   6   5          0.04         -0.59         1.11 o                         
   6   6   5         31.59         30.11         1.69 o                         
   7   6   5         84.62         88.53         2.82 o                         
   8   6   5         60.35         60.23         3.00 o                         
   0   7   5          7.84          7.33         1.17 o                         
   1   7   5          7.33          5.81         1.20 o                         
   2   7   5          4.84          2.77         1.14 o                         
   3   7   5         34.52         33.20         2.16 o                         
   4   7   5          9.20          9.11         1.23 o                         
   5   7   5         12.11         11.35         1.86 o                         
   6   7   5          0.94         -0.18         1.28 o                         
   1   8   5          2.70          2.23         1.05 o                         
   2   8   5          0.62          1.04         1.39 o                         
   0   0   6        407.12        361.90         4.75 o                         
   1   0   6       2208.78       2138.95        14.18 o                         
   2   0   6        665.59        651.07         6.23 o                         
   3   0   6        348.98        346.77         3.97 o                         
   4   0   6          3.59          4.85         1.14 o                         
   5   0   6        117.93        117.83         2.91 o                         
   6   0   6         45.20         37.60         2.46 o                         
   7   0   6          0.02         -2.04         1.36 o                         
   8   0   6        208.61        208.95         4.88 o                         
   9   0   6         22.65         28.27         2.94 o                         
  10   0   6        115.14        109.46         7.35 o                         
  11   0   6         57.34         51.02         8.64 o                         
  12   0   6          1.45         -0.72         6.32 o                         
   1   1   6        376.94        356.09         2.31 o                         
   2   1   6       1262.59       1264.44         6.18 o                         
   3   1   6        808.99        900.20         4.61 o                         
   4   1   6       1456.63       1529.73         8.16 o                         
   5   1   6         10.61         14.21         0.88 o                         
   6   1   6         28.17         33.87         1.22 o                         
   7   1   6          9.76          7.59         1.13 o                         
   8   1   6          6.48          5.43         1.73 o                         
   9   1   6        235.50        235.17         5.25 o                         
  10   1   6          0.52          2.34         2.06 o                         
  11   1   6         17.42         30.43        12.08 o                         
  12   1   6         36.72         32.58         5.90 o                         
   0   2   6        237.99        232.44         2.26 o                         
   1   2   6       1129.11       1133.31         5.33 o                         
   2   2   6        194.74        175.57         1.39 o                         
   3   2   6        202.05        212.98         1.71 o                         
   4   2   6          1.42          0.73         0.45 o                         
   5   2   6         55.53         49.99         0.99 o                         
   6   2   6         17.48         16.86         0.85 o                         
   7   2   6          0.75         -1.22         0.93 o                         
   8   2   6        178.83        175.46         3.75 o                         
   9   2   6         10.69         11.42         1.95 o                         
  10   2   6         78.61         79.84         3.35 o                         
  11   2   6         39.24         40.13         3.48 o                         
   1   3   6         54.58         44.06         0.80 o                         
   2   3   6        423.94        414.91         2.69 o                         
   3   3   6        276.08        292.25         2.14 o                         
   4   3   6        498.00        500.98         3.35 o                         
   5   3   6          7.06          5.55         0.70 o                         
   6   3   6          7.92          9.34         0.86 o                         
   7   3   6          0.43         -1.14         0.90 o                         
   8   3   6          0.99          1.47         1.46 o                         
   9   3   6        112.23        114.88         3.59 o                         
  10   3   6          0.07          1.14         1.79 o                         
  11   3   6          6.93          7.42         2.13 o                         
   0   4   6         58.44         64.82         1.60 o                         
   1   4   6        241.50        243.18         2.03 o                         
   2   4   6         12.07         11.03         0.59 o                         
   3   4   6         76.75         82.65         1.21 o                         
   4   4   6          0.14          1.75         0.65 o                         
   5   4   6          7.43          4.16         0.82 o                         
   6   4   6          1.24          0.34         0.82 o                         
   7   4   6          4.21          1.63         1.24 o                         
   8   4   6        111.73        111.21         2.77 o                         
   9   4   6          0.63          0.00         1.66 o                         
  10   4   6         27.58         30.77         2.47 o                         
   1   5   6          0.98         -0.38         0.66 o                         
   2   5   6         81.08         78.84         1.52 o                         
   3   5   6         64.83         64.00         1.19 o                         
   4   5   6        110.45        115.31         1.79 o                         
   5   5   6          3.70          2.04         0.88 o                         
   6   5   6          0.50         -0.15         0.90 o                         
   7   5   6          0.74         -1.55         1.18 o                         
   8   5   6          0.26         -1.29         1.30 o                         
   9   5   6         30.91         34.63         2.43 o                         
   0   6   6         11.74         12.15         1.37 o                         
   1   6   6         44.40         41.78         1.36 o                         
   2   6   6          0.00         -0.58         1.01 o                         
   3   6   6         29.50         28.73         1.11 o                         
   4   6   6          1.35          1.15         1.04 o                         
   5   6   6          0.98         -0.78         1.16 o                         
   6   6   6          0.00         -1.09         1.24 o                         
   7   6   6          4.70          0.73         1.95 o                         
   8   6   6         48.71         49.46         2.88 o                         
   1   7   6          0.59          0.61         1.09 o                         
   2   7   6         13.23         14.32         1.78 o                         
   3   7   6         18.40         14.55         1.51 o                         
   4   7   6         20.62         20.36         1.48 o                         
   5   7   6          1.79          0.89         1.28 o                         
   6   7   6          0.03          1.30         1.53 o                         
   0   8   6          2.80          1.59         1.99 o                         
   1   8   6          8.40          5.08         1.53 o                         
   1   0   7       2291.44       2385.32        17.69 o                         
   2   0   7        562.63        587.41         5.82 o                         
   3   0   7         64.01         52.38         1.86 o                         
   4   0   7         18.96         17.10         1.12 o                         
   5   0   7         51.05         65.14         2.37 o                         
   6   0   7         25.73         17.37         1.67 o                         
   7   0   7        100.21         89.85         3.01 o                         
   8   0   7         69.48         58.74         2.97 o                         
   9   0   7         90.50         95.16        17.11 o                         
  10   0   7          0.44         -3.30         3.24 o                         
  11   0   7          5.66          3.20         6.52 o                         
  12   0   7          7.54          5.57         4.58 o                         
   0   1   7        147.79        169.84         2.09 o                         
   1   1   7       1157.09       1178.66         6.03 o                         
   2   1   7       2055.71       2172.35        10.67 o                         
   3   1   7        293.03        338.78         2.49 o                         
   4   1   7         69.39         62.37         1.09 o                         
   5   1   7          6.79          5.09         0.75 o                         
   6   1   7        100.83         94.33         1.82 o                         
   7   1   7        156.08        155.42         2.67 o                         
   8   1   7         87.22         89.31         2.81 o                         
   9   1   7          0.05         -0.72         1.45 o                         
  10   1   7          3.48          4.01         2.79 o                         
  11   1   7         14.21         15.67         3.90 o                         
  12   1   7          1.43         -1.92         3.12 o                         
   1   2   7       1129.92       1156.51         5.54 o                         
   2   2   7        300.72        298.00         2.70 o                         
   3   2   7         37.56         37.33         0.90 o                         
   4   2   7          8.11          6.30         0.65 o                         
   5   2   7         44.43         47.24         1.34 o                         
   6   2   7         30.24         30.88         1.95 o                         
   7   2   7         60.85         57.89         1.79 o                         
   8   2   7         44.18         36.86         2.21 o                         
   9   2   7         57.45         55.08         2.66 o                         
  10   2   7          0.02          1.07         1.83 o                         
  11   2   7          4.05          1.42         2.88 o                         
   0   3   7        134.18        148.39         1.91 o                         
   1   3   7        329.93        339.85         2.42 o                         
   2   3   7        716.75        712.67         4.12 o                         
   3   3   7        120.47        127.20         1.45 o                         
   4   3   7          5.34          3.18         0.68 o                         
   5   3   7          0.04         -0.05         0.70 o                         
   6   3   7         19.27         20.04         1.15 o                         
   7   3   7         93.86        105.03         2.42 o                         
   8   3   7         25.32         29.84         2.11 o                         
   9   3   7          1.33          3.97         1.77 o                         
  10   3   7          2.72          1.76         1.86 o                         
  11   3   7          4.53          5.64         2.15 o                         
   1   4   7        253.32        252.41         2.02 o                         
   2   4   7         92.40         93.20         1.31 o                         
   3   4   7          5.28          6.86         0.66 o                         
   4   4   7          0.46          0.71         0.72 o                         
   5   4   7         26.10         22.43         1.11 o                         
   6   4   7         25.69         30.12         1.31 o                         
   7   4   7         18.00         17.29         1.58 o                         
   8   4   7         11.39          7.43         1.63 o                         
   9   4   7         16.28         16.07         2.12 o                         
  10   4   7          0.35          0.99         2.00 o                         
   0   5   7         39.58         39.73         1.51 o                         
   1   5   7         51.46         52.18         1.04 o                         
   2   5   7        149.93        144.61         1.66 o                         
   3   5   7         29.87         31.04         1.14 o                         
   4   5   7          0.87          1.01         0.82 o                         
   5   5   7          1.62          1.06         0.91 o                         
   6   5   7          0.03         -0.66         1.05 o                         
   7   5   7         41.71         47.38         1.99 o                         
   8   5   7          1.41          1.64         1.55 o                         
   9   5   7          2.36          5.72         1.92 o                         
   1   6   7         53.35         53.34         1.77 o                         
   2   6   7         31.11         30.43         1.12 o                         
   3   6   7          0.18         -1.41         1.04 o                         
   4   6   7          0.19         -0.43         1.08 o                         
   5   6   7         11.56          7.00         1.43 o                         
   6   6   7         14.13         16.53         1.75 o                         
   7   6   7          4.31          1.74         1.84 o                         
   0   7   7         10.61         13.75         3.24 o                         
   1   7   7          6.99          6.57         1.61 o                         
   2   7   7         28.31         28.26         1.67 o                         
   3   7   7          6.83          4.65         1.27 o                         
   4   7   7          2.97         -0.01         1.23 o                         
   5   7   7          1.12          1.34         1.68 o                         
   0   0   8         32.95         32.58         2.18 o                         
   1   0   8        789.27        800.98         7.56 o                         
   2   0   8        773.86        846.97         7.94 o                         
   3   0   8          0.85          2.18         1.14 o                         
   4   0   8         62.07         69.01         1.95 o                         
   5   0   8        171.96        174.12         3.40 o                         
   6   0   8        267.17        239.97         3.78 o                         
   7   0   8         21.01         21.60         1.91 o                         
   8   0   8         64.79         72.54         3.00 o                         
   9   0   8         14.70         17.81         4.10 o                         
  10   0   8          0.38         -0.38         3.41 o                         
  11   0   8         33.76         43.30         5.94 o                         
   1   1   8        607.19        724.11         4.19 o                         
   2   1   8        265.08        293.88         2.55 o                         
   3   1   8        117.06        133.61         1.60 o                         
   4   1   8        685.90        700.47         4.58 o                         
   5   1   8         70.52         56.20         1.52 o                         
   6   1   8        254.37        232.20         2.80 o                         
   7   1   8        153.65        148.59         2.96 o                         
   8   1   8          0.64         -2.04         1.36 o                         
   9   1   8         31.90         29.76         2.23 o                         
  10   1   8          5.46          8.73         2.97 o                         
  11   1   8         29.78         35.77         4.03 o                         
   0   2   8         29.02         30.60         1.22 o                         
   1   2   8        520.30        517.58         3.36 o                         
   2   2   8        441.84        466.80         2.95 o                         
   3   2   8          4.43          4.88         0.65 o                         
   4   2   8         33.63         34.08         0.90 o                         
   5   2   8         70.80         71.10         1.96 o                         
   6   2   8        238.19        232.24         2.97 o                         
   7   2   8         15.30         16.31         1.61 o                         
   8   2   8         39.63         44.60         2.94 o                         
   9   2   8         11.65          8.05         1.88 o                         
  10   2   8          0.07         -0.22         1.82 o                         
  11   2   8         29.87         31.48         3.92 o                         
   1   3   8        154.55        160.60         1.66 o                         
   2   3   8         64.85         63.14         1.12 o                         
   3   3   8         70.91         72.42         1.21 o                         
   4   3   8        266.21        264.36         2.38 o                         
   5   3   8         32.62         35.20         1.22 o                         
   6   3   8        161.93        164.52         2.56 o                         
   7   3   8         73.26         77.75         2.34 o                         
   8   3   8          0.38         -1.07         1.55 o                         
   9   3   8         21.35         23.46         2.23 o                         
  10   3   8          1.38          0.42         1.92 o                         
  11   3   8         17.70         14.35         2.75 o                         
   0   4   8          9.01          8.87         0.89 o                         
   1   4   8        189.63        187.01         1.82 o                         
   2   4   8        154.29        158.58         1.69 o                         
   3   4   8          8.94          9.45         0.77 o                         
   4   4   8         10.21          8.78         1.23 o                         
   5   4   8          1.01          0.36         0.89 o                         
   6   4   8        147.06        153.48         2.81 o                         
   7   4   8          8.67          7.16         1.43 o                         
   8   4   8          9.47         14.33         1.96 o                         
   9   4   8          5.44          5.88         1.95 o                         
  10   4   8          0.12          0.78         1.91 o                         
   1   5   8         29.51         30.29         1.03 o                         
   2   5   8          3.53          2.50         0.79 o                         
   3   5   8         39.96         37.62         1.26 o                         
   4   5   8         58.26         59.82         1.59 o                         
   5   5   8         12.73         11.67         1.17 o                         
   6   5   8         71.68         77.01         2.08 o                         
   7   5   8         23.80         25.44         1.72 o                         
   8   5   8          0.43         -2.29         1.53 o                         
   9   5   8          8.63         10.26         2.10 o                         
   0   6   8          1.65          0.45         1.02 o                         
   1   6   8         52.03         49.28         1.47 o                         
   2   6   8         48.06         46.29         1.61 o                         
   3   6   8          6.58          4.73         1.42 o                         
   4   6   8          3.28          2.65         1.24 o                         
   5   6   8          4.36          4.92         1.43 o                         
   6   6   8         58.75         58.91         2.48 o                         
   7   6   8          4.53          1.33         1.82 o                         
   1   7   8          7.49          5.64         1.06 o                         
   2   7   8          0.00         -0.80         1.04 o                         
   3   7   8         15.89         14.30         1.42 o                         
   4   7   8          8.30          7.77         1.44 o                         
   5   7   8          4.57          3.54         1.67 o                         
   1   0   9         50.70         57.46         1.68 o                         
   2   0   9        380.53        357.60         4.36 o                         
   3   0   9          1.31         -0.41         1.15 o                         
   4   0   9          0.16          0.43         1.24 o                         
   5   0   9        548.60        514.32         5.91 o                         
   6   0   9        710.18        722.80         7.84 o                         
   7   0   9        353.35        343.35         5.51 o                         
   8   0   9        120.04        107.70         4.45 o                         
   9   0   9          0.12          1.82         3.76 o                         
  10   0   9          3.99          9.07         4.34 o                         
  11   0   9         15.67         21.78         5.22 o                         
   0   1   9        164.73        154.55         2.45 o                         
   1   1   9         11.05         19.49         0.87 o                         
   2   1   9         28.15         27.55         0.92 o                         
   3   1   9        231.32        243.35         2.50 o                         
   4   1   9         10.25          6.75         0.73 o                         
   5   1   9        182.24        169.02         2.07 o                         
   6   1   9        897.74        890.72         6.93 o                         
   7   1   9        275.87        254.93         4.20 o                         
   8   1   9          4.07          6.24         2.06 o                         
   9   1   9         29.56         29.59         2.65 o                         
  10   1   9         43.02         57.04         5.28 o                         
  11   1   9         19.70         24.39         4.70 o                         
   1   2   9          8.41          6.47         0.57 o                         
   2   2   9        180.45        164.55         1.74 o                         
   3   2   9          3.59          4.77         0.60 o                         
   4   2   9          0.13         -0.50         0.58 o                         
   5   2   9        373.60        371.11         3.84 o                         
   6   2   9        503.01        514.66         5.10 o                         
   7   2   9        249.73        250.93         4.30 o                         
   8   2   9         82.36         86.33         4.25 o                         
   9   2   9          0.01          1.82         1.72 o                         
  10   2   9          2.04          5.75         2.34 o                         
  11   2   9         10.87         10.53         5.10 o                         
   0   3   9         73.31         70.39         1.82 o                         
   1   3   9         14.38         16.10         0.88 o                         
   2   3   9         37.41         39.69         0.97 o                         
   3   3   9         81.10         77.75         1.38 o                         
   4   3   9          1.24          0.61         0.77 o                         
   5   3   9         77.05         84.33         1.84 o                         
   6   3   9        403.47        423.13         4.71 o                         
   7   3   9        168.60        160.17         3.40 o                         
   8   3   9          2.36          3.08         1.70 o                         
   9   3   9         15.10         13.29         2.08 o                         
  10   3   9         30.03         38.61         2.76 o                         
   1   4   9          0.93          1.34         0.67 o                         
   2   4   9         22.31         19.92         0.95 o                         
   3   4   9          4.06          7.47         0.85 o                         
   4   4   9          0.65          1.35         0.84 o                         
   5   4   9        148.59        163.63         2.65 o                         
   6   4   9        205.15        221.36         3.61 o                         
   7   4   9        104.66        118.63         3.03 o                         
   8   4   9         28.67         30.68         2.71 o                         
   9   4   9          0.45         -1.94         1.95 o                         
   0   5   9         34.46         29.62         2.55 o                         
   1   5   9          8.95          7.03         0.96 o                         
   2   5   9         19.32         18.79         1.13 o                         
   3   5   9         11.44         11.77         1.30 o                         
   4   5   9          0.44         -0.67         0.95 o                         
   5   5   9         19.45         19.57         1.46 o                         
   6   5   9        103.78        120.40         2.74 o                         
   7   5   9         71.27         67.31         2.52 o                         
   8   5   9          0.43          1.77         1.92 o                         
   1   6   9          1.95          1.42         1.07 o                         
   2   6   9          0.38         -0.28         1.07 o                         
   3   6   9          2.55          2.76         1.24 o                         
   4   6   9          0.47         -0.20         1.30 o                         
   5   6   9         47.01         52.83         2.52 o                         
   6   6   9         58.56         65.28         2.92 o                         
   7   6   9         33.96         35.48         2.64 o                         
   0   7   9         12.72         11.05         1.65 o                         
   1   7   9          3.32          2.33         1.15 o                         
   2   7   9          6.59          6.57         1.25 o                         
   3   7   9          0.82         -0.62         1.27 o                         
   4   7   9          0.94         -1.03         1.37 o                         
   0   0  10        229.37        192.51         6.14 o                         
   1   0  10        273.20        266.40         3.59 o                         
   2   0  10        700.05        697.02         7.18 o                         
   3   0  10         38.48         46.84         2.09 o                         
   4   0  10          0.01          0.96         1.21 o                         
   5   0  10         99.00         98.57         3.01 o                         
   6   0  10        447.38        414.89         6.62 o                         
   7   0  10        108.13        111.93         3.53 o                         
   8   0  10        187.80        190.87         8.62 o                         
   9   0  10         18.14         31.98         5.72 o                         
  10   0  10         29.10         34.91         7.68 o                         
  11   0  10         87.74        104.58         8.28 o                         
   1   1  10        708.38        702.53         5.16 o                         
   2   1  10        124.02        132.79         1.71 o                         
   3   1  10          3.00          3.61         0.79 o                         
   4   1  10        107.78        107.89         2.28 o                         
   5   1  10         35.79         31.79         1.07 o                         
   6   1  10         53.58         51.78         1.79 o                         
   7   1  10         43.01         45.12         2.30 o                         
   8   1  10         20.07         21.00         2.02 o                         
   9   1  10          3.66          4.87         2.40 o                         
  10   1  10          1.34          0.56         3.08 o                         
  11   1  10         91.16        110.18         5.85 o                         
   0   2  10        194.95        186.69         3.07 o                         
   1   2  10        162.87        156.04         1.67 o                         
   2   2  10        422.75        430.63         3.06 o                         
   3   2  10         20.86         23.15         0.91 o                         
   4   2  10          1.59          1.58         0.91 o                         
   5   2  10         64.19         66.99         1.64 o                         
   6   2  10        336.99        331.25         4.65 o                         
   7   2  10         74.75         74.54         2.78 o                         
   8   2  10        130.87        123.29         3.54 o                         
   9   2  10         13.81         10.02         2.06 o                         
  10   2  10         20.66         16.49         3.05 o                         
   1   3  10        210.50        207.02         2.22 o                         
   2   3  10         27.71         27.62         1.03 o                         
   3   3  10          0.11         -0.15         0.79 o                         
   4   3  10         39.85         40.19         1.37 o                         
   5   3  10         19.50         20.43         1.34 o                         
   6   3  10         37.36         34.57         1.81 o                         
   7   3  10         33.14         35.12         2.08 o                         
   8   3  10          4.12          3.67         1.82 o                         
   9   3  10          0.83          0.36         1.80 o                         
  10   3  10          0.38         -0.66         1.98 o                         
   0   4  10         85.71         92.80         2.37 o                         
   1   4  10         42.01         43.80         1.36 o                         
   2   4  10        118.07        121.30         1.89 o                         
   3   4  10          4.52          3.13         0.88 o                         
   4   4  10          3.75          3.08         0.98 o                         
   5   4  10         22.76         22.22         1.59 o                         
   6   4  10        170.05        171.72         3.10 o                         
   7   4  10         27.00         28.75         2.16 o                         
   8   4  10         48.33         45.84         2.62 o                         
   9   4  10          6.26          5.87         1.96 o                         
   1   5  10         27.81         29.49         1.56 o                         
   2   5  10          0.60          0.27         0.94 o                         
   3   5  10          0.18         -0.42         0.92 o                         
   4   5  10          5.80          6.78         1.31 o                         
   5   5  10          5.57          2.93         1.30 o                         
   6   5  10         22.18         24.26         1.71 o                         
   7   5  10         16.84         17.89         1.88 o                         
   8   5  10          0.00         -0.74         1.91 o                         
   0   6  10         25.27         21.12         2.35 o                         
   1   6  10          6.47          5.89         1.26 o                         
   2   6  10         25.12         27.69         2.64 o                         
   3   6  10          0.44         -0.86         1.24 o                         
   4   6  10          1.64         -1.26         1.50 o                         
   5   6  10          7.36          6.93         2.04 o                         
   6   6  10         69.46         73.08         3.22 o                         
   1   7  10          1.93          1.40         1.27 o                         
   2   7  10          0.26         -0.78         1.21 o                         
   3   7  10          0.22         -1.11         1.33 o                         
   1   0  11          1.95          2.17         1.05 o                         
   2   0  11         28.99         34.87         1.64 o                         
   3   0  11         38.16         37.71         2.12 o                         
   4   0  11          1.81          0.42         1.32 o                         
   5   0  11          3.81          4.86         1.14 o                         
   6   0  11          2.50          1.28         1.49 o                         
   7   0  11         44.54         37.04         3.08 o                         
   8   0  11         12.97         15.55         4.30 o                         
   9   0  11          2.04          2.69         3.65 o                         
  10   0  11          0.16         -3.01         7.44 o                         
   0   1  11          7.13         12.85         1.35 o                         
   1   1  11          2.79          1.49         0.79 o                         
   2   1  11         85.35         91.68         1.53 o                         
   3   1  11         36.38         39.20         1.32 o                         
   4   1  11         10.47          9.51         0.98 o                         
   5   1  11        303.03        303.37         3.94 o                         
   6   1  11         23.69         20.88         1.84 o                         
   7   1  11        144.36        125.11         3.36 o                         
   8   1  11         13.44         11.96         2.24 o                         
   9   1  11          3.79          3.02         2.88 o                         
  10   1  11         86.56        106.40         5.84 o                         
   1   2  11          2.81          3.86         0.72 o                         
   2   2  11          5.20          5.62         0.77 o                         
   3   2  11         28.43         24.72         1.42 o                         
   4   2  11          2.22          0.73         0.99 o                         
   5   2  11          0.30         -1.34         0.89 o                         
   6   2  11          1.05         -0.82         1.40 o                         
   7   2  11         42.74         33.13         2.22 o                         
   8   2  11          5.34          6.25         1.84 o                         
   9   2  11          1.41          4.34         2.26 o                         
  10   2  11          0.09         -1.15         2.85 o                         
   0   3  11          1.46          0.33         1.14 o                         
   1   3  11          0.04          0.53         0.92 o                         
   2   3  11          7.04          5.23         0.97 o                         
   3   3  11         11.29         12.28         1.60 o                         
   4   3  11          0.03         -0.14         0.97 o                         
   5   3  11        121.61        134.63         2.67 o                         
   6   3  11          4.63          4.04         1.49 o                         
   7   3  11         94.47         92.12         3.08 o                         
   8   3  11          5.86          5.10         1.88 o                         
   9   3  11          1.98          0.07         1.89 o                         
   1   4  11          2.46          1.08         0.95 o                         
   2   4  11          4.03          3.64         1.03 o                         
   3   4  11         15.02         14.79         1.21 o                         
   4   4  11          1.09          0.85         1.08 o                         
   5   4  11          2.93          1.11         1.30 o                         
   6   4  11          0.01         -1.18         1.41 o                         
   7   4  11         33.00         33.44         2.90 o                         
   8   4  11          0.03         -0.79         1.74 o                         
   9   4  11          0.44          1.57         2.04 o                         
   0   5  11          0.01         -0.58         1.45 o                         
   1   5  11          3.41          4.82         1.37 o                         
   2   5  11          0.92         -0.47         1.01 o                         
   3   5  11          0.93         -1.12         1.04 o                         
   4   5  11          2.86          0.84         1.16 o                         
   5   5  11         22.32         24.59         1.80 o                         
   6   5  11          0.01          2.34         1.55 o                         
   7   5  11         42.22         44.60         2.98 o                         
   1   6  11          0.59         -1.42         1.34 o                         
   2   6  11          9.05          9.15         1.66 o                         
   3   6  11          7.38          7.42         1.70 o                         
   4   6  11          0.24         -0.85         1.56 o                         
   5   6  11          6.15          3.12         2.02 o                         
   6   6  11          0.15         -2.19         2.06 o                         
   0   7  11          0.28          0.95         2.04 o                         
   1   7  11          4.08          4.60         1.43 o                         
   2   7  11          2.28          2.28         1.55 o                         
   0   0  12        276.73        283.76         6.76 o                         
   1   0  12         82.14         80.40         2.65 o                         
   2   0  12        109.06        107.22         2.47 o                         
   3   0  12          4.42          3.78         1.37 o                         
   4   0  12         42.88         47.90         2.41 o                         
   5   0  12         23.25         20.50         1.53 o                         
   6   0  12         24.16         18.15         2.54 o                         
   7   0  12        188.03        195.12        19.23 o                         
   8   0  12          0.06          1.08         3.88 o                         
   9   0  12          1.67         -3.02         3.73 o                         
  10   0  12          1.75          5.78         4.49 o                         
   1   1  12         53.76         57.37         1.52 o                         
   2   1  12        328.37        310.86         2.96 o                         
   3   1  12          2.49          0.42         1.15 o                         
   4   1  12         85.42         80.00         2.10 o                         
   5   1  12        119.43        102.94         4.07 o                         
   6   1  12         99.07         86.41         2.91 o                         
   7   1  12          1.68          5.31         1.64 o                         
   8   1  12         84.32         84.51         5.41 o                         
   9   1  12          0.14         -1.11         2.82 o                         
  10   1  12          3.19         -1.88         2.96 o                         
   0   2  12        149.96        140.05         3.43 o                         
   1   2  12         63.44         65.33         1.80 o                         
   2   2  12        109.28        107.34         2.82 o                         
   3   2  12          5.35          3.58         1.22 o                         
   4   2  12         14.93         14.62         1.39 o                         
   5   2  12         15.79         15.22         1.58 o                         
   6   2  12         29.01         25.47         2.06 o                         
   7   2  12        130.54        140.29         3.76 o                         
   8   2  12          0.00          0.72         1.78 o                         
   9   2  12          1.37          2.54         2.29 o                         
  10   2  12          0.84         -1.35         3.24 o                         
   1   3  12         46.11         48.88         1.60 o                         
   2   3  12        149.76        163.66         2.48 o                         
   3   3  12          3.24          2.92         1.19 o                         
   4   3  12         40.89         42.15         1.75 o                         
   5   3  12         64.71         60.91         2.61 o                         
   6   3  12         54.65         58.96         2.64 o                         
   7   3  12          0.95          3.01         2.32 o                         
   8   3  12         38.16         39.03         2.65 o                         
   9   3  12          0.00          1.83         1.99 o                         
   0   4  12         31.58         31.75         1.91 o                         
   1   4  12         30.79         35.99         1.53 o                         
   2   4  12         86.90         87.02         2.60 o                         
   3   4  12          5.90          3.68         1.24 o                         
   4   4  12          0.07         -1.09         1.27 o                         
   5   4  12          6.21          6.21         1.45 o                         
   6   4  12         29.72         24.21         2.15 o                         
   7   4  12         46.68         49.82         2.71 o                         
   8   4  12          0.12         -0.62         1.84 o                         
   1   5  12         30.33         29.66         1.69 o                         
   2   5  12         46.42         49.23         2.30 o                         
   3   5  12          3.04          3.11         1.55 o                         
   4   5  12         10.72          9.80         1.78 o                         
   5   5  12         22.20         22.26         1.96 o                         
   6   5  12         18.41         18.59         2.16 o                         
   7   5  12          0.28         -1.20         2.05 o                         
   0   6  12          2.59          2.10         2.19 o                         
   1   6  12         11.18         11.04         1.60 o                         
   2   6  12         43.13         43.82         2.64 o                         
   3   6  12          4.22          4.29         1.94 o                         
   4   6  12          0.91         -0.25         1.88 o                         
   5   6  12          1.77          1.13         2.08 o                         
   1   0  13        209.69        210.50         3.85 o                         
   2   0  13       1512.89       1394.22        12.26 o                         
   3   0  13         49.54         40.60         2.36 o                         
   4   0  13         12.16          9.31         1.72 o                         
   5   0  13          1.07          1.04         1.97 o                         
   6   0  13          1.19          0.46         3.27 o                         
   7   0  13          4.58         10.46         4.40 o                         
   8   0  13         51.01         50.20         5.75 o                         
   9   0  13          1.12          2.02         4.04 o                         
  10   0  13         36.48         45.59         6.49 o                         
   0   1  13         66.91         66.53         2.38 o                         
   1   1  13        212.35        200.02         2.62 o                         
   2   1  13        466.08        467.09         4.55 o                         
   3   1  13        205.64        193.76         3.17 o                         
   4   1  13         84.85         69.60         2.28 o                         
   5   1  13          1.34          1.20         1.45 o                         
   6   1  13          1.43          0.63         1.53 o                         
   7   1  13         66.85         62.81         3.32 o                         
   8   1  13          3.98          0.16         2.65 o                         
   9   1  13          0.17          1.70         2.85 o                         
   1   2  13        159.53        154.29         2.66 o                         
   2   2  13       1018.85        976.67         7.81 o                         
   3   2  13         45.22         41.90         1.90 o                         
   4   2  13          6.99          6.87         1.40 o                         
   5   2  13          1.32          1.68         1.54 o                         
   6   2  13          0.26          2.50         1.71 o                         
   7   2  13          2.47          0.70         1.76 o                         
   8   2  13         31.99         41.48         3.17 o                         
   9   2  13          0.76          1.86         4.48 o                         
   0   3  13         18.34         14.68         1.91 o                         
   1   3  13        128.20        127.00         2.35 o                         
   2   3  13        182.15        182.67         3.12 o                         
   3   3  13        109.38        105.97         2.61 o                         
   4   3  13         30.84         28.27         1.73 o                         
   5   3  13          0.59          1.49         1.68 o                         
   6   3  13          1.40          0.70         1.68 o                         
   7   3  13         40.70         38.74         2.57 o                         
   8   3  13          3.57          0.69         1.94 o                         
   1   4  13         84.96         88.49         2.29 o                         
   2   4  13        366.07        373.40         4.74 o                         
   3   4  13         34.31         41.37         1.93 o                         
   4   4  13          0.90          0.14         1.71 o                         
   5   4  13          1.20          1.71         1.65 o                         
   6   4  13          0.17         -0.77         1.64 o                         
   7   4  13          0.32         -0.55         1.81 o                         
   8   4  13          8.64          9.83         2.25 o                         
   0   5  13          0.57          0.37         1.94 o                         
   1   5  13         56.02         55.91         2.14 o                         
   2   5  13         40.21         42.59         2.32 o                         
   3   5  13         39.87         43.43         2.86 o                         
   4   5  13          5.23          4.88         1.74 o                         
   5   5  13          0.09          0.37         1.71 o                         
   6   5  13          0.90          1.24         2.09 o                         
   1   6  13         35.30         39.71         2.74 o                         
   2   6  13         93.13        100.07         3.74 o                         
   3   6  13         18.82         16.69         2.43 o                         
   4   6  13          0.00         -2.86         1.95 o                         
   0   0  14        992.44        910.08        17.96 o                         
   1   0  14        219.22        219.51         4.06 o                         
   2   0  14        578.82        549.29         6.41 o                         
   3   0  14         13.65         19.89         1.82 o                         
   4   0  14         54.35         64.60         3.62 o                         
   5   0  14          2.75          4.08         2.57 o                         
   6   0  14         65.07         79.90         6.36 o                         
   7   0  14         17.72         12.74         4.55 o                         
   8   0  14          3.64         -5.56         3.84 o                         
   9   0  14          2.32         -0.46         4.76 o                         
   1   1  14         40.65         39.72         1.64 o                         
   2   1  14        196.15        180.28         2.86 o                         
   3   1  14         48.04         38.65         2.16 o                         
   4   1  14         14.10         17.42         1.84 o                         
   5   1  14          4.23          0.45         1.55 o                         
   6   1  14          2.84          3.05         1.99 o                         
   7   1  14          2.99          2.37         2.75 o                         
   8   1  14         22.61         23.27         3.74 o                         
   9   1  14          1.28          0.83         3.02 o                         
   0   2  14        689.40        638.21         9.29 o                         
   1   2  14        149.11        151.45         2.93 o                         
   2   2  14        412.84        401.02         4.73 o                         
   3   2  14         12.65         16.70         1.81 o                         
   4   2  14         33.15         36.43         2.23 o                         
   5   2  14          1.99          1.09         1.60 o                         
   6   2  14         42.70         39.95         2.59 o                         
   7   2  14         14.12         12.47         2.22 o                         
   8   2  14          1.49          5.45         2.43 o                         
   9   2  14          1.68          3.00         3.50 o                         
   1   3  14         32.26         31.06         1.57 o                         
   2   3  14        146.32        138.02         2.98 o                         
   3   3  14         34.81         33.77         2.01 o                         
   4   3  14         10.71         10.82         1.83 o                         
   5   3  14          0.78          1.34         1.64 o                         
   6   3  14          2.49          0.41         1.81 o                         
   7   3  14          0.15          1.88         1.89 o                         
   8   3  14          7.59          9.80         2.25 o                         
   0   4  14        262.57        258.88         5.50 o                         
   1   4  14         56.44         60.86         2.22 o                         
   2   4  14        167.57        173.92         3.35 o                         
   3   4  14         10.04          9.90         1.55 o                         
   4   4  14          9.84         10.44         1.91 o                         
   5   4  14          0.72         -0.55         1.63 o                         
   6   4  14         13.42         15.86         2.36 o                         
   7   4  14          7.10          8.71         2.13 o                         
   1   5  14         16.60         12.90         1.77 o                         
   2   5  14         73.95         73.38         2.90 o                         
   3   5  14         18.18         17.61         2.06 o                         
   4   5  14          5.40          5.54         1.89 o                         
   5   5  14          0.00          1.25         2.12 o                         
   0   6  14         67.42         71.19         5.95 o                         
   1   6  14         16.27         18.80         2.44 o                         
   2   6  14         50.43         56.13         2.93 o                         
   1   0  15          8.20          6.88         1.55 o                         
   2   0  15          1.04         -1.41         1.79 o                         
   3   0  15          1.59          0.84         1.76 o                         
   4   0  15         14.11         13.62         4.40 o                         
   5   0  15         11.61         13.59         4.06 o                         
   6   0  15          4.95          3.56         3.70 o                         
   7   0  15          4.38         10.04         4.66 o                         
   8   0  15          0.00          2.92         4.43 o                         
   0   1  15         11.11         11.90         2.01 o                         
   1   1  15         80.23         78.16         3.21 o                         
   2   1  15         37.83         33.22         1.82 o                         
   3   1  15          5.06         12.13         1.76 o                         
   4   1  15        209.91        187.72         4.12 o                         
   5   1  15          0.15          2.15         1.89 o                         
   6   1  15          7.65          9.74         2.86 o                         
   7   1  15         15.89         20.89         3.63 o                         
   8   1  15          7.82         12.91         3.46 o                         
   1   2  15         11.38         10.56         1.50 o                         
   2   2  15          0.29         -0.39         1.23 o                         
   3   2  15          1.65          0.87         1.45 o                         
   4   2  15         10.21          8.71         1.86 o                         
   5   2  15          6.19          7.46         1.87 o                         
   6   2  15          3.40          2.77         1.82 o                         
   7   2  15          6.28          6.59         2.41 o                         
   8   2  15          0.01         -0.14         3.05 o                         
   0   3  15          7.53          7.94         2.46 o                         
   1   3  15         56.54         61.66         2.22 o                         
   2   3  15         15.79         12.17         1.61 o                         
   3   3  15          0.49         -0.71         1.54 o                         
   4   3  15        106.61        106.41         3.76 o                         
   5   3  15          0.05         -2.51         1.67 o                         
   6   3  15          2.87          4.76         1.91 o                         
   7   3  15          7.03          6.58         2.10 o                         
   1   4  15         13.67         10.46         1.59 o                         
   2   4  15          7.10          5.14         1.63 o                         
   3   4  15          1.70          3.56         1.71 o                         
   4   4  15          4.24          2.49         1.94 o                         
   5   4  15          0.95          2.27         1.89 o                         
   6   4  15          1.37         -2.76         1.84 o                         
   0   5  15          4.90          4.79         2.32 o                         
   1   5  15         27.39         31.39         2.45 o                         
   2   5  15          3.75          3.06         1.85 o                         
   3   5  15          0.36         -0.51         1.92 o                         
   4   5  15         32.29         34.35         2.88 o                         
   0   0  16          3.25          1.17         2.12 o                         
   1   0  16         41.05         44.21         3.20 o                         
   2   0  16          2.44          5.99         3.45 o                         
   3   0  16         14.52         15.07         4.56 o                         
   4   0  16          7.01          8.17         4.03 o                         
   5   0  16          0.94         -0.93         3.49 o                         
   6   0  16          0.96         11.92         4.55 o                         
   7   0  16         35.28         45.08         5.97 o                         
   8   0  16         70.86         80.80         7.65 o                         
   1   1  16        119.14        118.11         2.89 o                         
   2   1  16         19.11         11.52         1.61 o                         
   3   1  16        158.25        136.12         3.93 o                         
   4   1  16         42.15         37.64         2.88 o                         
   5   1  16          8.20         15.06         3.12 o                         
   6   1  16          1.85         -0.44         2.97 o                         
   7   1  16         19.43         13.23         3.46 o                         
   8   1  16          4.34         -0.35         3.11 o                         
   0   2  16          1.73         -2.67         1.78 o                         
   1   2  16         24.14         29.37         2.01 o                         
   2   2  16          0.92          0.32         1.42 o                         
   3   2  16          9.09         10.02         1.85 o                         
   4   2  16          5.32          9.67         1.94 o                         
   5   2  16          0.26          1.50         1.93 o                         
   6   2  16          0.66         -0.20         2.17 o                         
   7   2  16         28.49         44.09         4.31 o                         
   1   3  16         56.91         51.41         2.58 o                         
   2   3  16         10.56          9.01         1.64 o                         
   3   3  16         96.90         90.58         3.24 o                         
   4   3  16         20.89         18.51         2.19 o                         
   5   3  16          2.75          4.07         1.95 o                         
   6   3  16          1.47          1.41         1.97 o                         
   0   4  16          0.13          2.62         2.30 o                         
   1   4  16          5.14          7.93         1.83 o                         
   2   4  16          0.04         -0.01         1.60 o                         
   3   4  16          2.31         -0.09         1.71 o                         
   4   4  16          2.26          4.89         1.96 o                         
   5   4  16          0.03         -0.26         1.85 o                         
   1   5  16         16.23         16.63         3.11 o                         
   2   5  16          4.51          0.08         1.92 o                         
   3   5  16         40.20         42.19         3.30 o                         
   1   0  17         25.43         28.96         4.75 o                         
   2   0  17         52.98         50.97         5.51 o                         
   3   0  17          0.68          0.55         4.56 o                         
   4   0  17         24.65         20.42         4.76 o                         
   5   0  17         19.67         20.91         5.09 o                         
   6   0  17          0.26          0.16         3.98 o                         
   7   0  17        131.43        157.39        31.79 o                         
   0   1  17          0.25          0.80         2.57 o                         
   1   1  17         13.06         15.80         2.13 o                         
   2   1  17          0.38          0.01         1.94 o                         
   3   1  17         10.66         11.66         2.10 o                         
   4   1  17          0.20          6.33         2.91 o                         
   5   1  17          1.13          4.20         3.99 o                         
   6   1  17         18.40         17.69         3.82 o                         
   7   1  17          0.16          1.22         3.69 o                         
   1   2  17         20.34         20.02         2.13 o                         
   2   2  17         35.60         29.02         2.16 o                         
   3   2  17          0.27         -1.93         1.51 o                         
   4   2  17         20.41         22.54         2.79 o                         
   5   2  17         12.42         14.97         3.25 o                         
   6   2  17          0.31          2.37         2.97 o                         
   0   3  17          0.63         -0.91         2.44 o                         
   1   3  17          5.79          5.19         1.87 o                         
   2   3  17          0.08          0.88         1.69 o                         
   3   3  17          4.84          5.61         2.27 o                         
   4   3  17          0.03          0.24         2.12 o                         
   5   3  17          2.54          2.12         2.01 o                         
   1   4  17          9.70          8.88         1.99 o                         
   2   4  17         11.88          6.96         1.86 o                         
   3   4  17          0.00         -1.59         1.66 o                         
   4   4  17         11.50         10.78         2.19 o                         
   0   0  18          3.47          7.60         6.00 o                         
   1   0  18          0.35          0.95         3.83 o                         
   2   0  18          0.95          6.01         4.08 o                         
   3   0  18         24.85         33.16         5.43 o                         
   4   0  18          0.25         -1.86         3.90 o                         
   5   0  18          0.18         -0.45         7.48 o                         
   6   0  18          6.31         15.10         5.16 o                         
   1   1  18          7.54         17.89         3.23 o                         
   2   1  18          5.78          2.11         2.59 o                         
   3   1  18          0.47          1.93         2.58 o                         
   4   1  18          9.58         10.87         3.31 o                         
   5   1  18         18.43         30.32         3.97 o                         
   6   1  18         49.11         68.11         5.05 o                         
   0   2  18          1.61          0.33         2.86 o                         
   1   2  18          0.00         -1.23         2.00 o                         
   2   2  18          0.39          3.30         2.21 o                         
   3   2  18         15.36         16.84         2.44 o                         
   4   2  18          0.35          0.18         2.07 o                         
   5   2  18          0.31         -3.28         2.85 o                         
   1   3  18          2.72          2.85         1.88 o                         
   2   3  18          3.51          4.21         1.98 o                         
   3   3  18          1.38          0.11         1.81 o                         
   4   3  18          8.09          9.78         2.39 o                         
   0   4  18          0.01         -1.15         2.95 o                         
   1   4  18          0.43          1.26         1.95 o                         
   2   4  18          0.02          1.02         1.91 o                         
   1   0  19          9.10         13.92         4.75 o                         
   2   0  19          0.18          3.72         5.68 o                         
   3   0  19          9.77          8.88         4.41 o                         
   4   0  19          6.75          5.44         4.86 o                         
   5   0  19          2.40          6.79         4.85 o                         
   0   1  19          9.85          6.86         4.41 o                         
   1   1  19          1.22         -2.08         2.69 o                         
   2   1  19          3.84          6.50         3.05 o                         
   3   1  19          0.94          0.79         2.73 o                         
   4   1  19         68.89         83.49         5.30 o                         
   5   1  19         13.04         17.51         3.77 o                         
   1   2  19          8.56          7.06         2.44 o                         
   2   2  19          0.16         -1.41         2.23 o                         
   3   2  19          5.93          7.54         3.19 o                         
   4   2  19          5.35          5.37         3.25 o                         
   0   3  19          8.41         10.95         3.63 o                         
   1   3  19          0.20         -1.46         2.23 o                         
   2   3  19          2.52          2.07         2.36 o                         
   0   0  20         59.34        102.85        11.44 o                         
   1   0  20         38.99         39.77         6.16 o                         
   2   0  20          5.12          7.08         4.70 o                         
   3   0  20          2.53          1.99         4.38 o                         
   1   1  20         13.60         14.47         3.52 o                         
   2   1  20          3.12         -0.68         3.02 o                         
   3   1  20          6.72          4.39         3.17 o                         
   0   2  20         48.93         71.33         7.07 o                         
   1   2  20         26.75         26.83         3.89 o                         
   2   2  20          2.45          4.17         3.20 o                         
                                                                                
